# Supplementary material for: Comparative transcriptomics of early petal development across four diverse species of Aquilegia reveal few genes consistently associated with nectar spur development
Source: BMC Genomics. 2019 Aug 22;20:668. doi: 10.1186/s12864-019-6002-9 (PMC6704642; doi:10.1186/s12864-019-6002-9)
Supplement: Supplementary file 3 — genes DE between DS1 and DS5 in all taxa. File format: Tab delimited text file. (TXT 46 kb) [file 12864_2019_6002_MOESM3_ESM.txt]

gene	direction of expression through development
Aqcoe0082s0005.1	up
Aqcoe0099s0002.1	up
Aqcoe0112s0001.1	up
Aqcoe1G003800.1	up
Aqcoe1G004800.1	up
Aqcoe1G005100.1	up
Aqcoe1G007800.1	up
Aqcoe1G007900.1	up
Aqcoe1G013700.1	up
Aqcoe1G014700.1	up
Aqcoe1G020300.1	up
Aqcoe1G020800.1	up
Aqcoe1G023100.1	up
Aqcoe1G023500.1	up
Aqcoe1G023700.1	up
Aqcoe1G024600.1	up
Aqcoe1G025100.1	up
Aqcoe1G025900.1	up
Aqcoe1G027400.1	up
Aqcoe1G029000.1	up
Aqcoe1G035600.1	up
Aqcoe1G050900.1	up
Aqcoe1G055100.1	up
Aqcoe1G056900.1	up
Aqcoe1G057400.1	up
Aqcoe1G058600.1	up
Aqcoe1G060500.1	up
Aqcoe1G061800.1	up
Aqcoe1G062200.1	up
Aqcoe1G067500.1	up
Aqcoe1G068500.1	up
Aqcoe1G069200.1	up
Aqcoe1G071200.1	up
Aqcoe1G072400.1	up
Aqcoe1G074000.1	up
Aqcoe1G077100.1	up
Aqcoe1G078800.1	up
Aqcoe1G079500.1	up
Aqcoe1G079700.1	up
Aqcoe1G081000.1	up
Aqcoe1G081400.1	up
Aqcoe1G082100.1	up
Aqcoe1G082800.1	up
Aqcoe1G085100.1	up
Aqcoe1G086500.1	up
Aqcoe1G090800.1	up
Aqcoe1G095600.1	up
Aqcoe1G102400.1	up
Aqcoe1G103200.1	up
Aqcoe1G103500.1	up
Aqcoe1G104300.1	up
Aqcoe1G112200.1	up
Aqcoe1G113500.1	up
Aqcoe1G115300.1	up
Aqcoe1G115800.1	up
Aqcoe1G118100.1	up
Aqcoe1G118700.1	up
Aqcoe1G121800.1	up
Aqcoe1G122400.1	up
Aqcoe1G122700.1	up
Aqcoe1G123000.1	up
Aqcoe1G131200.1	up
Aqcoe1G132000.1	up
Aqcoe1G133200.1	up
Aqcoe1G134700.1	up
Aqcoe1G136500.1	up
Aqcoe1G137800.1	up
Aqcoe1G139800.1	up
Aqcoe1G140100.1	up
Aqcoe1G141800.1	up
Aqcoe1G142000.1	up
Aqcoe1G144000.1	up
Aqcoe1G144100.1	up
Aqcoe1G145000.1	up
Aqcoe1G146200.1	up
Aqcoe1G151100.1	up
Aqcoe1G151200.1	up
Aqcoe1G152700.1	up
Aqcoe1G153000.1	up
Aqcoe1G153500.1	up
Aqcoe1G157000.1	up
Aqcoe1G157600.1	up
Aqcoe1G158100.1	up
Aqcoe1G159000.1	up
Aqcoe1G159400.1	up
Aqcoe1G160300.1	up
Aqcoe1G160500.1	up
Aqcoe1G161100.1	up
Aqcoe1G162400.1	up
Aqcoe1G164300.1	up
Aqcoe1G164700.1	up
Aqcoe1G166400.1	up
Aqcoe1G168700.1	up
Aqcoe1G171000.1	up
Aqcoe1G173300.1	up
Aqcoe1G174300.1	up
Aqcoe1G175800.1	up
Aqcoe1G176200.1	up
Aqcoe1G177100.1	up
Aqcoe1G190700.1	up
Aqcoe1G191400.1	up
Aqcoe1G192300.1	up
Aqcoe1G192900.1	up
Aqcoe1G198500.1	up
Aqcoe1G199000.1	up
Aqcoe1G200800.1	up
Aqcoe1G202200.1	up
Aqcoe1G203900.1	up
Aqcoe1G207500.1	up
Aqcoe1G207700.1	up
Aqcoe1G209100.1	up
Aqcoe1G214000.1	up
Aqcoe1G216400.1	up
Aqcoe1G219100.1	up
Aqcoe1G219300.1	up
Aqcoe1G219600.1	up
Aqcoe1G221100.1	up
Aqcoe1G221300.1	up
Aqcoe1G226200.1	up
Aqcoe1G230300.1	up
Aqcoe1G234700.1	up
Aqcoe1G236900.1	up
Aqcoe1G237800.1	up
Aqcoe1G239200.1	up
Aqcoe1G240600.1	up
Aqcoe1G242400.1	up
Aqcoe1G243600.1	up
Aqcoe1G244600.1	up
Aqcoe1G250600.1	up
Aqcoe1G251000.1	up
Aqcoe1G251800.1	up
Aqcoe1G252800.1	up
Aqcoe1G253200.1	up
Aqcoe1G257000.1	up
Aqcoe1G259700.1	up
Aqcoe1G259800.1	up
Aqcoe1G264100.1	up
Aqcoe1G265800.1	up
Aqcoe1G267000.1	up
Aqcoe1G268900.1	up
Aqcoe1G271500.1	up
Aqcoe1G273600.1	up
Aqcoe1G281200.1	up
Aqcoe1G283800.1	up
Aqcoe1G284000.1	up
Aqcoe1G287000.1	up
Aqcoe1G290000.1	up
Aqcoe1G297200.1	up
Aqcoe1G302500.1	up
Aqcoe1G310500.1	up
Aqcoe1G317300.1	up
Aqcoe1G318000.1	up
Aqcoe1G319100.1	up
Aqcoe1G319400.1	up
Aqcoe1G319500.1	up
Aqcoe1G320700.1	up
Aqcoe1G322100.1	up
Aqcoe1G322900.1	up
Aqcoe1G331100.1	up
Aqcoe1G337900.1	up
Aqcoe1G338400.1	up
Aqcoe1G339800.1	up
Aqcoe1G340100.1	up
Aqcoe1G340800.1	up
Aqcoe1G349500.1	up
Aqcoe1G353300.1	up
Aqcoe1G356800.1	up
Aqcoe1G358700.1	up
Aqcoe1G366000.1	up
Aqcoe1G367700.1	up
Aqcoe1G373500.1	up
Aqcoe1G375000.1	up
Aqcoe1G375500.1	up
Aqcoe1G376400.1	up
Aqcoe1G376600.1	up
Aqcoe1G377100.1	up
Aqcoe1G377600.1	up
Aqcoe1G379300.1	up
Aqcoe1G379800.1	up
Aqcoe1G381700.1	up
Aqcoe1G383400.1	up
Aqcoe1G385100.1	up
Aqcoe1G387000.1	up
Aqcoe1G391700.1	up
Aqcoe1G392300.1	up
Aqcoe1G392400.1	up
Aqcoe1G393200.1	up
Aqcoe1G397500.1	up
Aqcoe1G398100.1	up
Aqcoe1G399400.1	up
Aqcoe1G403300.1	up
Aqcoe1G403700.1	up
Aqcoe1G405000.1	up
Aqcoe1G405800.1	up
Aqcoe1G410600.1	up
Aqcoe1G415100.1	up
Aqcoe1G415300.1	up
Aqcoe1G420100.1	up
Aqcoe1G424100.1	up
Aqcoe1G427000.1	up
Aqcoe1G429000.1	up
Aqcoe1G429500.1	up
Aqcoe1G429600.1	up
Aqcoe1G431900.1	up
Aqcoe1G436200.1	up
Aqcoe1G439700.1	up
Aqcoe1G444700.1	up
Aqcoe1G449100.1	up
Aqcoe1G449200.1	up
Aqcoe1G452000.1	up
Aqcoe1G456000.1	up
Aqcoe1G456600.1	up
Aqcoe1G462300.1	up
Aqcoe1G462500.1	up
Aqcoe1G464100.1	up
Aqcoe1G465500.1	up
Aqcoe1G465800.1	up
Aqcoe1G467300.1	up
Aqcoe1G467400.1	up
Aqcoe1G468900.1	up
Aqcoe1G475900.1	up
Aqcoe1G478100.1	up
Aqcoe1G480000.1	up
Aqcoe1G481500.1	up
Aqcoe1G489400.1	up
Aqcoe1G493700.1	up
Aqcoe1G496300.1	up
Aqcoe1G497200.1	up
Aqcoe1G498900.1	up
Aqcoe1G499300.1	up
Aqcoe1G500400.1	up
Aqcoe1G501400.1	up
Aqcoe2G002000.1	up
Aqcoe2G002300.1	up
Aqcoe2G005100.1	up
Aqcoe2G007200.1	up
Aqcoe2G008300.1	up
Aqcoe2G009800.1	up
Aqcoe2G011900.1	up
Aqcoe2G014900.1	up
Aqcoe2G015100.1	up
Aqcoe2G015800.1	up
Aqcoe2G016100.1	up
Aqcoe2G016800.1	up
Aqcoe2G016900.1	up
Aqcoe2G017000.1	up
Aqcoe2G018600.1	up
Aqcoe2G019900.1	up
Aqcoe2G020400.1	up
Aqcoe2G020700.1	up
Aqcoe2G021000.1	up
Aqcoe2G026000.1	up
Aqcoe2G026400.1	up
Aqcoe2G027400.1	up
Aqcoe2G031300.1	up
Aqcoe2G031800.1	up
Aqcoe2G031900.1	up
Aqcoe2G032400.1	up
Aqcoe2G034800.1	up
Aqcoe2G035400.1	up
Aqcoe2G037700.1	up
Aqcoe2G039500.1	up
Aqcoe2G040000.1	up
Aqcoe2G042000.1	up
Aqcoe2G042300.1	up
Aqcoe2G042600.1	up
Aqcoe2G042800.1	up
Aqcoe2G043000.1	up
Aqcoe2G045100.1	up
Aqcoe2G049800.1	up
Aqcoe2G050800.1	up
Aqcoe2G053600.1	up
Aqcoe2G057100.1	up
Aqcoe2G057400.1	up
Aqcoe2G058400.1	up
Aqcoe2G059700.1	up
Aqcoe2G060200.1	up
Aqcoe2G062800.1	up
Aqcoe2G064800.1	up
Aqcoe2G065700.1	up
Aqcoe2G066200.1	up
Aqcoe2G066400.1	up
Aqcoe2G067900.1	up
Aqcoe2G068700.1	up
Aqcoe2G070100.1	up
Aqcoe2G070200.1	up
Aqcoe2G071800.1	up
Aqcoe2G072400.1	up
Aqcoe2G072900.1	up
Aqcoe2G073600.1	up
Aqcoe2G074600.1	up
Aqcoe2G075300.1	up
Aqcoe2G076600.1	up
Aqcoe2G080000.1	up
Aqcoe2G083200.1	up
Aqcoe2G085200.1	up
Aqcoe2G090000.1	up
Aqcoe2G091500.1	up
Aqcoe2G092600.1	up
Aqcoe2G092700.1	up
Aqcoe2G095500.1	up
Aqcoe2G097700.1	up
Aqcoe2G097900.1	up
Aqcoe2G100700.1	up
Aqcoe2G101100.1	up
Aqcoe2G103800.1	up
Aqcoe2G104000.1	up
Aqcoe2G106200.1	up
Aqcoe2G115300.1	up
Aqcoe2G119300.1	up
Aqcoe2G128300.1	up
Aqcoe2G136100.1	up
Aqcoe2G136700.1	up
Aqcoe2G138500.1	up
Aqcoe2G144500.1	up
Aqcoe2G148700.1	up
Aqcoe2G159700.1	up
Aqcoe2G166400.1	up
Aqcoe2G167900.1	up
Aqcoe2G170000.1	up
Aqcoe2G181600.1	up
Aqcoe2G184400.1	up
Aqcoe2G188400.1	up
Aqcoe2G190300.1	up
Aqcoe2G193000.1	up
Aqcoe2G193200.1	up
Aqcoe2G193900.1	up
Aqcoe2G194000.1	up
Aqcoe2G200200.1	up
Aqcoe2G205200.1	up
Aqcoe2G209700.1	up
Aqcoe2G209800.1	up
Aqcoe2G211800.1	up
Aqcoe2G215100.1	up
Aqcoe2G215400.1	up
Aqcoe2G219400.1	up
Aqcoe2G224600.1	up
Aqcoe2G224800.1	up
Aqcoe2G224900.1	up
Aqcoe2G225000.1	up
Aqcoe2G226300.1	up
Aqcoe2G227300.1	up
Aqcoe2G227400.1	up
Aqcoe2G231000.1	up
Aqcoe2G236900.1	up
Aqcoe2G239000.1	up
Aqcoe2G240700.1	up
Aqcoe2G242100.1	up
Aqcoe2G248100.1	up
Aqcoe2G248400.1	up
Aqcoe2G255100.1	up
Aqcoe2G257800.1	up
Aqcoe2G259300.1	up
Aqcoe2G259400.1	up
Aqcoe2G261800.1	up
Aqcoe2G264700.1	up
Aqcoe2G266300.1	up
Aqcoe2G272700.1	up
Aqcoe2G285000.1	up
Aqcoe2G285200.1	up
Aqcoe2G285500.1	up
Aqcoe2G286000.1	up
Aqcoe2G289500.1	up
Aqcoe2G289800.1	up
Aqcoe2G293400.1	up
Aqcoe2G296000.1	up
Aqcoe2G298600.1	up
Aqcoe2G299500.1	up
Aqcoe2G304500.1	up
Aqcoe2G306700.1	up
Aqcoe2G310900.1	up
Aqcoe2G318400.1	up
Aqcoe2G319900.1	up
Aqcoe2G321200.1	up
Aqcoe2G323300.1	up
Aqcoe2G325100.1	up
Aqcoe2G325500.1	up
Aqcoe2G327400.1	up
Aqcoe2G329100.1	up
Aqcoe2G329400.1	up
Aqcoe2G331800.1	up
Aqcoe2G334000.1	up
Aqcoe2G334900.1	up
Aqcoe2G335600.1	up
Aqcoe2G336600.1	up
Aqcoe2G339800.1	up
Aqcoe2G344300.1	up
Aqcoe2G350700.1	up
Aqcoe2G351200.1	up
Aqcoe2G351900.1	up
Aqcoe2G356200.1	up
Aqcoe2G359200.1	up
Aqcoe2G360200.1	up
Aqcoe2G360500.1	up
Aqcoe2G361600.1	up
Aqcoe2G365400.1	up
Aqcoe2G375300.1	up
Aqcoe2G375700.1	up
Aqcoe2G375800.1	up
Aqcoe2G376800.1	up
Aqcoe2G380600.1	up
Aqcoe2G381500.1	up
Aqcoe2G387400.1	up
Aqcoe2G389500.1	up
Aqcoe2G389800.1	up
Aqcoe2G390700.1	up
Aqcoe2G390800.1	up
Aqcoe2G391000.1	up
Aqcoe2G391200.1	up
Aqcoe2G393800.1	up
Aqcoe2G394700.1	up
Aqcoe2G395300.1	up
Aqcoe2G396800.1	up
Aqcoe2G400800.1	up
Aqcoe2G401000.1	up
Aqcoe2G401400.1	up
Aqcoe2G403000.1	up
Aqcoe2G405800.1	up
Aqcoe2G409600.1	up
Aqcoe2G409800.1	up
Aqcoe2G416100.1	up
Aqcoe2G421200.1	up
Aqcoe2G422500.1	up
Aqcoe2G426300.1	up
Aqcoe2G426500.1	up
Aqcoe2G427100.1	up
Aqcoe2G434900.1	up
Aqcoe2G436100.1	up
Aqcoe2G437700.1	up
Aqcoe2G437800.1	up
Aqcoe3G003200.1	up
Aqcoe3G005100.1	up
Aqcoe3G006000.1	up
Aqcoe3G008000.1	up
Aqcoe3G016900.1	up
Aqcoe3G017200.1	up
Aqcoe3G020900.1	up
Aqcoe3G025100.1	up
Aqcoe3G025900.1	up
Aqcoe3G029900.1	up
Aqcoe3G035400.1	up
Aqcoe3G038100.1	up
Aqcoe3G038900.1	up
Aqcoe3G039600.1	up
Aqcoe3G043600.1	up
Aqcoe3G044500.1	up
Aqcoe3G044900.1	up
Aqcoe3G049600.1	up
Aqcoe3G050900.1	up
Aqcoe3G054200.1	up
Aqcoe3G058400.1	up
Aqcoe3G059400.1	up
Aqcoe3G061200.1	up
Aqcoe3G063200.1	up
Aqcoe3G063300.1	up
Aqcoe3G063800.1	up
Aqcoe3G068000.1	up
Aqcoe3G070800.1	up
Aqcoe3G072000.1	up
Aqcoe3G072900.1	up
Aqcoe3G079800.1	up
Aqcoe3G085300.1	up
Aqcoe3G085900.1	up
Aqcoe3G090300.1	up
Aqcoe3G090400.1	up
Aqcoe3G094300.1	up
Aqcoe3G099300.1	up
Aqcoe3G099400.1	up
Aqcoe3G102500.1	up
Aqcoe3G107400.1	up
Aqcoe3G107700.1	up
Aqcoe3G110200.1	up
Aqcoe3G112900.1	up
Aqcoe3G114300.1	up
Aqcoe3G121600.1	up
Aqcoe3G122000.1	up
Aqcoe3G122200.1	up
Aqcoe3G122800.1	up
Aqcoe3G123600.1	up
Aqcoe3G126300.1	up
Aqcoe3G127700.1	up
Aqcoe3G128400.1	up
Aqcoe3G131100.1	up
Aqcoe3G133100.1	up
Aqcoe3G134900.1	up
Aqcoe3G137400.1	up
Aqcoe3G141100.1	up
Aqcoe3G141400.1	up
Aqcoe3G143600.1	up
Aqcoe3G144200.1	up
Aqcoe3G145200.1	up
Aqcoe3G149200.1	up
Aqcoe3G149500.1	up
Aqcoe3G164200.1	up
Aqcoe3G185000.1	up
Aqcoe3G185700.1	up
Aqcoe3G186100.1	up
Aqcoe3G187500.1	up
Aqcoe3G191700.1	up
Aqcoe3G193400.1	up
Aqcoe3G205900.1	up
Aqcoe3G212100.1	up
Aqcoe3G219100.1	up
Aqcoe3G224100.1	up
Aqcoe3G225300.1	up
Aqcoe3G231600.1	up
Aqcoe3G232800.1	up
Aqcoe3G233100.1	up
Aqcoe3G236400.1	up
Aqcoe3G238000.1	up
Aqcoe3G241500.1	up
Aqcoe3G242000.1	up
Aqcoe3G244400.1	up
Aqcoe3G246200.1	up
Aqcoe3G246300.1	up
Aqcoe3G249600.1	up
Aqcoe3G258900.1	up
Aqcoe3G260700.1	up
Aqcoe3G260800.1	up
Aqcoe3G267700.1	up
Aqcoe3G269700.1	up
Aqcoe3G271300.1	up
Aqcoe3G274100.1	up
Aqcoe3G275600.1	up
Aqcoe3G278200.1	up
Aqcoe3G281200.1	up
Aqcoe3G286100.1	up
Aqcoe3G287400.1	up
Aqcoe3G288100.1	up
Aqcoe3G288200.1	up
Aqcoe3G291000.1	up
Aqcoe3G291300.1	up
Aqcoe3G300900.1	up
Aqcoe3G301500.1	up
Aqcoe3G302100.1	up
Aqcoe3G302200.1	up
Aqcoe3G302600.1	up
Aqcoe3G303300.1	up
Aqcoe3G303600.1	up
Aqcoe3G307200.1	up
Aqcoe3G307800.1	up
Aqcoe3G310000.1	up
Aqcoe3G313300.1	up
Aqcoe3G321300.1	up
Aqcoe3G324600.1	up
Aqcoe3G324700.1	up
Aqcoe3G325300.1	up
Aqcoe3G325400.1	up
Aqcoe3G326700.1	up
Aqcoe3G327300.1	up
Aqcoe3G327500.1	up
Aqcoe3G329900.1	up
Aqcoe3G330200.1	up
Aqcoe3G331400.1	up
Aqcoe3G333400.1	up
Aqcoe3G337800.1	up
Aqcoe3G340000.1	up
Aqcoe3G345900.1	up
Aqcoe3G346800.1	up
Aqcoe3G347600.1	up
Aqcoe3G349700.1	up
Aqcoe3G352000.1	up
Aqcoe3G352300.1	up
Aqcoe3G352900.1	up
Aqcoe3G355500.1	up
Aqcoe3G356600.1	up
Aqcoe3G358400.1	up
Aqcoe3G358500.1	up
Aqcoe3G359000.1	up
Aqcoe3G359400.1	up
Aqcoe3G360700.1	up
Aqcoe3G369900.1	up
Aqcoe3G371500.1	up
Aqcoe3G375500.1	up
Aqcoe3G375600.1	up
Aqcoe3G375700.1	up
Aqcoe3G375900.1	up
Aqcoe3G376000.1	up
Aqcoe3G376900.1	up
Aqcoe3G378300.1	up
Aqcoe3G380600.1	up
Aqcoe3G382900.1	up
Aqcoe3G383100.1	up
Aqcoe3G385000.1	up
Aqcoe3G387800.1	up
Aqcoe3G388000.1	up
Aqcoe3G389900.1	up
Aqcoe3G391100.1	up
Aqcoe3G391600.1	up
Aqcoe3G398100.1	up
Aqcoe3G398600.1	up
Aqcoe3G400700.1	up
Aqcoe3G404300.1	up
Aqcoe3G407700.1	up
Aqcoe3G408300.1	up
Aqcoe3G412500.1	up
Aqcoe3G414800.1	up
Aqcoe3G415100.1	up
Aqcoe3G415200.1	up
Aqcoe3G416200.1	up
Aqcoe3G416400.1	up
Aqcoe3G418700.1	up
Aqcoe3G421400.1	up
Aqcoe3G422600.1	up
Aqcoe3G423000.1	up
Aqcoe3G424500.1	up
Aqcoe3G424700.1	up
Aqcoe3G425200.1	up
Aqcoe3G425800.1	up
Aqcoe3G433700.1	up
Aqcoe3G433900.1	up
Aqcoe3G434700.1	up
Aqcoe3G435500.1	up
Aqcoe3G439000.1	up
Aqcoe3G440900.1	up
Aqcoe4G000800.1	up
Aqcoe4G001400.1	up
Aqcoe4G004700.1	up
Aqcoe4G007000.1	up
Aqcoe4G008700.1	up
Aqcoe4G010200.1	up
Aqcoe4G011400.1	up
Aqcoe4G014200.1	up
Aqcoe4G015400.1	up
Aqcoe4G019700.1	up
Aqcoe4G019800.1	up
Aqcoe4G019900.1	up
Aqcoe4G025100.1	up
Aqcoe4G025600.1	up
Aqcoe4G029100.1	up
Aqcoe4G029400.1	up
Aqcoe4G031900.1	up
Aqcoe4G032300.1	up
Aqcoe4G035800.1	up
Aqcoe4G035900.1	up
Aqcoe4G036900.1	up
Aqcoe4G038600.1	up
Aqcoe4G038900.1	up
Aqcoe4G040500.1	up
Aqcoe4G046500.1	up
Aqcoe4G047600.1	up
Aqcoe4G055300.1	up
Aqcoe4G064100.1	up
Aqcoe4G068200.1	up
Aqcoe4G076900.1	up
Aqcoe4G077500.1	up
Aqcoe4G079300.1	up
Aqcoe4G089200.1	up
Aqcoe4G091300.1	up
Aqcoe4G095500.1	up
Aqcoe4G095900.1	up
Aqcoe4G100200.1	up
Aqcoe4G100300.1	up
Aqcoe4G103300.1	up
Aqcoe4G105300.1	up
Aqcoe4G106100.1	up
Aqcoe4G108300.1	up
Aqcoe4G110000.1	up
Aqcoe4G116000.1	up
Aqcoe4G120200.1	up
Aqcoe4G120400.1	up
Aqcoe4G120600.1	up
Aqcoe4G121300.1	up
Aqcoe4G121500.1	up
Aqcoe4G121900.1	up
Aqcoe4G135000.1	up
Aqcoe4G135100.1	up
Aqcoe4G137900.1	up
Aqcoe4G139300.1	up
Aqcoe4G144000.1	up
Aqcoe4G146400.1	up
Aqcoe4G147400.1	up
Aqcoe4G147600.1	up
Aqcoe4G149100.1	up
Aqcoe4G149500.1	up
Aqcoe4G152500.1	up
Aqcoe4G157200.1	up
Aqcoe4G158500.1	up
Aqcoe4G164500.1	up
Aqcoe4G166700.1	up
Aqcoe4G167500.1	up
Aqcoe4G176400.1	up
Aqcoe4G203600.1	up
Aqcoe4G220300.1	up
Aqcoe4G227000.1	up
Aqcoe4G228000.1	up
Aqcoe4G228800.1	up
Aqcoe4G229300.1	up
Aqcoe4G232800.1	up
Aqcoe4G241200.1	up
Aqcoe4G241500.1	up
Aqcoe4G241600.1	up
Aqcoe4G245300.1	up
Aqcoe4G246600.1	up
Aqcoe4G249200.1	up
Aqcoe4G250800.1	up
Aqcoe4G254100.1	up
Aqcoe4G255000.1	up
Aqcoe4G255400.1	up
Aqcoe4G258500.1	up
Aqcoe4G260200.1	up
Aqcoe4G263800.1	up
Aqcoe4G267500.1	up
Aqcoe4G268800.1	up
Aqcoe4G279300.1	up
Aqcoe4G279800.1	up
Aqcoe4G283300.1	up
Aqcoe4G285600.1	up
Aqcoe4G285700.1	up
Aqcoe4G292800.1	up
Aqcoe4G300000.1	up
Aqcoe4G300100.1	up
Aqcoe4G300200.1	up
Aqcoe4G303000.1	up
Aqcoe4G305000.1	up
Aqcoe4G311600.1	up
Aqcoe5G003400.1	up
Aqcoe5G003700.1	up
Aqcoe5G004000.1	up
Aqcoe5G005800.1	up
Aqcoe5G006000.1	up
Aqcoe5G006300.1	up
Aqcoe5G008700.1	up
Aqcoe5G010700.1	up
Aqcoe5G013300.1	up
Aqcoe5G016500.1	up
Aqcoe5G018700.1	up
Aqcoe5G021100.1	up
Aqcoe5G024000.1	up
Aqcoe5G037100.1	up
Aqcoe5G039200.1	up
Aqcoe5G040500.1	up
Aqcoe5G044000.1	up
Aqcoe5G046000.1	up
Aqcoe5G047400.1	up
Aqcoe5G049100.1	up
Aqcoe5G052400.1	up
Aqcoe5G054600.1	up
Aqcoe5G055400.1	up
Aqcoe5G055700.1	up
Aqcoe5G056900.1	up
Aqcoe5G061400.1	up
Aqcoe5G066400.1	up
Aqcoe5G066600.1	up
Aqcoe5G067100.1	up
Aqcoe5G069000.1	up
Aqcoe5G072100.1	up
Aqcoe5G074400.1	up
Aqcoe5G087000.1	up
Aqcoe5G090700.1	up
Aqcoe5G094300.1	up
Aqcoe5G096600.1	up
Aqcoe5G097600.1	up
Aqcoe5G098700.1	up
Aqcoe5G100900.1	up
Aqcoe5G105400.1	up
Aqcoe5G105500.1	up
Aqcoe5G105800.1	up
Aqcoe5G105900.1	up
Aqcoe5G108500.1	up
Aqcoe5G111400.1	up
Aqcoe5G113800.1	up
Aqcoe5G114200.1	up
Aqcoe5G115000.1	up
Aqcoe5G117200.1	up
Aqcoe5G119000.1	up
Aqcoe5G119700.1	up
Aqcoe5G120600.1	up
Aqcoe5G125300.1	up
Aqcoe5G126100.1	up
Aqcoe5G126900.1	up
Aqcoe5G128700.1	up
Aqcoe5G132800.1	up
Aqcoe5G135200.1	up
Aqcoe5G135300.1	up
Aqcoe5G138200.1	up
Aqcoe5G139100.1	up
Aqcoe5G140900.1	up
Aqcoe5G141600.1	up
Aqcoe5G143100.1	up
Aqcoe5G144600.1	up
Aqcoe5G146000.1	up
Aqcoe5G146500.1	up
Aqcoe5G148000.1	up
Aqcoe5G151500.1	up
Aqcoe5G151800.1	up
Aqcoe5G154100.1	up
Aqcoe5G155700.1	up
Aqcoe5G156500.1	up
Aqcoe5G158700.1	up
Aqcoe5G160800.1	up
Aqcoe5G163100.1	up
Aqcoe5G166900.1	up
Aqcoe5G169600.1	up
Aqcoe5G173100.1	up
Aqcoe5G178400.1	up
Aqcoe5G180000.1	up
Aqcoe5G181700.1	up
Aqcoe5G182000.1	up
Aqcoe5G182200.1	up
Aqcoe5G182400.1	up
Aqcoe5G193300.1	up
Aqcoe5G193600.1	up
Aqcoe5G193700.1	up
Aqcoe5G194400.1	up
Aqcoe5G197800.1	up
Aqcoe5G200900.1	up
Aqcoe5G204000.1	up
Aqcoe5G205500.1	up
Aqcoe5G207400.1	up
Aqcoe5G209900.1	up
Aqcoe5G210700.1	up
Aqcoe5G212400.1	up
Aqcoe5G212800.1	up
Aqcoe5G219800.1	up
Aqcoe5G227700.1	up
Aqcoe5G228400.1	up
Aqcoe5G230100.1	up
Aqcoe5G236900.1	up
Aqcoe5G237500.1	up
Aqcoe5G237900.1	up
Aqcoe5G241800.1	up
Aqcoe5G247400.1	up
Aqcoe5G247700.1	up
Aqcoe5G254000.1	up
Aqcoe5G254100.1	up
Aqcoe5G256000.1	up
Aqcoe5G259600.1	up
Aqcoe5G263800.1	up
Aqcoe5G264200.1	up
Aqcoe5G268800.1	up
Aqcoe5G272300.1	up
Aqcoe5G272500.1	up
Aqcoe5G288100.1	up
Aqcoe5G293300.1	up
Aqcoe5G293900.1	up
Aqcoe5G299900.1	up
Aqcoe5G301200.1	up
Aqcoe5G305000.1	up
Aqcoe5G306600.1	up
Aqcoe5G310900.1	up
Aqcoe5G312900.1	up
Aqcoe5G316600.1	up
Aqcoe5G316800.1	up
Aqcoe5G319800.1	up
Aqcoe5G322100.1	up
Aqcoe5G322300.1	up
Aqcoe5G327600.1	up
Aqcoe5G328300.1	up
Aqcoe5G328500.1	up
Aqcoe5G329300.1	up
Aqcoe5G331100.1	up
Aqcoe5G334300.1	up
Aqcoe5G343300.1	up
Aqcoe5G344300.1	up
Aqcoe5G348500.1	up
Aqcoe5G349600.1	up
Aqcoe5G353100.1	up
Aqcoe5G356400.1	up
Aqcoe5G357400.1	up
Aqcoe5G361300.1	up
Aqcoe5G362400.1	up
Aqcoe5G363100.1	up
Aqcoe5G365300.1	up
Aqcoe5G365400.1	up
Aqcoe5G370000.1	up
Aqcoe5G371200.1	up
Aqcoe5G374400.1	up
Aqcoe5G381700.1	up
Aqcoe5G381800.1	up
Aqcoe5G383300.1	up
Aqcoe5G388300.1	up
Aqcoe5G388500.1	up
Aqcoe5G389100.1	up
Aqcoe5G395000.1	up
Aqcoe5G400200.1	up
Aqcoe5G402400.1	up
Aqcoe5G402800.1	up
Aqcoe5G403000.1	up
Aqcoe5G403800.1	up
Aqcoe5G404100.1	up
Aqcoe5G404200.1	up
Aqcoe5G406000.1	up
Aqcoe5G406400.1	up
Aqcoe5G413800.1	up
Aqcoe5G416100.1	up
Aqcoe5G420100.1	up
Aqcoe5G420200.1	up
Aqcoe5G424500.1	up
Aqcoe5G427300.1	up
Aqcoe5G432900.1	up
Aqcoe5G438100.1	up
Aqcoe5G439600.1	up
Aqcoe5G440700.1	up
Aqcoe5G449400.1	up
Aqcoe5G450900.1	up
Aqcoe5G451200.1	up
Aqcoe5G454100.1	up
Aqcoe5G454200.1	up
Aqcoe5G454900.1	up
Aqcoe5G457100.1	up
Aqcoe5G459300.1	up
Aqcoe5G459800.1	up
Aqcoe5G460400.1	up
Aqcoe5G461600.1	up
Aqcoe5G462500.1	up
Aqcoe5G462900.1	up
Aqcoe5G465600.1	up
Aqcoe5G466700.1	up
Aqcoe5G467900.1	up
Aqcoe5G468700.1	up
Aqcoe5G471900.1	up
Aqcoe5G473100.1	up
Aqcoe5G473700.1	up
Aqcoe5G474000.1	up
Aqcoe5G474100.1	up
Aqcoe5G474200.1	up
Aqcoe5G475400.1	up
Aqcoe5G478400.1	up
Aqcoe6G000100.1	up
Aqcoe6G000900.1	up
Aqcoe6G001500.1	up
Aqcoe6G001700.1	up
Aqcoe6G002600.1	up
Aqcoe6G005000.1	up
Aqcoe6G005200.1	up
Aqcoe6G008800.1	up
Aqcoe6G009700.1	up
Aqcoe6G009900.1	up
Aqcoe6G010400.1	up
Aqcoe6G013900.1	up
Aqcoe6G020100.1	up
Aqcoe6G020600.1	up
Aqcoe6G020700.1	up
Aqcoe6G023500.1	up
Aqcoe6G025500.1	up
Aqcoe6G025800.1	up
Aqcoe6G026500.1	up
Aqcoe6G027000.1	up
Aqcoe6G027900.1	up
Aqcoe6G030700.1	up
Aqcoe6G034800.1	up
Aqcoe6G036000.1	up
Aqcoe6G037000.1	up
Aqcoe6G037600.1	up
Aqcoe6G038900.1	up
Aqcoe6G047900.1	up
Aqcoe6G053500.1	up
Aqcoe6G053800.1	up
Aqcoe6G054900.1	up
Aqcoe6G055000.1	up
Aqcoe6G056800.1	up
Aqcoe6G057900.1	up
Aqcoe6G060800.1	up
Aqcoe6G062800.1	up
Aqcoe6G063900.1	up
Aqcoe6G066800.1	up
Aqcoe6G067600.1	up
Aqcoe6G067900.1	up
Aqcoe6G069100.1	up
Aqcoe6G070800.1	up
Aqcoe6G070900.1	up
Aqcoe6G073500.1	up
Aqcoe6G073600.1	up
Aqcoe6G074000.1	up
Aqcoe6G074100.1	up
Aqcoe6G074200.1	up
Aqcoe6G076200.1	up
Aqcoe6G077400.1	up
Aqcoe6G079900.1	up
Aqcoe6G081600.1	up
Aqcoe6G082400.1	up
Aqcoe6G082500.1	up
Aqcoe6G084100.1	up
Aqcoe6G085500.1	up
Aqcoe6G087500.1	up
Aqcoe6G089700.1	up
Aqcoe6G091700.1	up
Aqcoe6G094200.1	up
Aqcoe6G096300.1	up
Aqcoe6G101700.1	up
Aqcoe6G104400.1	up
Aqcoe6G107400.1	up
Aqcoe6G110800.1	up
Aqcoe6G116000.1	up
Aqcoe6G117300.1	up
Aqcoe6G117400.1	up
Aqcoe6G118500.1	up
Aqcoe6G122600.1	up
Aqcoe6G123100.1	up
Aqcoe6G128700.1	up
Aqcoe6G135500.1	up
Aqcoe6G136800.1	up
Aqcoe6G136900.1	up
Aqcoe6G141000.1	up
Aqcoe6G144200.1	up
Aqcoe6G150300.1	up
Aqcoe6G151600.1	up
Aqcoe6G154000.1	up
Aqcoe6G154800.1	up
Aqcoe6G155400.1	up
Aqcoe6G156500.1	up
Aqcoe6G159400.1	up
Aqcoe6G162900.1	up
Aqcoe6G164200.1	up
Aqcoe6G165400.1	up
Aqcoe6G165800.1	up
Aqcoe6G166300.1	up
Aqcoe6G169500.1	up
Aqcoe6G173200.1	up
Aqcoe6G176000.1	up
Aqcoe6G178100.1	up
Aqcoe6G178400.1	up
Aqcoe6G186100.1	up
Aqcoe6G191200.1	up
Aqcoe6G191300.1	up
Aqcoe6G191400.1	up
Aqcoe6G197400.1	up
Aqcoe6G197600.1	up
Aqcoe6G198200.1	up
Aqcoe6G209700.1	up
Aqcoe6G210900.1	up
Aqcoe6G214300.1	up
Aqcoe6G214600.1	up
Aqcoe6G215000.1	up
Aqcoe6G215400.1	up
Aqcoe6G215900.1	up
Aqcoe6G217900.1	up
Aqcoe6G218000.1	up
Aqcoe6G220800.1	up
Aqcoe6G221200.1	up
Aqcoe6G222500.1	up
Aqcoe6G224900.1	up
Aqcoe6G225800.1	up
Aqcoe6G232100.1	up
Aqcoe6G235200.1	up
Aqcoe6G235900.1	up
Aqcoe6G241300.1	up
Aqcoe6G241500.1	up
Aqcoe6G241800.1	up
Aqcoe6G244300.1	up
Aqcoe6G245300.1	up
Aqcoe6G245500.1	up
Aqcoe6G246400.1	up
Aqcoe6G252800.1	up
Aqcoe6G257500.1	up
Aqcoe6G258100.1	up
Aqcoe6G259600.1	up
Aqcoe6G269200.1	up
Aqcoe6G277200.1	up
Aqcoe6G282500.1	up
Aqcoe6G283700.1	up
Aqcoe6G286100.1	up
Aqcoe6G289200.1	up
Aqcoe6G291800.1	up
Aqcoe6G295100.1	up
Aqcoe6G295300.1	up
Aqcoe6G297000.1	up
Aqcoe6G298300.1	up
Aqcoe6G300200.1	up
Aqcoe6G300400.1	up
Aqcoe6G303000.1	up
Aqcoe6G304800.1	up
Aqcoe6G305200.1	up
Aqcoe6G305700.1	up
Aqcoe6G306300.1	up
Aqcoe6G311000.1	up
Aqcoe6G311100.1	up
Aqcoe6G314800.1	up
Aqcoe6G315000.1	up
Aqcoe6G316200.1	up
Aqcoe6G324800.1	up
Aqcoe6G328400.1	up
Aqcoe7G001000.1	up
Aqcoe7G002600.1	up
Aqcoe7G003600.1	up
Aqcoe7G007800.1	up
Aqcoe7G009800.1	up
Aqcoe7G013300.1	up
Aqcoe7G015100.1	up
Aqcoe7G015200.1	up
Aqcoe7G015500.1	up
Aqcoe7G020000.1	up
Aqcoe7G022500.1	up
Aqcoe7G022900.1	up
Aqcoe7G025500.1	up
Aqcoe7G026900.1	up
Aqcoe7G027000.1	up
Aqcoe7G027100.1	up
Aqcoe7G029100.1	up
Aqcoe7G029500.1	up
Aqcoe7G029800.1	up
Aqcoe7G030400.1	up
Aqcoe7G030800.1	up
Aqcoe7G031800.1	up
Aqcoe7G036700.1	up
Aqcoe7G036900.1	up
Aqcoe7G037000.1	up
Aqcoe7G037100.1	up
Aqcoe7G037300.1	up
Aqcoe7G037700.1	up
Aqcoe7G038100.1	up
Aqcoe7G038900.1	up
Aqcoe7G039000.1	up
Aqcoe7G043500.1	up
Aqcoe7G044300.1	up
Aqcoe7G045600.1	up
Aqcoe7G047000.1	up
Aqcoe7G047700.1	up
Aqcoe7G051100.1	up
Aqcoe7G051400.1	up
Aqcoe7G052200.1	up
Aqcoe7G053200.1	up
Aqcoe7G053400.1	up
Aqcoe7G054500.1	up
Aqcoe7G055200.1	up
Aqcoe7G055400.1	up
Aqcoe7G061000.1	up
Aqcoe7G061300.1	up
Aqcoe7G061900.1	up
Aqcoe7G073800.1	up
Aqcoe7G076200.1	up
Aqcoe7G076300.1	up
Aqcoe7G076600.1	up
Aqcoe7G076700.1	up
Aqcoe7G078200.1	up
Aqcoe7G079100.1	up
Aqcoe7G080200.1	up
Aqcoe7G083200.1	up
Aqcoe7G083500.1	up
Aqcoe7G083600.1	up
Aqcoe7G084800.1	up
Aqcoe7G086400.1	up
Aqcoe7G086600.1	up
Aqcoe7G088600.1	up
Aqcoe7G091200.1	up
Aqcoe7G091300.1	up
Aqcoe7G094900.1	up
Aqcoe7G095600.1	up
Aqcoe7G098000.1	up
Aqcoe7G101300.1	up
Aqcoe7G105700.1	up
Aqcoe7G106600.1	up
Aqcoe7G106900.1	up
Aqcoe7G108500.1	up
Aqcoe7G112700.1	up
Aqcoe7G127000.1	up
Aqcoe7G127500.1	up
Aqcoe7G128500.1	up
Aqcoe7G129100.1	up
Aqcoe7G129600.1	up
Aqcoe7G130300.1	up
Aqcoe7G130600.1	up
Aqcoe7G131300.1	up
Aqcoe7G132900.1	up
Aqcoe7G145000.1	up
Aqcoe7G154600.1	up
Aqcoe7G162300.1	up
Aqcoe7G171500.1	up
Aqcoe7G174900.1	up
Aqcoe7G179400.1	up
Aqcoe7G181800.1	up
Aqcoe7G189400.1	up
Aqcoe7G192100.1	up
Aqcoe7G193900.1	up
Aqcoe7G194200.1	up
Aqcoe7G195000.1	up
Aqcoe7G197500.1	up
Aqcoe7G199900.1	up
Aqcoe7G202900.1	up
Aqcoe7G203800.1	up
Aqcoe7G206800.1	up
Aqcoe7G209000.1	up
Aqcoe7G215100.1	up
Aqcoe7G216100.1	up
Aqcoe7G218800.1	up
Aqcoe7G221000.1	up
Aqcoe7G221500.1	up
Aqcoe7G223000.1	up
Aqcoe7G232500.1	up
Aqcoe7G232600.1	up
Aqcoe7G244100.1	up
Aqcoe7G244300.1	up
Aqcoe7G248200.1	up
Aqcoe7G248300.1	up
Aqcoe7G254700.1	up
Aqcoe7G255200.1	up
Aqcoe7G258400.1	up
Aqcoe7G261700.1	up
Aqcoe7G264700.1	up
Aqcoe7G266100.1	up
Aqcoe7G273000.1	up
Aqcoe7G288200.1	up
Aqcoe7G290100.1	up
Aqcoe7G291900.1	up
Aqcoe7G293100.1	up
Aqcoe7G293700.1	up
Aqcoe7G296000.1	up
Aqcoe7G298500.1	up
Aqcoe7G300700.1	up
Aqcoe7G302500.1	up
Aqcoe7G309700.1	up
Aqcoe7G310400.1	up
Aqcoe7G314400.1	up
Aqcoe7G315300.1	up
Aqcoe7G316600.1	up
Aqcoe7G317400.1	up
Aqcoe7G318000.1	up
Aqcoe7G320400.1	up
Aqcoe7G325200.1	up
Aqcoe7G331700.1	up
Aqcoe7G332900.1	up
Aqcoe7G333200.1	up
Aqcoe7G334100.1	up
Aqcoe7G334300.1	up
Aqcoe7G334400.1	up
Aqcoe7G338000.1	up
Aqcoe7G339800.1	up
Aqcoe7G343000.1	up
Aqcoe7G347700.1	up
Aqcoe7G348200.1	up
Aqcoe7G349600.1	up
Aqcoe7G351600.1	up
Aqcoe7G352300.1	up
Aqcoe7G359800.1	up
Aqcoe7G367000.1	up
Aqcoe7G367300.1	up
Aqcoe7G367700.1	up
Aqcoe7G367800.1	up
Aqcoe7G370700.1	up
Aqcoe7G371300.1	up
Aqcoe7G374900.1	up
Aqcoe7G375000.1	up
Aqcoe7G377700.1	up
Aqcoe7G382400.1	up
Aqcoe7G383200.1	up
Aqcoe7G384700.1	up
Aqcoe7G388300.1	up
Aqcoe7G391000.1	up
Aqcoe7G392500.1	up
Aqcoe7G395200.1	up
Aqcoe7G395300.1	up
Aqcoe7G396300.1	up
Aqcoe7G396400.1	up
Aqcoe7G404900.1	up
Aqcoe7G407200.1	up
Aqcoe7G408300.1	up
Aqcoe7G408700.1	up
Aqcoe7G411200.1	up
Aqcoe7G415500.1	up
Aqcoe7G418500.1	up
Aqcoe7G420800.1	up
Aqcoe7G425900.1	up
Aqcoe7G426800.1	up
Aqcoe7G427000.1	up
Aqcoe7G431600.1	up
Aqcoe7G433700.1	up
Aqcoe7G434300.1	up
Aqcoe7G434600.1	up
Aqcoe7G438900.1	up
Aqcoe7G439400.1	up
Aqcoe7G442400.1	up
Aqcoe0017s0001.1	down
Aqcoe0079s0004.1	down
Aqcoe0175s0005.1	down
Aqcoe1G003900.1	down
Aqcoe1G006700.1	down
Aqcoe1G008800.1	down
Aqcoe1G009400.1	down
Aqcoe1G011700.1	down
Aqcoe1G013600.1	down
Aqcoe1G015000.1	down
Aqcoe1G018900.1	down
Aqcoe1G019100.1	down
Aqcoe1G020900.1	down
Aqcoe1G021700.1	down
Aqcoe1G021800.1	down
Aqcoe1G025500.1	down
Aqcoe1G026700.1	down
Aqcoe1G028200.1	down
Aqcoe1G031600.1	down
Aqcoe1G032900.1	down
Aqcoe1G034000.1	down
Aqcoe1G037900.1	down
Aqcoe1G043700.1	down
Aqcoe1G044400.1	down
Aqcoe1G047900.1	down
Aqcoe1G048900.1	down
Aqcoe1G049900.1	down
Aqcoe1G052500.1	down
Aqcoe1G054700.1	down
Aqcoe1G054800.1	down
Aqcoe1G055300.1	down
Aqcoe1G058700.1	down
Aqcoe1G061300.1	down
Aqcoe1G062300.1	down
Aqcoe1G063900.1	down
Aqcoe1G065500.1	down
Aqcoe1G066600.1	down
Aqcoe1G070300.1	down
Aqcoe1G071800.1	down
Aqcoe1G074100.1	down
Aqcoe1G075200.1	down
Aqcoe1G079000.1	down
Aqcoe1G080900.1	down
Aqcoe1G087900.1	down
Aqcoe1G089000.1	down
Aqcoe1G090000.1	down
Aqcoe1G090500.1	down
Aqcoe1G091700.1	down
Aqcoe1G093200.1	down
Aqcoe1G094500.1	down
Aqcoe1G095800.1	down
Aqcoe1G098800.1	down
Aqcoe1G098900.1	down
Aqcoe1G100300.1	down
Aqcoe1G101000.1	down
Aqcoe1G101400.1	down
Aqcoe1G111700.1	down
Aqcoe1G119200.1	down
Aqcoe1G123100.1	down
Aqcoe1G124200.1	down
Aqcoe1G128200.1	down
Aqcoe1G128400.1	down
Aqcoe1G128500.1	down
Aqcoe1G132400.1	down
Aqcoe1G133300.1	down
Aqcoe1G133500.1	down
Aqcoe1G135700.1	down
Aqcoe1G136700.1	down
Aqcoe1G138200.1	down
Aqcoe1G143700.1	down
Aqcoe1G143900.1	down
Aqcoe1G145100.1	down
Aqcoe1G148200.1	down
Aqcoe1G149300.1	down
Aqcoe1G149400.1	down
Aqcoe1G152200.1	down
Aqcoe1G154400.1	down
Aqcoe1G155900.1	down
Aqcoe1G156600.1	down
Aqcoe1G156700.1	down
Aqcoe1G157100.1	down
Aqcoe1G160000.1	down
Aqcoe1G162200.1	down
Aqcoe1G167800.1	down
Aqcoe1G168400.1	down
Aqcoe1G169000.1	down
Aqcoe1G171300.1	down
Aqcoe1G176000.1	down
Aqcoe1G179300.1	down
Aqcoe1G183200.1	down
Aqcoe1G183600.1	down
Aqcoe1G190300.1	down
Aqcoe1G192800.1	down
Aqcoe1G193800.1	down
Aqcoe1G201000.1	down
Aqcoe1G205900.1	down
Aqcoe1G206200.1	down
Aqcoe1G207800.1	down
Aqcoe1G207900.1	down
Aqcoe1G208200.1	down
Aqcoe1G214900.1	down
Aqcoe1G216000.1	down
Aqcoe1G216700.1	down
Aqcoe1G216800.1	down
Aqcoe1G219200.1	down
Aqcoe1G220600.1	down
Aqcoe1G220900.1	down
Aqcoe1G221900.1	down
Aqcoe1G222200.1	down
Aqcoe1G229800.1	down
Aqcoe1G229900.1	down
Aqcoe1G233000.1	down
Aqcoe1G234600.1	down
Aqcoe1G247500.1	down
Aqcoe1G249200.1	down
Aqcoe1G250500.1	down
Aqcoe1G253100.1	down
Aqcoe1G254500.1	down
Aqcoe1G257100.1	down
Aqcoe1G273700.1	down
Aqcoe1G278800.1	down
Aqcoe1G280800.1	down
Aqcoe1G281000.1	down
Aqcoe1G291200.1	down
Aqcoe1G306700.1	down
Aqcoe1G316900.1	down
Aqcoe1G317000.1	down
Aqcoe1G319700.1	down
Aqcoe1G323300.1	down
Aqcoe1G323600.1	down
Aqcoe1G330600.1	down
Aqcoe1G335600.1	down
Aqcoe1G336900.1	down
Aqcoe1G344000.1	down
Aqcoe1G344800.1	down
Aqcoe1G354200.1	down
Aqcoe1G365300.1	down
Aqcoe1G368300.1	down
Aqcoe1G368400.1	down
Aqcoe1G372600.1	down
Aqcoe1G373700.1	down
Aqcoe1G379000.1	down
Aqcoe1G379500.1	down
Aqcoe1G384500.1	down
Aqcoe1G386600.1	down
Aqcoe1G386700.1	down
Aqcoe1G389900.1	down
Aqcoe1G391900.1	down
Aqcoe1G397200.1	down
Aqcoe1G399600.1	down
Aqcoe1G400000.1	down
Aqcoe1G400300.1	down
Aqcoe1G401500.1	down
Aqcoe1G406000.1	down
Aqcoe1G406900.1	down
Aqcoe1G411800.1	down
Aqcoe1G412200.1	down
Aqcoe1G414100.1	down
Aqcoe1G414700.1	down
Aqcoe1G416900.1	down
Aqcoe1G419100.1	down
Aqcoe1G420800.1	down
Aqcoe1G421300.1	down
Aqcoe1G425200.1	down
Aqcoe1G427200.1	down
Aqcoe1G427300.1	down
Aqcoe1G428000.1	down
Aqcoe1G430100.1	down
Aqcoe1G430600.1	down
Aqcoe1G434200.1	down
Aqcoe1G435900.1	down
Aqcoe1G439400.1	down
Aqcoe1G441300.1	down
Aqcoe1G443800.1	down
Aqcoe1G444000.1	down
Aqcoe1G445600.1	down
Aqcoe1G451100.1	down
Aqcoe1G451600.1	down
Aqcoe1G451700.1	down
Aqcoe1G453200.1	down
Aqcoe1G454000.1	down
Aqcoe1G456700.1	down
Aqcoe1G459000.1	down
Aqcoe1G460300.1	down
Aqcoe1G461200.1	down
Aqcoe1G461300.1	down
Aqcoe1G463000.1	down
Aqcoe1G465700.1	down
Aqcoe1G466700.1	down
Aqcoe1G468200.1	down
Aqcoe1G471600.1	down
Aqcoe1G473400.1	down
Aqcoe1G476200.1	down
Aqcoe1G477400.1	down
Aqcoe1G480100.1	down
Aqcoe1G482300.1	down
Aqcoe1G482400.1	down
Aqcoe1G483300.1	down
Aqcoe1G485400.1	down
Aqcoe1G485800.1	down
Aqcoe1G487200.1	down
Aqcoe1G489000.1	down
Aqcoe1G489300.1	down
Aqcoe1G489900.1	down
Aqcoe1G494200.1	down
Aqcoe1G494900.1	down
Aqcoe1G497000.1	down
Aqcoe1G498500.1	down
Aqcoe1G498700.1	down
Aqcoe1G500700.1	down
Aqcoe1G500800.1	down
Aqcoe1G502200.1	down
Aqcoe2G008600.1	down
Aqcoe2G010100.1	down
Aqcoe2G011800.1	down
Aqcoe2G012100.1	down
Aqcoe2G013800.1	down
Aqcoe2G015300.1	down
Aqcoe2G018500.1	down
Aqcoe2G023400.1	down
Aqcoe2G024000.1	down
Aqcoe2G024600.1	down
Aqcoe2G029300.1	down
Aqcoe2G029500.1	down
Aqcoe2G029600.1	down
Aqcoe2G036800.1	down
Aqcoe2G037200.1	down
Aqcoe2G045300.1	down
Aqcoe2G048600.1	down
Aqcoe2G049200.1	down
Aqcoe2G050700.1	down
Aqcoe2G054400.1	down
Aqcoe2G055500.1	down
Aqcoe2G056900.1	down
Aqcoe2G060600.1	down
Aqcoe2G067000.1	down
Aqcoe2G069200.1	down
Aqcoe2G069400.1	down
Aqcoe2G075700.1	down
Aqcoe2G076100.1	down
Aqcoe2G077400.1	down
Aqcoe2G078200.1	down
Aqcoe2G078900.1	down
Aqcoe2G081500.1	down
Aqcoe2G082500.1	down
Aqcoe2G084500.1	down
Aqcoe2G084600.1	down
Aqcoe2G088100.1	down
Aqcoe2G090200.1	down
Aqcoe2G099700.1	down
Aqcoe2G103400.1	down
Aqcoe2G104100.1	down
Aqcoe2G104900.1	down
Aqcoe2G105500.1	down
Aqcoe2G105600.1	down
Aqcoe2G106900.1	down
Aqcoe2G108800.1	down
Aqcoe2G109700.1	down
Aqcoe2G110900.1	down
Aqcoe2G111200.1	down
Aqcoe2G114100.1	down
Aqcoe2G119700.1	down
Aqcoe2G119800.1	down
Aqcoe2G120000.1	down
Aqcoe2G121000.1	down
Aqcoe2G122200.1	down
Aqcoe2G124400.1	down
Aqcoe2G129900.1	down
Aqcoe2G132400.1	down
Aqcoe2G141600.1	down
Aqcoe2G148000.1	down
Aqcoe2G155400.1	down
Aqcoe2G160800.1	down
Aqcoe2G165600.1	down
Aqcoe2G166900.1	down
Aqcoe2G168500.1	down
Aqcoe2G170600.1	down
Aqcoe2G177200.1	down
Aqcoe2G177900.1	down
Aqcoe2G178400.1	down
Aqcoe2G178500.1	down
Aqcoe2G182500.1	down
Aqcoe2G204700.1	down
Aqcoe2G205100.1	down
Aqcoe2G206100.1	down
Aqcoe2G206400.1	down
Aqcoe2G223100.1	down
Aqcoe2G224400.1	down
Aqcoe2G231800.1	down
Aqcoe2G232900.1	down
Aqcoe2G234000.1	down
Aqcoe2G237000.1	down
Aqcoe2G238700.1	down
Aqcoe2G241100.1	down
Aqcoe2G241700.1	down
Aqcoe2G250200.1	down
Aqcoe2G251700.1	down
Aqcoe2G251900.1	down
Aqcoe2G256300.1	down
Aqcoe2G259900.1	down
Aqcoe2G262000.1	down
Aqcoe2G265300.1	down
Aqcoe2G265600.1	down
Aqcoe2G265900.1	down
Aqcoe2G269400.1	down
Aqcoe2G273500.1	down
Aqcoe2G279500.1	down
Aqcoe2G279600.1	down
Aqcoe2G283800.1	down
Aqcoe2G290500.1	down
Aqcoe2G291300.1	down
Aqcoe2G293300.1	down
Aqcoe2G293900.1	down
Aqcoe2G296400.1	down
Aqcoe2G296600.1	down
Aqcoe2G297000.1	down
Aqcoe2G297900.1	down
Aqcoe2G302600.1	down
Aqcoe2G309100.1	down
Aqcoe2G313500.1	down
Aqcoe2G314300.1	down
Aqcoe2G314900.1	down
Aqcoe2G315700.1	down
Aqcoe2G316700.1	down
Aqcoe2G318800.1	down
Aqcoe2G319300.1	down
Aqcoe2G320000.1	down
Aqcoe2G324200.1	down
Aqcoe2G328200.1	down
Aqcoe2G333300.1	down
Aqcoe2G338400.1	down
Aqcoe2G338600.1	down
Aqcoe2G339100.1	down
Aqcoe2G339200.1	down
Aqcoe2G339900.1	down
Aqcoe2G342000.1	down
Aqcoe2G345100.1	down
Aqcoe2G345500.1	down
Aqcoe2G347400.1	down
Aqcoe2G350600.1	down
Aqcoe2G362800.1	down
Aqcoe2G363100.1	down
Aqcoe2G363200.1	down
Aqcoe2G363700.1	down
Aqcoe2G367600.1	down
Aqcoe2G369600.1	down
Aqcoe2G371500.1	down
Aqcoe2G373800.1	down
Aqcoe2G377200.1	down
Aqcoe2G378600.1	down
Aqcoe2G380300.1	down
Aqcoe2G383000.1	down
Aqcoe2G385200.1	down
Aqcoe2G391400.1	down
Aqcoe2G391800.1	down
Aqcoe2G393200.1	down
Aqcoe2G393600.1	down
Aqcoe2G394500.1	down
Aqcoe2G397400.1	down
Aqcoe2G399100.1	down
Aqcoe2G400100.1	down
Aqcoe2G402600.1	down
Aqcoe2G405300.1	down
Aqcoe2G406200.1	down
Aqcoe2G407800.1	down
Aqcoe2G408900.1	down
Aqcoe2G410000.1	down
Aqcoe2G410800.1	down
Aqcoe2G414500.1	down
Aqcoe2G415200.1	down
Aqcoe2G416800.1	down
Aqcoe2G417100.1	down
Aqcoe2G419000.1	down
Aqcoe2G423400.1	down
Aqcoe2G423800.1	down
Aqcoe2G426200.1	down
Aqcoe2G427400.1	down
Aqcoe2G428400.1	down
Aqcoe2G429700.1	down
Aqcoe2G433000.1	down
Aqcoe2G436000.1	down
Aqcoe2G436200.1	down
Aqcoe2G438200.1	down
Aqcoe3G000600.1	down
Aqcoe3G001400.1	down
Aqcoe3G007400.1	down
Aqcoe3G007600.1	down
Aqcoe3G007700.1	down
Aqcoe3G011200.1	down
Aqcoe3G018400.1	down
Aqcoe3G020800.1	down
Aqcoe3G026400.1	down
Aqcoe3G031500.1	down
Aqcoe3G031600.1	down
Aqcoe3G031700.1	down
Aqcoe3G034100.1	down
Aqcoe3G037600.1	down
Aqcoe3G040500.1	down
Aqcoe3G046400.1	down
Aqcoe3G046600.1	down
Aqcoe3G050600.1	down
Aqcoe3G052900.1	down
Aqcoe3G053700.1	down
Aqcoe3G054900.1	down
Aqcoe3G058200.1	down
Aqcoe3G060400.1	down
Aqcoe3G062800.1	down
Aqcoe3G063600.1	down
Aqcoe3G065000.1	down
Aqcoe3G071200.1	down
Aqcoe3G073100.1	down
Aqcoe3G077400.1	down
Aqcoe3G079300.1	down
Aqcoe3G080300.1	down
Aqcoe3G084400.1	down
Aqcoe3G091300.1	down
Aqcoe3G096300.1	down
Aqcoe3G098000.1	down
Aqcoe3G102900.1	down
Aqcoe3G103800.1	down
Aqcoe3G111900.1	down
Aqcoe3G115800.1	down
Aqcoe3G121800.1	down
Aqcoe3G124300.1	down
Aqcoe3G126500.1	down
Aqcoe3G128100.1	down
Aqcoe3G132600.1	down
Aqcoe3G135700.1	down
Aqcoe3G136200.1	down
Aqcoe3G140900.1	down
Aqcoe3G141000.1	down
Aqcoe3G145300.1	down
Aqcoe3G149100.1	down
Aqcoe3G153700.1	down
Aqcoe3G154300.1	down
Aqcoe3G157100.1	down
Aqcoe3G159700.1	down
Aqcoe3G161200.1	down
Aqcoe3G161500.1	down
Aqcoe3G169000.1	down
Aqcoe3G174000.1	down
Aqcoe3G175100.1	down
Aqcoe3G178500.1	down
Aqcoe3G182500.1	down
Aqcoe3G184800.1	down
Aqcoe3G190100.1	down
Aqcoe3G194600.1	down
Aqcoe3G196000.1	down
Aqcoe3G196600.1	down
Aqcoe3G209000.1	down
Aqcoe3G210100.1	down
Aqcoe3G213600.1	down
Aqcoe3G213900.1	down
Aqcoe3G214400.1	down
Aqcoe3G220800.1	down
Aqcoe3G223800.1	down
Aqcoe3G234100.1	down
Aqcoe3G239700.1	down
Aqcoe3G243600.1	down
Aqcoe3G251100.1	down
Aqcoe3G257100.1	down
Aqcoe3G257700.1	down
Aqcoe3G258600.1	down
Aqcoe3G262600.1	down
Aqcoe3G267600.1	down
Aqcoe3G268500.1	down
Aqcoe3G268700.1	down
Aqcoe3G271600.1	down
Aqcoe3G276000.1	down
Aqcoe3G283500.1	down
Aqcoe3G288900.1	down
Aqcoe3G301300.1	down
Aqcoe3G310600.1	down
Aqcoe3G314000.1	down
Aqcoe3G317000.1	down
Aqcoe3G317600.1	down
Aqcoe3G322500.1	down
Aqcoe3G324100.1	down
Aqcoe3G328600.1	down
Aqcoe3G333800.1	down
Aqcoe3G335700.1	down
Aqcoe3G336000.1	down
Aqcoe3G336100.1	down
Aqcoe3G339100.1	down
Aqcoe3G347500.1	down
Aqcoe3G353600.1	down
Aqcoe3G360100.1	down
Aqcoe3G360200.1	down
Aqcoe3G361100.1	down
Aqcoe3G365400.1	down
Aqcoe3G365500.1	down
Aqcoe3G368200.1	down
Aqcoe3G368300.1	down
Aqcoe3G368600.1	down
Aqcoe3G368700.1	down
Aqcoe3G369400.1	down
Aqcoe3G370900.1	down
Aqcoe3G375100.1	down
Aqcoe3G377300.1	down
Aqcoe3G385100.1	down
Aqcoe3G385800.1	down
Aqcoe3G386200.1	down
Aqcoe3G387900.1	down
Aqcoe3G391800.1	down
Aqcoe3G392700.1	down
Aqcoe3G393800.1	down
Aqcoe3G395600.1	down
Aqcoe3G398300.1	down
Aqcoe3G402100.1	down
Aqcoe3G402300.1	down
Aqcoe3G404600.1	down
Aqcoe3G404900.1	down
Aqcoe3G407800.1	down
Aqcoe3G409000.1	down
Aqcoe3G413000.1	down
Aqcoe3G413800.1	down
Aqcoe3G414100.1	down
Aqcoe3G415900.1	down
Aqcoe3G420700.1	down
Aqcoe3G420800.1	down
Aqcoe3G425500.1	down
Aqcoe3G425600.1	down
Aqcoe3G426200.1	down
Aqcoe3G426500.1	down
Aqcoe3G429700.1	down
Aqcoe3G430200.1	down
Aqcoe3G430700.1	down
Aqcoe3G431100.1	down
Aqcoe3G432400.1	down
Aqcoe3G433100.1	down
Aqcoe3G433200.1	down
Aqcoe3G437200.1	down
Aqcoe3G438700.1	down
Aqcoe3G440600.1	down
Aqcoe3G441000.1	down
Aqcoe3G441200.1	down
Aqcoe3G443800.1	down
Aqcoe4G001200.1	down
Aqcoe4G002000.1	down
Aqcoe4G003400.1	down
Aqcoe4G003600.1	down
Aqcoe4G004200.1	down
Aqcoe4G005300.1	down
Aqcoe4G005600.1	down
Aqcoe4G010500.1	down
Aqcoe4G011300.1	down
Aqcoe4G023400.1	down
Aqcoe4G028700.1	down
Aqcoe4G031800.1	down
Aqcoe4G032000.1	down
Aqcoe4G035600.1	down
Aqcoe4G036600.1	down
Aqcoe4G047800.1	down
Aqcoe4G072700.1	down
Aqcoe4G085200.1	down
Aqcoe4G090300.1	down
Aqcoe4G096500.1	down
Aqcoe4G103700.1	down
Aqcoe4G132500.1	down
Aqcoe4G147700.1	down
Aqcoe4G149300.1	down
Aqcoe4G178000.1	down
Aqcoe4G183500.1	down
Aqcoe4G197300.1	down
Aqcoe4G205500.1	down
Aqcoe4G210800.1	down
Aqcoe4G215100.1	down
Aqcoe4G221600.1	down
Aqcoe4G222400.1	down
Aqcoe4G223300.1	down
Aqcoe4G236300.1	down
Aqcoe4G238200.1	down
Aqcoe4G242400.1	down
Aqcoe4G249000.1	down
Aqcoe4G251000.1	down
Aqcoe4G251700.1	down
Aqcoe4G258900.1	down
Aqcoe4G276100.1	down
Aqcoe4G284400.1	down
Aqcoe4G287200.1	down
Aqcoe4G288200.1	down
Aqcoe4G298000.1	down
Aqcoe4G298400.1	down
Aqcoe4G301600.1	down
Aqcoe4G301900.1	down
Aqcoe4G302100.1	down
Aqcoe4G310500.1	down
Aqcoe4G310900.1	down
Aqcoe4G312100.1	down
Aqcoe5G001400.1	down
Aqcoe5G002900.1	down
Aqcoe5G004200.1	down
Aqcoe5G004900.1	down
Aqcoe5G005000.1	down
Aqcoe5G005700.1	down
Aqcoe5G006500.1	down
Aqcoe5G012200.1	down
Aqcoe5G019200.1	down
Aqcoe5G019300.1	down
Aqcoe5G020800.1	down
Aqcoe5G021200.1	down
Aqcoe5G021300.1	down
Aqcoe5G022100.1	down
Aqcoe5G026900.1	down
Aqcoe5G031700.1	down
Aqcoe5G034000.1	down
Aqcoe5G034100.1	down
Aqcoe5G034500.1	down
Aqcoe5G038000.1	down
Aqcoe5G038100.1	down
Aqcoe5G038500.1	down
Aqcoe5G040100.1	down
Aqcoe5G045200.1	down
Aqcoe5G045400.1	down
Aqcoe5G046200.1	down
Aqcoe5G047900.1	down
Aqcoe5G053600.1	down
Aqcoe5G055000.1	down
Aqcoe5G058900.1	down
Aqcoe5G060200.1	down
Aqcoe5G062300.1	down
Aqcoe5G063100.1	down
Aqcoe5G066300.1	down
Aqcoe5G067500.1	down
Aqcoe5G071500.1	down
Aqcoe5G075200.1	down
Aqcoe5G076000.1	down
Aqcoe5G076200.1	down
Aqcoe5G076800.1	down
Aqcoe5G080800.1	down
Aqcoe5G083900.1	down
Aqcoe5G084400.1	down
Aqcoe5G086300.1	down
Aqcoe5G088500.1	down
Aqcoe5G088800.1	down
Aqcoe5G089000.1	down
Aqcoe5G089100.1	down
Aqcoe5G091500.1	down
Aqcoe5G091800.1	down
Aqcoe5G094800.1	down
Aqcoe5G095300.1	down
Aqcoe5G103600.1	down
Aqcoe5G104100.1	down
Aqcoe5G104500.1	down
Aqcoe5G104600.1	down
Aqcoe5G105000.1	down
Aqcoe5G108000.1	down
Aqcoe5G110500.1	down
Aqcoe5G113000.1	down
Aqcoe5G113300.1	down
Aqcoe5G119900.1	down
Aqcoe5G122000.1	down
Aqcoe5G122300.1	down
Aqcoe5G122700.1	down
Aqcoe5G132400.1	down
Aqcoe5G133300.1	down
Aqcoe5G133700.1	down
Aqcoe5G138100.1	down
Aqcoe5G142500.1	down
Aqcoe5G144200.1	down
Aqcoe5G145900.1	down
Aqcoe5G147300.1	down
Aqcoe5G152600.1	down
Aqcoe5G152900.1	down
Aqcoe5G154700.1	down
Aqcoe5G157500.1	down
Aqcoe5G160400.1	down
Aqcoe5G160500.1	down
Aqcoe5G161100.1	down
Aqcoe5G164400.1	down
Aqcoe5G169200.1	down
Aqcoe5G171500.1	down
Aqcoe5G172200.1	down
Aqcoe5G172800.1	down
Aqcoe5G176800.1	down
Aqcoe5G180100.1	down
Aqcoe5G183600.1	down
Aqcoe5G184100.1	down
Aqcoe5G189600.1	down
Aqcoe5G192900.1	down
Aqcoe5G194200.1	down
Aqcoe5G194500.1	down
Aqcoe5G194600.1	down
Aqcoe5G201200.1	down
Aqcoe5G204400.1	down
Aqcoe5G205100.1	down
Aqcoe5G206100.1	down
Aqcoe5G206300.1	down
Aqcoe5G212300.1	down
Aqcoe5G212600.1	down
Aqcoe5G214100.1	down
Aqcoe5G214200.1	down
Aqcoe5G217400.1	down
Aqcoe5G218100.1	down
Aqcoe5G226900.1	down
Aqcoe5G232500.1	down
Aqcoe5G241100.1	down
Aqcoe5G243400.1	down
Aqcoe5G247800.1	down
Aqcoe5G250300.1	down
Aqcoe5G251600.1	down
Aqcoe5G251800.1	down
Aqcoe5G252400.1	down
Aqcoe5G254400.1	down
Aqcoe5G261300.1	down
Aqcoe5G261600.1	down
Aqcoe5G263500.1	down
Aqcoe5G264300.1	down
Aqcoe5G265400.1	down
Aqcoe5G267000.1	down
Aqcoe5G267100.1	down
Aqcoe5G273100.1	down
Aqcoe5G275000.1	down
Aqcoe5G279300.1	down
Aqcoe5G280100.1	down
Aqcoe5G286100.1	down
Aqcoe5G287700.1	down
Aqcoe5G288600.1	down
Aqcoe5G290400.1	down
Aqcoe5G297700.1	down
Aqcoe5G299700.1	down
Aqcoe5G310200.1	down
Aqcoe5G311300.1	down
Aqcoe5G315400.1	down
Aqcoe5G315600.1	down
Aqcoe5G319400.1	down
Aqcoe5G320300.1	down
Aqcoe5G323100.1	down
Aqcoe5G324000.1	down
Aqcoe5G327000.1	down
Aqcoe5G327800.1	down
Aqcoe5G338100.1	down
Aqcoe5G340700.1	down
Aqcoe5G341800.1	down
Aqcoe5G344900.1	down
Aqcoe5G346800.1	down
Aqcoe5G347700.1	down
[truncated: 357 more rows]
