# Supplementary material for: Comparative transcriptomics of early petal development across four diverse species of Aquilegia reveal few genes consistently associated with nectar spur development
Source: BMC Genomics. 2019 Aug 22;20:668. doi: 10.1186/s12864-019-6002-9 (PMC6704642; doi:10.1186/s12864-019-6002-9)
Supplement: Supplementary file 4 — genes DE between DS1 and DS5 only in spurred taxa. File format: Tab delimited text file. (TXT 17 kb) [file 12864_2019_6002_MOESM4_ESM.txt]

gene	direction of expression through development
Aqcoe0014s0010.1	up
Aqcoe0021s0001.1	up
Aqcoe0161s0001.1	up
Aqcoe0204s0002.1	up
Aqcoe0289s0001.1	up
Aqcoe1G001600.1	up
Aqcoe1G028100.1	up
Aqcoe1G030900.1	up
Aqcoe1G031100.1	up
Aqcoe1G036200.1	up
Aqcoe1G054200.1	up
Aqcoe1G060200.1	up
Aqcoe1G061900.1	up
Aqcoe1G077400.1	up
Aqcoe1G080700.1	up
Aqcoe1G084600.1	up
Aqcoe1G084700.1	up
Aqcoe1G090700.1	up
Aqcoe1G092100.1	up
Aqcoe1G100600.1	up
Aqcoe1G105600.1	up
Aqcoe1G112000.1	up
Aqcoe1G123600.1	up
Aqcoe1G125900.1	up
Aqcoe1G127000.1	up
Aqcoe1G139700.1	up
Aqcoe1G157400.1	up
Aqcoe1G172500.1	up
Aqcoe1G178400.1	up
Aqcoe1G178800.1	up
Aqcoe1G180700.1	up
Aqcoe1G182400.1	up
Aqcoe1G185900.1	up
Aqcoe1G186100.1	up
Aqcoe1G188500.1	up
Aqcoe1G191200.1	up
Aqcoe1G200500.1	up
Aqcoe1G200700.1	up
Aqcoe1G200900.1	up
Aqcoe1G204000.1	up
Aqcoe1G207600.1	up
Aqcoe1G210500.1	up
Aqcoe1G231000.1	up
Aqcoe1G252200.1	up
Aqcoe1G269500.1	up
Aqcoe1G279700.1	up
Aqcoe1G308700.1	up
Aqcoe1G317200.1	up
Aqcoe1G324700.1	up
Aqcoe1G343400.1	up
Aqcoe1G354400.1	up
Aqcoe1G364500.1	up
Aqcoe1G365900.1	up
Aqcoe1G367800.1	up
Aqcoe1G367900.1	up
Aqcoe1G369800.1	up
Aqcoe1G382400.1	up
Aqcoe1G382900.1	up
Aqcoe1G391600.1	up
Aqcoe1G393900.1	up
Aqcoe1G409000.1	up
Aqcoe1G410300.1	up
Aqcoe1G411500.1	up
Aqcoe1G428200.1	up
Aqcoe1G434800.1	up
Aqcoe1G437100.1	up
Aqcoe1G442700.1	up
Aqcoe1G444800.1	up
Aqcoe1G450300.1	up
Aqcoe1G452600.1	up
Aqcoe1G456100.1	up
Aqcoe1G457600.1	up
Aqcoe1G457900.1	up
Aqcoe1G472700.1	up
Aqcoe1G473000.1	up
Aqcoe1G473200.1	up
Aqcoe1G476400.1	up
Aqcoe1G481200.1	up
Aqcoe1G485500.1	up
Aqcoe1G489200.1	up
Aqcoe1G501300.1	up
Aqcoe2G003300.1	up
Aqcoe2G006200.1	up
Aqcoe2G009000.1	up
Aqcoe2G010000.1	up
Aqcoe2G018800.1	up
Aqcoe2G020100.1	up
Aqcoe2G021600.1	up
Aqcoe2G024200.1	up
Aqcoe2G026100.1	up
Aqcoe2G032700.1	up
Aqcoe2G034200.1	up
Aqcoe2G047800.1	up
Aqcoe2G053300.1	up
Aqcoe2G054300.1	up
Aqcoe2G058900.1	up
Aqcoe2G064400.1	up
Aqcoe2G065400.1	up
Aqcoe2G066700.1	up
Aqcoe2G074900.1	up
Aqcoe2G078500.1	up
Aqcoe2G089400.1	up
Aqcoe2G097400.1	up
Aqcoe2G099500.1	up
Aqcoe2G109400.1	up
Aqcoe2G116400.1	up
Aqcoe2G116600.1	up
Aqcoe2G125000.1	up
Aqcoe2G126400.1	up
Aqcoe2G149900.1	up
Aqcoe2G150500.1	up
Aqcoe2G151400.1	up
Aqcoe2G160100.1	up
Aqcoe2G161800.1	up
Aqcoe2G165100.1	up
Aqcoe2G172600.1	up
Aqcoe2G172900.1	up
Aqcoe2G185100.1	up
Aqcoe2G189400.1	up
Aqcoe2G192800.1	up
Aqcoe2G201900.1	up
Aqcoe2G213000.1	up
Aqcoe2G222500.1	up
Aqcoe2G226400.1	up
Aqcoe2G226500.1	up
Aqcoe2G226800.1	up
Aqcoe2G230100.1	up
Aqcoe2G246400.1	up
Aqcoe2G247200.1	up
Aqcoe2G255600.1	up
Aqcoe2G260300.1	up
Aqcoe2G260500.1	up
Aqcoe2G260600.1	up
Aqcoe2G262900.1	up
Aqcoe2G270700.1	up
Aqcoe2G270800.1	up
Aqcoe2G273400.1	up
Aqcoe2G275500.1	up
Aqcoe2G279000.1	up
Aqcoe2G281800.1	up
Aqcoe2G290800.1	up
Aqcoe2G293800.1	up
Aqcoe2G295000.1	up
Aqcoe2G300900.1	up
Aqcoe2G311700.1	up
Aqcoe2G313600.1	up
Aqcoe2G320500.1	up
Aqcoe2G325600.1	up
Aqcoe2G326400.1	up
Aqcoe2G334800.1	up
Aqcoe2G336200.1	up
Aqcoe2G339300.1	up
Aqcoe2G341900.1	up
Aqcoe2G342700.1	up
Aqcoe2G346100.1	up
Aqcoe2G353100.1	up
Aqcoe2G353900.1	up
Aqcoe2G354900.1	up
Aqcoe2G357500.1	up
Aqcoe2G370400.1	up
Aqcoe2G370800.1	up
Aqcoe2G373000.1	up
Aqcoe2G376600.1	up
Aqcoe2G376700.1	up
Aqcoe2G386900.1	up
Aqcoe2G390100.1	up
Aqcoe2G395900.1	up
Aqcoe2G397200.1	up
Aqcoe2G398400.1	up
Aqcoe2G400700.1	up
Aqcoe2G405000.1	up
Aqcoe2G408000.1	up
Aqcoe2G409400.1	up
Aqcoe2G427500.1	up
Aqcoe2G429900.1	up
Aqcoe2G431400.1	up
Aqcoe2G435700.1	up
Aqcoe2G437500.1	up
Aqcoe2G438000.1	up
Aqcoe3G001900.1	up
Aqcoe3G005000.1	up
Aqcoe3G008800.1	up
Aqcoe3G009300.1	up
Aqcoe3G013000.1	up
Aqcoe3G013800.1	up
Aqcoe3G016200.1	up
Aqcoe3G016800.1	up
Aqcoe3G029700.1	up
Aqcoe3G036400.1	up
Aqcoe3G047200.1	up
Aqcoe3G049100.1	up
Aqcoe3G055400.1	up
Aqcoe3G060000.1	up
Aqcoe3G061400.1	up
Aqcoe3G066200.1	up
Aqcoe3G069500.1	up
Aqcoe3G081500.1	up
Aqcoe3G083900.1	up
Aqcoe3G091500.1	up
Aqcoe3G094600.1	up
Aqcoe3G111800.1	up
Aqcoe3G112500.1	up
Aqcoe3G117200.1	up
Aqcoe3G120000.1	up
Aqcoe3G131500.1	up
Aqcoe3G134400.1	up
Aqcoe3G134700.1	up
Aqcoe3G142400.1	up
Aqcoe3G144500.1	up
Aqcoe3G165200.1	up
Aqcoe3G166600.1	up
Aqcoe3G171100.1	up
Aqcoe3G173700.1	up
Aqcoe3G177500.1	up
Aqcoe3G200500.1	up
Aqcoe3G206800.1	up
Aqcoe3G208200.1	up
Aqcoe3G208600.1	up
Aqcoe3G212600.1	up
Aqcoe3G214900.1	up
Aqcoe3G221100.1	up
Aqcoe3G222100.1	up
Aqcoe3G228400.1	up
Aqcoe3G246600.1	up
Aqcoe3G259400.1	up
Aqcoe3G269600.1	up
Aqcoe3G270400.1	up
Aqcoe3G271900.1	up
Aqcoe3G281800.1	up
Aqcoe3G289100.1	up
Aqcoe3G298900.1	up
Aqcoe3G304900.1	up
Aqcoe3G305300.1	up
Aqcoe3G320600.1	up
Aqcoe3G321000.1	up
Aqcoe3G321100.1	up
Aqcoe3G322100.1	up
Aqcoe3G323500.1	up
Aqcoe3G332500.1	up
Aqcoe3G332700.1	up
Aqcoe3G336300.1	up
Aqcoe3G340700.1	up
Aqcoe3G341600.1	up
Aqcoe3G341700.1	up
Aqcoe3G353000.1	up
Aqcoe3G357300.1	up
Aqcoe3G364000.1	up
Aqcoe3G367000.1	up
Aqcoe3G370400.1	up
Aqcoe3G373100.1	up
Aqcoe3G374000.1	up
Aqcoe3G374300.1	up
Aqcoe3G375300.1	up
Aqcoe3G383200.1	up
Aqcoe3G384500.1	up
Aqcoe3G389100.1	up
Aqcoe3G394600.1	up
Aqcoe3G396300.1	up
Aqcoe3G401000.1	up
Aqcoe3G401500.1	up
Aqcoe3G402200.1	up
Aqcoe3G408400.1	up
Aqcoe3G410600.1	up
Aqcoe3G411000.1	up
Aqcoe3G414400.1	up
Aqcoe3G416600.1	up
Aqcoe3G419800.1	up
Aqcoe3G423200.1	up
Aqcoe3G426900.1	up
Aqcoe3G434800.1	up
Aqcoe3G439600.1	up
Aqcoe3G439700.1	up
Aqcoe3G440400.1	up
Aqcoe4G002100.1	up
Aqcoe4G002800.1	up
Aqcoe4G003300.1	up
Aqcoe4G012700.1	up
Aqcoe4G025200.1	up
Aqcoe4G026500.1	up
Aqcoe4G037000.1	up
Aqcoe4G039600.1	up
Aqcoe4G042400.1	up
Aqcoe4G046900.1	up
Aqcoe4G047100.1	up
Aqcoe4G055800.1	up
Aqcoe4G059800.1	up
Aqcoe4G065300.1	up
Aqcoe4G069200.1	up
Aqcoe4G072900.1	up
Aqcoe4G076500.1	up
Aqcoe4G077400.1	up
Aqcoe4G086900.1	up
Aqcoe4G088800.1	up
Aqcoe4G089700.1	up
Aqcoe4G093800.1	up
Aqcoe4G094600.1	up
Aqcoe4G129200.1	up
Aqcoe4G143500.1	up
Aqcoe4G146600.1	up
Aqcoe4G149400.1	up
Aqcoe4G152200.1	up
Aqcoe4G157100.1	up
Aqcoe4G195900.1	up
Aqcoe4G234700.1	up
Aqcoe4G236000.1	up
Aqcoe4G240500.1	up
Aqcoe4G241700.1	up
Aqcoe4G246100.1	up
Aqcoe4G264400.1	up
Aqcoe4G269500.1	up
Aqcoe4G296300.1	up
Aqcoe4G300600.1	up
Aqcoe4G303600.1	up
Aqcoe5G001700.1	up
Aqcoe5G008300.1	up
Aqcoe5G013700.1	up
Aqcoe5G016800.1	up
Aqcoe5G023400.1	up
Aqcoe5G030000.1	up
Aqcoe5G039800.1	up
Aqcoe5G053900.1	up
Aqcoe5G057200.1	up
Aqcoe5G058300.1	up
Aqcoe5G058400.1	up
Aqcoe5G059000.1	up
Aqcoe5G074500.1	up
Aqcoe5G084200.1	up
Aqcoe5G097000.1	up
Aqcoe5G097400.1	up
Aqcoe5G106000.1	up
Aqcoe5G107300.1	up
Aqcoe5G113600.1	up
Aqcoe5G115900.1	up
Aqcoe5G121100.1	up
Aqcoe5G134700.1	up
Aqcoe5G139000.1	up
Aqcoe5G140800.1	up
Aqcoe5G143300.1	up
Aqcoe5G153000.1	up
Aqcoe5G154300.1	up
Aqcoe5G158800.1	up
Aqcoe5G163000.1	up
Aqcoe5G174300.1	up
Aqcoe5G174500.1	up
Aqcoe5G178300.1	up
Aqcoe5G179100.1	up
Aqcoe5G198000.1	up
Aqcoe5G203500.1	up
Aqcoe5G207300.1	up
Aqcoe5G208200.1	up
Aqcoe5G219500.1	up
Aqcoe5G224200.1	up
Aqcoe5G240100.1	up
Aqcoe5G254800.1	up
Aqcoe5G263900.1	up
Aqcoe5G265300.1	up
Aqcoe5G265600.1	up
Aqcoe5G278000.1	up
Aqcoe5G281900.1	up
Aqcoe5G287600.1	up
Aqcoe5G288200.1	up
Aqcoe5G291800.1	up
Aqcoe5G301900.1	up
Aqcoe5G314800.1	up
Aqcoe5G317000.1	up
Aqcoe5G331000.1	up
Aqcoe5G362200.1	up
Aqcoe5G381000.1	up
Aqcoe5G382600.1	up
Aqcoe5G402300.1	up
Aqcoe5G407400.1	up
Aqcoe5G418400.1	up
Aqcoe5G420400.1	up
Aqcoe5G437600.1	up
Aqcoe5G442600.1	up
Aqcoe5G442700.1	up
Aqcoe5G443000.1	up
Aqcoe5G447300.1	up
Aqcoe5G450200.1	up
Aqcoe5G451300.1	up
Aqcoe5G451700.1	up
Aqcoe5G452400.1	up
Aqcoe5G465300.1	up
Aqcoe5G470000.1	up
Aqcoe5G470100.1	up
Aqcoe5G471600.1	up
Aqcoe5G471700.1	up
Aqcoe5G471800.1	up
Aqcoe5G476900.1	up
Aqcoe6G001300.1	up
Aqcoe6G004300.1	up
Aqcoe6G006800.1	up
Aqcoe6G009100.1	up
Aqcoe6G009600.1	up
Aqcoe6G016200.1	up
Aqcoe6G017300.1	up
Aqcoe6G021600.1	up
Aqcoe6G022700.1	up
Aqcoe6G023000.1	up
Aqcoe6G024800.1	up
Aqcoe6G024900.1	up
Aqcoe6G026400.1	up
Aqcoe6G030400.1	up
Aqcoe6G030800.1	up
Aqcoe6G031500.1	up
Aqcoe6G031800.1	up
Aqcoe6G031900.1	up
Aqcoe6G039300.1	up
Aqcoe6G044500.1	up
Aqcoe6G053100.1	up
Aqcoe6G058300.1	up
Aqcoe6G058500.1	up
Aqcoe6G059800.1	up
Aqcoe6G061100.1	up
Aqcoe6G061400.1	up
Aqcoe6G061600.1	up
Aqcoe6G063700.1	up
Aqcoe6G070100.1	up
Aqcoe6G074300.1	up
Aqcoe6G078800.1	up
Aqcoe6G079800.1	up
Aqcoe6G081100.1	up
Aqcoe6G093100.1	up
Aqcoe6G101500.1	up
Aqcoe6G108200.1	up
Aqcoe6G111500.1	up
Aqcoe6G112100.1	up
Aqcoe6G115000.1	up
Aqcoe6G122900.1	up
Aqcoe6G133100.1	up
Aqcoe6G134500.1	up
Aqcoe6G141900.1	up
Aqcoe6G144900.1	up
Aqcoe6G150000.1	up
Aqcoe6G152100.1	up
Aqcoe6G174000.1	up
Aqcoe6G189900.1	up
Aqcoe6G190400.1	up
Aqcoe6G190500.1	up
Aqcoe6G195900.1	up
Aqcoe6G202100.1	up
Aqcoe6G206500.1	up
Aqcoe6G209100.1	up
Aqcoe6G213900.1	up
Aqcoe6G241700.1	up
Aqcoe6G242500.1	up
Aqcoe6G244500.1	up
Aqcoe6G246300.1	up
Aqcoe6G247900.1	up
Aqcoe6G257100.1	up
Aqcoe6G271000.1	up
Aqcoe6G280100.1	up
Aqcoe6G307400.1	up
Aqcoe6G321000.1	up
Aqcoe7G002400.1	up
Aqcoe7G003000.1	up
Aqcoe7G010000.1	up
Aqcoe7G014200.1	up
Aqcoe7G021500.1	up
Aqcoe7G021800.1	up
Aqcoe7G025900.1	up
Aqcoe7G026000.1	up
Aqcoe7G028800.1	up
Aqcoe7G035300.1	up
Aqcoe7G035800.1	up
Aqcoe7G036800.1	up
Aqcoe7G037900.1	up
Aqcoe7G051600.1	up
Aqcoe7G054200.1	up
Aqcoe7G085400.1	up
Aqcoe7G085900.1	up
Aqcoe7G087600.1	up
Aqcoe7G094800.1	up
Aqcoe7G095000.1	up
Aqcoe7G109100.1	up
Aqcoe7G112000.1	up
Aqcoe7G114900.1	up
Aqcoe7G115100.1	up
Aqcoe7G134800.1	up
Aqcoe7G145300.1	up
Aqcoe7G150700.1	up
Aqcoe7G157900.1	up
Aqcoe7G158200.1	up
Aqcoe7G172400.1	up
Aqcoe7G173100.1	up
Aqcoe7G176700.1	up
Aqcoe7G182000.1	up
Aqcoe7G186700.1	up
Aqcoe7G190700.1	up
Aqcoe7G205100.1	up
Aqcoe7G212100.1	up
Aqcoe7G237900.1	up
Aqcoe7G240400.1	up
Aqcoe7G244200.1	up
Aqcoe7G253000.1	up
Aqcoe7G267800.1	up
Aqcoe7G283900.1	up
Aqcoe7G298100.1	up
Aqcoe7G311200.1	up
Aqcoe7G318900.1	up
Aqcoe7G324000.1	up
Aqcoe7G339000.1	up
Aqcoe7G341600.1	up
Aqcoe7G348000.1	up
Aqcoe7G355700.1	up
Aqcoe7G376500.1	up
Aqcoe7G377200.1	up
Aqcoe7G383800.1	up
Aqcoe7G388500.1	up
Aqcoe7G395400.1	up
Aqcoe7G402400.1	up
Aqcoe7G419200.1	up
Aqcoe7G420700.1	up
Aqcoe7G421500.1	up
Aqcoe7G421800.1	up
Aqcoe7G422200.1	up
Aqcoe7G423100.1	up
Aqcoe7G435900.1	up
Aqcoe7G437600.1	up
Aqcoe7G438800.1	up
Aqcoe7G443100.1	up
Aqcoe0009s0001.1	down
Aqcoe1G001100.1	down
Aqcoe1G010200.1	down
Aqcoe1G033500.1	down
Aqcoe1G035500.1	down
Aqcoe1G049200.1	down
Aqcoe1G066000.1	down
Aqcoe1G070800.1	down
Aqcoe1G071600.1	down
Aqcoe1G077300.1	down
Aqcoe1G083300.1	down
Aqcoe1G087700.1	down
Aqcoe1G115600.1	down
Aqcoe1G117400.1	down
Aqcoe1G119800.1	down
Aqcoe1G138800.1	down
Aqcoe1G140400.1	down
Aqcoe1G159300.1	down
Aqcoe1G161600.1	down
Aqcoe1G166200.1	down
Aqcoe1G173800.1	down
Aqcoe1G175900.1	down
Aqcoe1G178500.1	down
Aqcoe1G178700.1	down
Aqcoe1G183800.1	down
Aqcoe1G187300.1	down
Aqcoe1G207200.1	down
Aqcoe1G222100.1	down
Aqcoe1G222400.1	down
Aqcoe1G237300.1	down
Aqcoe1G246200.1	down
Aqcoe1G248200.1	down
Aqcoe1G248400.1	down
Aqcoe1G273800.1	down
Aqcoe1G297300.1	down
Aqcoe1G305900.1	down
Aqcoe1G307600.1	down
Aqcoe1G333200.1	down
Aqcoe1G346800.1	down
Aqcoe1G371300.1	down
Aqcoe1G391800.1	down
Aqcoe1G392100.1	down
Aqcoe1G393500.1	down
Aqcoe1G399300.1	down
Aqcoe1G408700.1	down
Aqcoe1G421200.1	down
Aqcoe1G430700.1	down
Aqcoe1G437900.1	down
Aqcoe1G441200.1	down
Aqcoe1G443500.1	down
Aqcoe1G444400.1	down
Aqcoe1G448600.1	down
Aqcoe1G467700.1	down
Aqcoe1G480800.1	down
Aqcoe1G484200.1	down
Aqcoe1G485100.1	down
Aqcoe1G492500.1	down
Aqcoe1G497300.1	down
Aqcoe1G497500.1	down
Aqcoe2G006900.1	down
Aqcoe2G007300.1	down
Aqcoe2G007500.1	down
Aqcoe2G007600.1	down
Aqcoe2G010500.1	down
Aqcoe2G013600.1	down
Aqcoe2G024300.1	down
Aqcoe2G026200.1	down
Aqcoe2G031000.1	down
Aqcoe2G042900.1	down
Aqcoe2G043600.1	down
Aqcoe2G064300.1	down
Aqcoe2G079700.1	down
Aqcoe2G091100.1	down
Aqcoe2G095900.1	down
Aqcoe2G096400.1	down
Aqcoe2G096700.1	down
Aqcoe2G099000.1	down
Aqcoe2G113300.1	down
Aqcoe2G124000.1	down
Aqcoe2G129800.1	down
Aqcoe2G139100.1	down
Aqcoe2G139400.1	down
Aqcoe2G202600.1	down
Aqcoe2G208700.1	down
Aqcoe2G236600.1	down
Aqcoe2G265100.1	down
Aqcoe2G284900.1	down
Aqcoe2G287800.1	down
Aqcoe2G296300.1	down
Aqcoe2G313900.1	down
Aqcoe2G319800.1	down
Aqcoe2G337500.1	down
Aqcoe2G338000.1	down
Aqcoe2G350000.1	down
Aqcoe2G356000.1	down
Aqcoe2G374200.1	down
Aqcoe2G374300.1	down
Aqcoe2G378800.1	down
Aqcoe2G380800.1	down
Aqcoe2G381200.1	down
Aqcoe2G383400.1	down
Aqcoe2G384300.1	down
Aqcoe2G385600.1	down
Aqcoe2G396600.1	down
Aqcoe2G397800.1	down
Aqcoe2G406400.1	down
Aqcoe2G416500.1	down
Aqcoe2G429400.1	down
Aqcoe2G433800.1	down
Aqcoe2G434400.1	down
Aqcoe3G003800.1	down
Aqcoe3G007300.1	down
Aqcoe3G024200.1	down
Aqcoe3G034200.1	down
Aqcoe3G049700.1	down
Aqcoe3G059200.1	down
Aqcoe3G073900.1	down
Aqcoe3G076300.1	down
Aqcoe3G076500.1	down
Aqcoe3G086400.1	down
Aqcoe3G088000.1	down
Aqcoe3G096000.1	down
Aqcoe3G096100.1	down
Aqcoe3G110500.1	down
Aqcoe3G114400.1	down
Aqcoe3G135200.1	down
Aqcoe3G139000.1	down
Aqcoe3G156000.1	down
Aqcoe3G159800.1	down
Aqcoe3G170700.1	down
Aqcoe3G198500.1	down
Aqcoe3G199700.1	down
Aqcoe3G211400.1	down
Aqcoe3G215200.1	down
Aqcoe3G237800.1	down
Aqcoe3G240000.1	down
Aqcoe3G247500.1	down
Aqcoe3G265500.1	down
Aqcoe3G265600.1	down
Aqcoe3G268900.1	down
Aqcoe3G270500.1	down
Aqcoe3G282500.1	down
Aqcoe3G283100.1	down
Aqcoe3G285800.1	down
Aqcoe3G288600.1	down
Aqcoe3G300600.1	down
Aqcoe3G301000.1	down
Aqcoe3G303000.1	down
Aqcoe3G306300.1	down
Aqcoe3G314400.1	down
Aqcoe3G323700.1	down
Aqcoe3G328000.1	down
Aqcoe3G337700.1	down
Aqcoe3G338200.1	down
Aqcoe3G356100.1	down
Aqcoe3G361400.1	down
Aqcoe3G370100.1	down
Aqcoe3G371700.1	down
Aqcoe3G390000.1	down
Aqcoe3G391200.1	down
Aqcoe3G392900.1	down
Aqcoe3G395300.1	down
Aqcoe3G415600.1	down
Aqcoe3G421800.1	down
Aqcoe3G428000.1	down
Aqcoe3G434100.1	down
Aqcoe3G435300.1	down
Aqcoe3G442900.1	down
Aqcoe4G002700.1	down
Aqcoe4G007900.1	down
Aqcoe4G009200.1	down
Aqcoe4G010900.1	down
Aqcoe4G015800.1	down
Aqcoe4G015900.1	down
Aqcoe4G028900.1	down
Aqcoe4G034100.1	down
Aqcoe4G057100.1	down
Aqcoe4G081700.1	down
Aqcoe4G095400.1	down
Aqcoe4G181200.1	down
Aqcoe4G184600.1	down
Aqcoe4G185600.1	down
Aqcoe4G186700.1	down
Aqcoe4G215300.1	down
Aqcoe4G269800.1	down
Aqcoe4G275900.1	down
Aqcoe4G281100.1	down
Aqcoe4G286600.1	down
Aqcoe4G290400.1	down
Aqcoe4G290800.1	down
Aqcoe5G001200.1	down
Aqcoe5G022000.1	down
Aqcoe5G024600.1	down
Aqcoe5G035600.1	down
Aqcoe5G039300.1	down
Aqcoe5G057400.1	down
Aqcoe5G064400.1	down
Aqcoe5G065400.1	down
Aqcoe5G071900.1	down
Aqcoe5G091200.1	down
Aqcoe5G093400.1	down
Aqcoe5G101600.1	down
Aqcoe5G102900.1	down
Aqcoe5G112300.1	down
Aqcoe5G129400.1	down
Aqcoe5G142000.1	down
Aqcoe5G145800.1	down
Aqcoe5G147600.1	down
Aqcoe5G148200.1	down
Aqcoe5G182700.1	down
Aqcoe5G190300.1	down
Aqcoe5G210500.1	down
Aqcoe5G213300.1	down
Aqcoe5G230400.1	down
Aqcoe5G241900.1	down
Aqcoe5G259500.1	down
Aqcoe5G266800.1	down
Aqcoe5G270900.1	down
Aqcoe5G273700.1	down
Aqcoe5G285000.1	down
Aqcoe5G313400.1	down
Aqcoe5G325900.1	down
Aqcoe5G338700.1	down
Aqcoe5G338900.1	down
Aqcoe5G340300.1	down
Aqcoe5G341400.1	down
Aqcoe5G345700.1	down
Aqcoe5G346300.1	down
Aqcoe5G348100.1	down
Aqcoe5G374800.1	down
Aqcoe5G375600.1	down
Aqcoe5G379500.1	down
Aqcoe5G396300.1	down
Aqcoe5G404800.1	down
Aqcoe5G411900.1	down
Aqcoe5G420700.1	down
Aqcoe5G428400.1	down
Aqcoe5G460700.1	down
Aqcoe5G465500.1	down
Aqcoe6G003700.1	down
Aqcoe6G006000.1	down
Aqcoe6G010900.1	down
Aqcoe6G011000.1	down
Aqcoe6G016700.1	down
Aqcoe6G018700.1	down
Aqcoe6G032800.1	down
Aqcoe6G043000.1	down
Aqcoe6G046800.1	down
Aqcoe6G055100.1	down
Aqcoe6G055200.1	down
Aqcoe6G055300.1	down
Aqcoe6G056900.1	down
Aqcoe6G076800.1	down
Aqcoe6G082300.1	down
Aqcoe6G085300.1	down
Aqcoe6G100300.1	down
Aqcoe6G112900.1	down
Aqcoe6G115700.1	down
Aqcoe6G120400.1	down
Aqcoe6G127100.1	down
Aqcoe6G167300.1	down
Aqcoe6G171500.1	down
Aqcoe6G187500.1	down
Aqcoe6G198400.1	down
Aqcoe6G203600.1	down
Aqcoe6G211100.1	down
Aqcoe6G229800.1	down
Aqcoe6G240300.1	down
Aqcoe6G256100.1	down
Aqcoe6G278700.1	down
Aqcoe6G285400.1	down
Aqcoe6G286800.1	down
Aqcoe6G291500.1	down
Aqcoe6G325000.1	down
Aqcoe6G328700.1	down
Aqcoe7G008100.1	down
Aqcoe7G043000.1	down
Aqcoe7G046000.1	down
Aqcoe7G049700.1	down
Aqcoe7G049800.1	down
Aqcoe7G052800.1	down
Aqcoe7G070800.1	down
Aqcoe7G078300.1	down
Aqcoe7G093000.1	down
Aqcoe7G097600.1	down
Aqcoe7G099900.1	down
Aqcoe7G107300.1	down
Aqcoe7G121200.1	down
Aqcoe7G122700.1	down
Aqcoe7G123100.1	down
Aqcoe7G130700.1	down
Aqcoe7G142200.1	down
Aqcoe7G163100.1	down
Aqcoe7G170200.1	down
Aqcoe7G207900.1	down
Aqcoe7G214200.1	down
Aqcoe7G216500.1	down
Aqcoe7G240300.1	down
Aqcoe7G262100.1	down
Aqcoe7G280300.1	down
Aqcoe7G280700.1	down
Aqcoe7G282100.1	down
Aqcoe7G302600.1	down
Aqcoe7G305100.1	down
Aqcoe7G319000.1	down
Aqcoe7G333300.1	down
Aqcoe7G348400.1	down
Aqcoe7G351100.1	down
Aqcoe7G352400.1	down
Aqcoe7G360600.1	down
Aqcoe7G361900.1	down
Aqcoe7G369300.1	down
Aqcoe7G382700.1	down
Aqcoe7G389000.1	down
Aqcoe7G391600.1	down
Aqcoe7G393400.1	down
Aqcoe7G400900.1	down
Aqcoe7G403400.1	down
