# Supplementary material for: Comparative transcriptomics of early petal development across four diverse species of Aquilegia reveal few genes consistently associated with nectar spur development
Source: BMC Genomics. 2019 Aug 22;20:668. doi: 10.1186/s12864-019-6002-9 (PMC6704642; doi:10.1186/s12864-019-6002-9)
Supplement: Supplementary file 5 — genes used in developmental PCA. File format: Tab delimited text file. (TXT 176 kb) [file 12864_2019_6002_MOESM5_ESM.txt]

Aqcoe2G399300.1
Aqcoe1G464500.1
Aqcoe1G403600.1
Aqcoe1G250600.1
Aqcoe1G221100.1
Aqcoe1G045000.1
Aqcoe4G105300.1
Aqcoe4G079300.1
Aqcoe1G118700.1
Aqcoe2G075300.1
Aqcoe1G436200.1
Aqcoe5G457000.1
Aqcoe6G122600.1
Aqcoe3G302100.1
Aqcoe4G068200.1
Aqcoe5G427300.1
Aqcoe6G282500.1
Aqcoe6G224900.1
Aqcoe7G266100.1
Aqcoe5G159000.1
Aqcoe1G340800.1
Aqcoe6G259300.1
Aqcoe5G161100.1
Aqcoe4G287400.1
Aqcoe4G228500.1
Aqcoe1G429000.1
Aqcoe5G006300.1
Aqcoe3G385800.1
Aqcoe1G271500.1
Aqcoe1G475900.1
Aqcoe1G061300.1
Aqcoe3G352900.1
Aqcoe3G409000.1
Aqcoe3G168100.1
Aqcoe7G005500.1
Aqcoe4G095900.1
Aqcoe2G070100.1
Aqcoe2G356100.1
Aqcoe5G334300.1
Aqcoe2G206200.1
Aqcoe7G325200.1
Aqcoe5G113800.1
Aqcoe1G149400.1
Aqcoe4G132500.1
Aqcoe1G373700.1
Aqcoe1G500800.1
Aqcoe7G270600.1
Aqcoe6G089700.1
Aqcoe3G260800.1
Aqcoe1G022200.1
Aqcoe3G358500.1
Aqcoe7G357500.1
Aqcoe2G428400.1
Aqcoe4G284400.1
Aqcoe4G240000.1
Aqcoe7G397800.1
Aqcoe1G400300.1
Aqcoe5G034000.1
Aqcoe5G133700.1
Aqcoe7G088600.1
Aqcoe3G193400.1
Aqcoe2G181600.1
Aqcoe1G103200.1
Aqcoe1G149300.1
Aqcoe7G200400.1
Aqcoe3G369900.1
Aqcoe1G497200.1
Aqcoe5G402400.1
Aqcoe4G152500.1
Aqcoe1G323600.1
Aqcoe1G049900.1
Aqcoe6G182700.1
Aqcoe2G103800.1
Aqcoe5G205500.1
Aqcoe7G066300.1
Aqcoe4G255000.1
Aqcoe5G376600.1
Aqcoe1G247500.1
Aqcoe2G225000.1
Aqcoe2G072900.1
Aqcoe6G073500.1
Aqcoe7G125200.1
Aqcoe3G376000.1
Aqcoe5G381700.1
Aqcoe4G120200.1
Aqcoe1G021700.1
Aqcoe6G223500.1
Aqcoe2G422500.1
Aqcoe5G388300.1
Aqcoe7G005300.1
Aqcoe7G221000.1
Aqcoe6G144400.1
Aqcoe5G408000.1
Aqcoe2G029500.1
Aqcoe3G103800.1
Aqcoe4G287200.1
Aqcoe5G160800.1
Aqcoe2G205200.1
Aqcoe4G047800.1
Aqcoe7G105200.1
Aqcoe4G069400.1
Aqcoe5G204000.1
Aqcoe7G440900.1
Aqcoe1G439700.1
Aqcoe1G283600.1
Aqcoe7G062500.1
Aqcoe4G297400.1
Aqcoe6G070900.1
Aqcoe5G403000.1
Aqcoe0017s0001.1
Aqcoe1G310500.1
Aqcoe4G287300.1
Aqcoe2G144500.1
Aqcoe2G335600.1
Aqcoe5G329100.1
Aqcoe1G178100.1
Aqcoe7G223100.1
Aqcoe2G038700.1
Aqcoe1G461200.1
Aqcoe2G100700.1
Aqcoe3G443400.1
Aqcoe2G074600.1
Aqcoe2G023400.1
Aqcoe6G309100.1
Aqcoe3G424700.1
Aqcoe3G054900.1
Aqcoe2G391400.1
Aqcoe1G082100.1
Aqcoe1G461300.1
Aqcoe1G063900.1
Aqcoe5G083900.1
Aqcoe3G268000.1
Aqcoe4G002000.1
Aqcoe3G122000.1
Aqcoe5G261600.1
Aqcoe2G304500.1
Aqcoe7G080200.1
Aqcoe1G429500.1
Aqcoe5G094800.1
Aqcoe5G210700.1
Aqcoe1G498500.1
Aqcoe5G435100.1
Aqcoe7G131300.1
Aqcoe7G051100.1
Aqcoe3G420800.1
Aqcoe5G361300.1
Aqcoe4G032300.1
Aqcoe6G315100.1
Aqcoe2G347400.1
Aqcoe1G249200.1
Aqcoe2G427100.1
Aqcoe7G438900.1
Aqcoe6G012700.1
Aqcoe2G223100.1
Aqcoe5G206300.1
Aqcoe1G278800.1
Aqcoe6G136900.1
Aqcoe6G023500.1
Aqcoe5G113000.1
Aqcoe6G085500.1
Aqcoe6G161500.1
Aqcoe2G405300.1
Aqcoe6G150300.1
Aqcoe6G208500.1
Aqcoe2G342000.1
Aqcoe6G096300.1
Aqcoe3G158300.1
Aqcoe5G152600.1
Aqcoe3G387800.1
Aqcoe4G040500.1
Aqcoe5G272500.1
Aqcoe7G101900.1
Aqcoe6G259600.1
Aqcoe4G147700.1
Aqcoe5G462000.1
Aqcoe3G423600.1
Aqcoe3G043600.1
Aqcoe7G383100.1
Aqcoe5G119900.1
Aqcoe5G403800.1
Aqcoe7G058400.1
Aqcoe6G211400.1
Aqcoe5G329300.1
Aqcoe3G037600.1
Aqcoe4G157200.1
Aqcoe2G296600.1
Aqcoe1G201000.1
Aqcoe6G101700.1
Aqcoe2G310900.1
Aqcoe2G035400.1
Aqcoe6G037000.1
Aqcoe5G149100.1
Aqcoe5G348700.1
Aqcoe5G040500.1
Aqcoe1G156700.1
Aqcoe3G153700.1
Aqcoe7G015400.1
Aqcoe3G005500.1
Aqcoe6G317900.1
Aqcoe1G367700.1
Aqcoe4G260600.1
Aqcoe3G026400.1
Aqcoe1G153600.1
Aqcoe2G224900.1
Aqcoe2G375700.1
Aqcoe1G061600.1
Aqcoe6G027900.1
Aqcoe7G022500.1
Aqcoe1G480100.1
Aqcoe5G473700.1
Aqcoe1G253100.1
Aqcoe5G290400.1
Aqcoe6G284000.1
Aqcoe1G344800.1
Aqcoe6G059200.1
Aqcoe3G376900.1
Aqcoe4G205500.1
Aqcoe2G351200.1
Aqcoe3G426500.1
Aqcoe6G017900.1
Aqcoe1G430600.1
Aqcoe5G019200.1
Aqcoe7G370700.1
Aqcoe1G069200.1
Aqcoe6G078000.1
Aqcoe1G148200.1
Aqcoe1G219300.1
Aqcoe2G224800.1
Aqcoe7G112900.1
Aqcoe1G424100.1
Aqcoe1G284000.1
Aqcoe5G194200.1
Aqcoe7G370800.1
Aqcoe2G350600.1
Aqcoe3G336100.1
Aqcoe2G321200.1
Aqcoe1G225000.1
Aqcoe2G282400.1
Aqcoe6G305200.1
Aqcoe1G257100.1
Aqcoe1G056900.1
Aqcoe1G465700.1
Aqcoe6G232100.1
Aqcoe6G081600.1
Aqcoe1G142000.1
Aqcoe2G428700.1
Aqcoe2G293900.1
Aqcoe3G063200.1
Aqcoe7G356500.1
Aqcoe7G144400.1
Aqcoe5G145900.1
Aqcoe5G172800.1
Aqcoe1G434700.1
Aqcoe7G151900.1
Aqcoe1G470800.1
Aqcoe5G194400.1
Aqcoe2G289800.1
Aqcoe3G346800.1
Aqcoe2G438200.1
Aqcoe3G137400.1
Aqcoe4G096500.1
Aqcoe3G430700.1
Aqcoe2G059700.1
Aqcoe2G067900.1
Aqcoe3G118200.1
Aqcoe1G124200.1
Aqcoe3G218700.1
Aqcoe5G406400.1
Aqcoe1G146200.1
Aqcoe2G256300.1
Aqcoe2G081500.1
Aqcoe1G047900.1
Aqcoe5G038100.1
Aqcoe4G302100.1
Aqcoe6G020100.1
Aqcoe4G036600.1
Aqcoe5G398000.1
Aqcoe2G012100.1
Aqcoe2G339200.1
Aqcoe6G164200.1
Aqcoe1G093200.1
Aqcoe6G027000.1
Aqcoe3G375900.1
Aqcoe5G383300.1
Aqcoe3G370900.1
Aqcoe5G126100.1
Aqcoe7G018500.1
Aqcoe1G368300.1
Aqcoe3G420700.1
Aqcoe7G204600.1
Aqcoe2G177800.1
Aqcoe2G415200.1
Aqcoe5G327800.1
Aqcoe2G242100.1
Aqcoe6G259800.1
Aqcoe2G018600.1
Aqcoe3G098300.1
Aqcoe5G175100.1
Aqcoe2G039500.1
Aqcoe6G021000.1
Aqcoe5G251600.1
Aqcoe6G007700.1
Aqcoe3G340000.1
Aqcoe1G214900.1
Aqcoe1G268900.1
Aqcoe6G120000.1
Aqcoe1G095600.1
Aqcoe5G005900.1
Aqcoe7G309700.1
Aqcoe2G007800.1
Aqcoe1G386700.1
Aqcoe6G141100.1
Aqcoe7G320100.1
Aqcoe6G093800.1
Aqcoe6G009900.1
Aqcoe1G090500.1
Aqcoe4G298400.1
Aqcoe5G155700.1
Aqcoe3G219100.1
Aqcoe3G422400.1
Aqcoe6G290200.1
Aqcoe3G085300.1
Aqcoe1G222700.1
Aqcoe7G112300.1
Aqcoe1G485800.1
Aqcoe3G330200.1
Aqcoe7G239300.1
Aqcoe3G425500.1
Aqcoe1G204100.1
Aqcoe5G272700.1
Aqcoe2G424500.1
Aqcoe1G459000.1
Aqcoe1G354200.1
Aqcoe6G135500.1
Aqcoe2G338400.1
Aqcoe6G258000.1
Aqcoe2G209700.1
Aqcoe5G095300.1
Aqcoe5G108300.1
Aqcoe1G168700.1
Aqcoe5G047300.1
Aqcoe1G171300.1
Aqcoe5G044000.1
Aqcoe3G011200.1
Aqcoe4G123200.1
Aqcoe4G242000.1
Aqcoe3G007400.1
Aqcoe4G238200.1
Aqcoe5G092200.1
Aqcoe2G129900.1
Aqcoe6G137700.1
Aqcoe5G069000.1
Aqcoe1G372200.1
Aqcoe3G443800.1
Aqcoe4G221600.1
Aqcoe2G339900.1
Aqcoe2G121000.1
Aqcoe5G178400.1
Aqcoe7G101600.1
Aqcoe3G345900.1
Aqcoe7G407200.1
Aqcoe5G021300.1
Aqcoe4G302500.1
Aqcoe6G246000.1
Aqcoe2G069400.1
Aqcoe1G392400.1
Aqcoe2G042300.1
Aqcoe5G404900.1
Aqcoe4G293300.1
Aqcoe1G136500.1
Aqcoe3G094400.1
Aqcoe3G120700.1
Aqcoe5G357400.1
Aqcoe1G305000.1
Aqcoe2G161800.1
Aqcoe3G224100.1
Aqcoe1G478100.1
Aqcoe4G025600.1
Aqcoe5G455300.1
Aqcoe7G091200.1
Aqcoe1G140100.1
Aqcoe4G011300.1
Aqcoe5G230100.1
Aqcoe6G221800.1
Aqcoe7G255300.1
Aqcoe1G391900.1
Aqcoe3G024800.1
Aqcoe6G259500.1
Aqcoe1G209800.1
Aqcoe7G012200.1
Aqcoe1G454000.1
Aqcoe7G029800.1
Aqcoe3G363300.1
Aqcoe2G236900.1
Aqcoe2G215400.1
Aqcoe1G354100.1
Aqcoe7G067000.1
Aqcoe4G247900.1
Aqcoe6G266600.1
Aqcoe4G011400.1
Aqcoe4G249000.1
Aqcoe2G251900.1
Aqcoe3G087000.1
Aqcoe1G087900.1
Aqcoe2G163200.1
Aqcoe2G148700.1
Aqcoe5G259600.1
Aqcoe1G406900.1
Aqcoe7G352300.1
Aqcoe3G185700.1
Aqcoe2G240500.1
Aqcoe2G361600.1
Aqcoe2G050100.1
Aqcoe2G108800.1
Aqcoe1G159400.1
Aqcoe1G386600.1
Aqcoe7G076700.1
Aqcoe3G031300.1
Aqcoe2G092600.1
Aqcoe2G090000.1
Aqcoe1G229700.1
Aqcoe2G275800.1
Aqcoe5G073600.1
Aqcoe1G134300.1
Aqcoe7G170600.1
Aqcoe0082s0005.1
Aqcoe3G441000.1
Aqcoe5G020800.1
Aqcoe3G120600.1
Aqcoe1G112200.1
Aqcoe1G008800.1
Aqcoe5G182000.1
Aqcoe0112s0002.1
Aqcoe7G037100.1
Aqcoe5G094300.1
Aqcoe2G350700.1
Aqcoe7G059400.1
Aqcoe2G224600.1
Aqcoe5G058800.1
Aqcoe6G156500.1
Aqcoe7G389900.1
Aqcoe6G309900.1
Aqcoe7G106400.1
Aqcoe5G459800.1
Aqcoe1G400000.1
Aqcoe5G019300.1
Aqcoe5G052400.1
Aqcoe1G128400.1
Aqcoe1G107000.1
Aqcoe5G328900.1
Aqcoe1G098900.1
Aqcoe1G235500.1
Aqcoe2G248400.1
Aqcoe7G037300.1
Aqcoe1G427000.1
Aqcoe2G070700.1
Aqcoe2G008300.1
Aqcoe5G166900.1
Aqcoe6G154000.1
Aqcoe6G099100.1
Aqcoe3G161500.1
Aqcoe1G412200.1
Aqcoe5G018700.1
Aqcoe6G042800.1
Aqcoe5G383100.1
Aqcoe3G301500.1
Aqcoe1G034000.1
Aqcoe4G015200.1
Aqcoe1G405800.1
Aqcoe2G416800.1
Aqcoe6G005200.1
Aqcoe3G046600.1
Aqcoe6G033700.1
Aqcoe2G102300.1
Aqcoe3G286400.1
Aqcoe5G357200.1
Aqcoe2G067000.1
Aqcoe4G127200.1
Aqcoe6G119100.1
Aqcoe2G269400.1
Aqcoe1G425200.1
Aqcoe6G097800.1
Aqcoe0099s0002.1
Aqcoe7G151100.1
Aqcoe4G255400.1
Aqcoe1G193800.1
Aqcoe7G262800.1
Aqcoe2G265300.1
Aqcoe1G216400.1
Aqcoe3G000600.1
Aqcoe6G223800.1
Aqcoe7G055400.1
Aqcoe6G114200.1
Aqcoe1G487200.1
Aqcoe1G325700.1
Aqcoe5G360400.1
Aqcoe2G057400.1
Aqcoe7G045600.1
Aqcoe1G131100.1
Aqcoe2G033900.1
Aqcoe7G262400.1
Aqcoe6G197600.1
Aqcoe5G135200.1
Aqcoe6G035600.1
Aqcoe5G398100.1
Aqcoe3G128100.1
Aqcoe1G394300.1
Aqcoe7G441400.1
Aqcoe5G171500.1
Aqcoe5G006500.1
Aqcoe1G011700.1
Aqcoe7G037000.1
Aqcoe2G395300.1
Aqcoe2G014900.1
Aqcoe7G339800.1
Aqcoe1G136700.1
Aqcoe6G157000.1
Aqcoe6G082500.1
Aqcoe3G119000.1
Aqcoe5G374600.1
Aqcoe7G254700.1
Aqcoe1G212600.1
Aqcoe6G282300.1
Aqcoe1G024600.1
Aqcoe2G056600.1
Aqcoe2G405800.1
Aqcoe5G329200.1
Aqcoe5G319400.1
Aqcoe1G197000.1
Aqcoe4G236300.1
Aqcoe5G228400.1
Aqcoe7G334400.1
Aqcoe1G344000.1
Aqcoe3G159700.1
Aqcoe6G013900.1
Aqcoe3G404900.1
Aqcoe5G076800.1
Aqcoe7G351600.1
Aqcoe2G417100.1
Aqcoe4G023400.1
Aqcoe1G394200.1
Aqcoe1G023700.1
Aqcoe3G070800.1
Aqcoe1G159000.1
Aqcoe7G385900.1
Aqcoe3G032500.1
Aqcoe7G310500.1
Aqcoe1G020300.1
Aqcoe6G323800.1
Aqcoe2G397400.1
Aqcoe6G297000.1
Aqcoe2G279600.1
Aqcoe2G082500.1
Aqcoe1G493300.1
Aqcoe3G077400.1
Aqcoe3G127200.1
Aqcoe1G162200.1
Aqcoe6G139700.1
Aqcoe7G316900.1
Aqcoe1G090000.1
Aqcoe3G389900.1
Aqcoe7G213000.1
Aqcoe4G120600.1
Aqcoe2G224300.1
Aqcoe5G005800.1
Aqcoe6G133200.1
Aqcoe6G165400.1
Aqcoe5G374700.1
Aqcoe7G060800.1
Aqcoe5G040100.1
Aqcoe3G392700.1
Aqcoe6G020700.1
Aqcoe6G123400.1
Aqcoe5G322300.1
Aqcoe1G236900.1
Aqcoe2G286000.1
Aqcoe5G417500.1
Aqcoe3G281200.1
Aqcoe5G329500.1
Aqcoe3G014400.1
Aqcoe6G197300.1
Aqcoe1G500700.1
Aqcoe5G021200.1
Aqcoe4G300100.1
Aqcoe7G009800.1
Aqcoe3G214400.1
Aqcoe2G381500.1
Aqcoe5G348500.1
Aqcoe5G478400.1
Aqcoe7G054400.1
Aqcoe1G002700.1
Aqcoe6G082400.1
Aqcoe1G365400.1
Aqcoe1G183200.1
Aqcoe7G301900.1
Aqcoe4G127600.1
Aqcoe7G082900.1
Aqcoe3G325300.1
Aqcoe7G427000.1
Aqcoe1G164800.1
Aqcoe4G293400.1
Aqcoe6G196400.1
Aqcoe1G380200.1
Aqcoe6G028100.1
Aqcoe5G052900.1
Aqcoe1G171000.1
Aqcoe6G075100.1
Aqcoe3G057700.1
Aqcoe1G057400.1
Aqcoe2G017200.1
Aqcoe7G318800.1
Aqcoe5G066900.1
Aqcoe4G120700.1
Aqcoe3G362900.1
Aqcoe7G038900.1
Aqcoe2G424800.1
Aqcoe1G101000.1
Aqcoe3G046400.1
Aqcoe2G285200.1
Aqcoe1G215900.1
Aqcoe1G443800.1
Aqcoe7G426800.1
Aqcoe7G043500.1
Aqcoe3G317600.1
Aqcoe2G080000.1
Aqcoe3G003200.1
Aqcoe5G365200.1
Aqcoe5G396900.1
Aqcoe2G360200.1
Aqcoe7G098000.1
Aqcoe2G369600.1
Aqcoe1G465800.1
Aqcoe7G327400.1
Aqcoe4G296900.1
Aqcoe1G310400.1
Aqcoe3G361100.1
Aqcoe7G045700.1
Aqcoe4G206800.1
Aqcoe1G157100.1
Aqcoe2G166900.1
Aqcoe5G374800.1
Aqcoe4G116000.1
Aqcoe5G182500.1
Aqcoe6G097000.1
Aqcoe1G131200.1
Aqcoe5G038800.1
Aqcoe5G169200.1
Aqcoe1G102400.1
Aqcoe3G355600.1
Aqcoe3G234100.1
Aqcoe1G143200.1
Aqcoe5G132400.1
Aqcoe5G349000.1
Aqcoe7G147400.1
Aqcoe2G013800.1
Aqcoe6G140300.1
Aqcoe2G253900.1
Aqcoe3G168200.1
Aqcoe5G320600.1
Aqcoe3G031500.1
Aqcoe5G072100.1
Aqcoe1G078800.1
Aqcoe5G122300.1
Aqcoe5G454100.1
Aqcoe1G119200.1
Aqcoe1G272500.1
Aqcoe3G071200.1
Aqcoe5G214200.1
Aqcoe2G128300.1
Aqcoe7G080900.1
Aqcoe1G023500.1
Aqcoe7G439300.1
Aqcoe4G232800.1
Aqcoe1G414700.1
Aqcoe7G022000.1
Aqcoe5G328000.1
Aqcoe3G246200.1
Aqcoe2G399200.1
Aqcoe1G281200.1
Aqcoe3G414100.1
Aqcoe6G078600.1
Aqcoe2G078200.1
Aqcoe6G221200.1
Aqcoe7G060400.1
Aqcoe1G444600.1
Aqcoe7G020800.1
Aqcoe4G287900.1
Aqcoe1G366000.1
Aqcoe6G196100.1
Aqcoe7G095600.1
Aqcoe1G397500.1
Aqcoe3G157100.1
Aqcoe5G214100.1
Aqcoe5G122600.1
Aqcoe4G309400.1
Aqcoe1G013600.1
Aqcoe1G234600.1
Aqcoe4G026600.1
Aqcoe1G492000.1
Aqcoe3G046500.1
Aqcoe5G451200.1
Aqcoe2G408900.1
Aqcoe1G075200.1
Aqcoe3G242500.1
Aqcoe2G390800.1
Aqcoe6G133000.1
Aqcoe5G148000.1
Aqcoe7G179400.1
Aqcoe3G209000.1
Aqcoe5G031000.1
Aqcoe5G160500.1
Aqcoe1G112900.1
Aqcoe6G304800.1
Aqcoe3G375600.1
Aqcoe4G072700.1
Aqcoe2G037200.1
Aqcoe4G028700.1
Aqcoe1G168400.1
Aqcoe5G443800.1
Aqcoe1G379000.1
Aqcoe5G382200.1
Aqcoe5G396100.1
Aqcoe7G079800.1
Aqcoe5G074400.1
Aqcoe6G117400.1
Aqcoe6G169000.1
Aqcoe5G228600.1
Aqcoe4G130000.1
Aqcoe4G239900.1
Aqcoe4G057300.1
Aqcoe5G258000.1
Aqcoe1G283400.1
Aqcoe5G039700.1
Aqcoe5G149200.1
Aqcoe5G460200.1
Aqcoe1G415500.1
Aqcoe4G298000.1
Aqcoe1G050900.1
Aqcoe6G298300.1
Aqcoe6G096900.1
Aqcoe6G020600.1
Aqcoe6G209700.1
Aqcoe2G402600.1
Aqcoe1G219400.1
Aqcoe5G144200.1
Aqcoe4G229300.1
Aqcoe3G032800.1
Aqcoe4G096700.1
Aqcoe3G131100.1
Aqcoe4G018200.1
Aqcoe2G409800.1
Aqcoe2G293400.1
Aqcoe2G237000.1
Aqcoe5G293300.1
Aqcoe2G316700.1
Aqcoe6G221300.1
Aqcoe2G224400.1
Aqcoe7G204100.1
Aqcoe5G464400.1
Aqcoe2G359200.1
Aqcoe5G172600.1
Aqcoe1G315600.1
Aqcoe7G054800.1
Aqcoe5G432700.1
Aqcoe1G233000.1
Aqcoe4G251700.1
Aqcoe6G184800.1
Aqcoe3G372500.1
Aqcoe4G004200.1
Aqcoe7G233000.1
Aqcoe4G206500.1
Aqcoe2G424900.1
Aqcoe5G058000.1
Aqcoe5G274900.1
Aqcoe2G104000.1
Aqcoe5G457100.1
Aqcoe7G420600.1
Aqcoe5G450000.1
Aqcoe6G087300.1
Aqcoe7G052400.1
Aqcoe1G173900.1
Aqcoe2G386400.1
Aqcoe7G036900.1
Aqcoe3G236900.1
Aqcoe2G026400.1
Aqcoe1G078300.1
Aqcoe1G373500.1
Aqcoe6G043100.1
Aqcoe3G016900.1
Aqcoe6G080500.1
Aqcoe3G007600.1
Aqcoe7G408800.1
Aqcoe6G257500.1
Aqcoe7G061100.1
Aqcoe5G341800.1
Aqcoe2G436000.1
Aqcoe7G038100.1
Aqcoe4G142900.1
Aqcoe5G357900.1
Aqcoe3G331400.1
Aqcoe5G279100.1
Aqcoe3G363000.1
Aqcoe5G195900.1
Aqcoe7G017700.1
Aqcoe3G358400.1
Aqcoe7G007800.1
Aqcoe3G286100.1
Aqcoe3G114300.1
Aqcoe2G391800.1
Aqcoe5G139100.1
Aqcoe1G221900.1
Aqcoe2G320000.1
Aqcoe7G053400.1
Aqcoe5G402200.1
Aqcoe6G105300.1
Aqcoe2G287300.1
Aqcoe2G076100.1
Aqcoe4G282200.1
Aqcoe6G021800.1
Aqcoe4G038600.1
Aqcoe1G415900.1
Aqcoe1G340400.1
Aqcoe1G333000.1
Aqcoe5G323100.1
Aqcoe7G105800.1
Aqcoe5G413800.1
Aqcoe6G124700.1
Aqcoe5G350300.1
Aqcoe5G388500.1
Aqcoe7G255200.1
Aqcoe5G105500.1
Aqcoe6G170200.1
Aqcoe1G311800.1
Aqcoe5G344300.1
Aqcoe2G370600.1
Aqcoe2G315700.1
Aqcoe1G208200.1
Aqcoe6G072800.1
Aqcoe6G016800.1
Aqcoe2G015300.1
Aqcoe1058s0001.1
Aqcoe6G080800.1
Aqcoe3G040000.1
Aqcoe3G415200.1
Aqcoe3G167000.1
Aqcoe5G128700.1
Aqcoe3G298300.1
Aqcoe5G432900.1
Aqcoe7G313300.1
Aqcoe7G323900.1
Aqcoe1G284100.1
Aqcoe2G259300.1
Aqcoe1G185800.1
Aqcoe3G251100.1
Aqcoe5G399200.1
Aqcoe3G365500.1
Aqcoe5G194500.1
Aqcoe5G324000.1
Aqcoe1G323300.1
Aqcoe5G326500.1
Aqcoe4G260300.1
Aqcoe4G031800.1
Aqcoe5G212400.1
Aqcoe1G451800.1
Aqcoe7G334300.1
Aqcoe3G260700.1
Aqcoe3G120300.1
Aqcoe1G462700.1
Aqcoe5G256500.1
Aqcoe7G221500.1
Aqcoe7G414000.1
Aqcoe3G031700.1
Aqcoe5G299900.1
Aqcoe2G255100.1
Aqcoe7G083500.1
Aqcoe4G203600.1
Aqcoe1G467400.1
Aqcoe4G123700.1
Aqcoe5G416100.1
Aqcoe3G098000.1
Aqcoe1G166400.1
Aqcoe2G019900.1
Aqcoe7G061900.1
Aqcoe4G283600.1
Aqcoe7G030400.1
Aqcoe7G180800.1
Aqcoe7G343000.1
Aqcoe5G279300.1
Aqcoe3G375500.1
Aqcoe3G307800.1
Aqcoe1G338400.1
Aqcoe5G462900.1
Aqcoe1G500500.1
Aqcoe1G336900.1
Aqcoe1G002600.1
Aqcoe7G113100.1
Aqcoe2G039100.1
Aqcoe5G103600.1
Aqcoe6G215900.1
Aqcoe2G136100.1
Aqcoe5G452000.1
Aqcoe2G053600.1
Aqcoe0313s0001.1
Aqcoe3G101900.1
Aqcoe5G240300.1
Aqcoe6G034800.1
Aqcoe5G058900.1
Aqcoe5G389100.1
Aqcoe1G480000.1
Aqcoe6G144700.1
Aqcoe5G162200.1
Aqcoe2G239000.1
Aqcoe3G425200.1
Aqcoe4G229100.1
Aqcoe5G061400.1
Aqcoe2G289700.1
Aqcoe3G324100.1
Aqcoe1G283800.1
Aqcoe5G153600.1
Aqcoe5G033000.1
Aqcoe2G385200.1
Aqcoe6G326100.1
Aqcoe5G328500.1
Aqcoe7G062000.1
Aqcoe1G143700.1
Aqcoe1G175400.1
Aqcoe3G046100.1
Aqcoe2G382900.1
Aqcoe5G027800.1
Aqcoe2G426800.1
Aqcoe7G350800.1
Aqcoe3G248100.1
Aqcoe6G001500.1
Aqcoe2G031800.1
Aqcoe2G036800.1
Aqcoe5G419600.1
Aqcoe1G462000.1
Aqcoe3G065000.1
Aqcoe7G319400.1
Aqcoe3G440900.1
Aqcoe6G067900.1
Aqcoe3G415900.1
Aqcoe7G196300.1
Aqcoe3G433200.1
Aqcoe7G399500.1
Aqcoe2G200200.1
Aqcoe3G336000.1
Aqcoe5G329900.1
Aqcoe2G006800.1
Aqcoe3G407800.1
Aqcoe4G258500.1
Aqcoe4G273800.1
Aqcoe5G473100.1
Aqcoe1G164700.1
Aqcoe7G220900.1
Aqcoe7G183700.1
Aqcoe5G067100.1
Aqcoe5G252700.1
Aqcoe7G197500.1
Aqcoe3G062800.1
Aqcoe1G415100.1
Aqcoe4G136400.1
Aqcoe4G311600.1
Aqcoe4G120100.1
Aqcoe3G379000.1
Aqcoe6G013600.1
Aqcoe1G207500.1
Aqcoe1G195000.1
Aqcoe1G041400.1
Aqcoe3G310600.1
Aqcoe1G054700.1
Aqcoe3G402100.1
Aqcoe3G070700.1
Aqcoe1G242700.1
Aqcoe7G410000.1
Aqcoe2G168500.1
Aqcoe1G377600.1
Aqcoe1G219600.1
Aqcoe5G247400.1
Aqcoe1G228700.1
Aqcoe2G094400.1
Aqcoe7G410100.1
Aqcoe5G296100.1
Aqcoe2G329100.1
Aqcoe7G318000.1
Aqcoe3G326700.1
Aqcoe2G023600.1
Aqcoe7G332900.1
Aqcoe7G076300.1
Aqcoe2G060600.1
Aqcoe5G444900.1
Aqcoe5G130700.1
Aqcoe2G409600.1
Aqcoe4G228000.1
Aqcoe5G189600.1
Aqcoe2G021000.1
Aqcoe1G369400.1
Aqcoe7G406800.1
Aqcoe1G085100.1
Aqcoe1G396600.1
Aqcoe5G071500.1
Aqcoe2G263400.1
Aqcoe4G095500.1
Aqcoe2G334000.1
Aqcoe5G316200.1
Aqcoe2G054400.1
Aqcoe2G062800.1
Aqcoe6G055000.1
Aqcoe3G186100.1
Aqcoe7G314400.1
Aqcoe4G005600.1
Aqcoe6G066900.1
Aqcoe7G388300.1
Aqcoe1G122700.1
Aqcoe7G229000.1
Aqcoe5G193700.1
Aqcoe4G266900.1
Aqcoe5G212300.1
Aqcoe2G385300.1
Aqcoe1G319200.1
Aqcoe1G071800.1
Aqcoe7G261500.1
Aqcoe7G269900.1
Aqcoe7G039000.1
Aqcoe1G084900.1
Aqcoe6G246400.1
Aqcoe1G198200.1
Aqcoe6G062500.1
Aqcoe6G227100.1
Aqcoe6G031300.1
Aqcoe4G043100.1
Aqcoe1G412400.1
Aqcoe6G291700.1
Aqcoe1G414600.1
Aqcoe1G251800.1
Aqcoe1G074700.1
Aqcoe2G315300.1
Aqcoe2G162900.1
Aqcoe5G138300.1
Aqcoe3G420200.1
Aqcoe3G262600.1
Aqcoe3G268800.1
Aqcoe3G044900.1
Aqcoe7G053200.1
Aqcoe6G152000.1
Aqcoe2G055400.1
Aqcoe3G080100.1
Aqcoe6G143900.1
Aqcoe3G408300.1
Aqcoe2G261800.1
Aqcoe1G313500.1
Aqcoe7G346400.1
Aqcoe1G128500.1
Aqcoe5G424500.1
Aqcoe6G273100.1
Aqcoe3G257100.1
Aqcoe1G004300.1
Aqcoe6G123300.1
Aqcoe2G409900.1
Aqcoe1G243600.1
Aqcoe7G078200.1
Aqcoe4G248800.1
Aqcoe7G162900.1
Aqcoe3G112900.1
Aqcoe6G289200.1
Aqcoe3G267700.1
Aqcoe1G283500.1
Aqcoe1G399800.1
Aqcoe6G227500.1
Aqcoe7G337800.1
Aqcoe5G343300.1
Aqcoe5G143100.1
Aqcoe3G034100.1
Aqcoe4G136000.1
Aqcoe4G199000.1
Aqcoe5G279000.1
Aqcoe2G392200.1
Aqcoe5G091800.1
Aqcoe5G420000.1
Aqcoe3G039900.1
Aqcoe7G300700.1
Aqcoe3G416200.1
Aqcoe1G084300.1
Aqcoe2G188400.1
Aqcoe3G238000.1
Aqcoe3G219000.1
Aqcoe1G301600.1
Aqcoe1G376600.1
Aqcoe6G154800.1
Aqcoe6G136800.1
Aqcoe5G375100.1
Aqcoe6G118500.1
Aqcoe4G121500.1
Aqcoe4G276100.1
Aqcoe3G122800.1
Aqcoe3G343200.1
Aqcoe2G315200.1
Aqcoe1G254500.1
Aqcoe1G025500.1
Aqcoe6G151600.1
Aqcoe6G047400.1
Aqcoe2G297000.1
Aqcoe1G060500.1
Aqcoe4G135200.1
Aqcoe6G271600.1
Aqcoe5G087000.1
Aqcoe1G283300.1
Aqcoe1G353300.1
Aqcoe7G158700.1
Aqcoe7G261700.1
Aqcoe2G394500.1
Aqcoe3G383100.1
Aqcoe6G054100.1
Aqcoe4G300000.1
Aqcoe4G285600.1
Aqcoe2G363100.1
Aqcoe1G021800.1
Aqcoe7G028500.1
Aqcoe3G084400.1
Aqcoe2G347800.1
Aqcoe4G070100.1
Aqcoe7G129600.1
Aqcoe5G228300.1
Aqcoe6G114900.1
Aqcoe4G299100.1
Aqcoe1G004800.1
Aqcoe1G209600.1
Aqcoe5G096600.1
Aqcoe5G004700.1
Aqcoe5G264200.1
Aqcoe1G424300.1
Aqcoe3G416400.1
Aqcoe1G214000.1
Aqcoe6G070800.1
Aqcoe6G311100.1
Aqcoe1G381700.1
Aqcoe2G154200.1
Aqcoe5G157500.1
Aqcoe4G222400.1
Aqcoe3G371500.1
Aqcoe7G153200.1
Aqcoe6G215000.1
Aqcoe6G054900.1
Aqcoe2G401000.1
Aqcoe5G226000.1
Aqcoe3G233100.1
Aqcoe7G375000.1
Aqcoe7G316400.1
Aqcoe1G216700.1
Aqcoe5G226900.1
Aqcoe5G400200.1
Aqcoe1G336200.1
Aqcoe2G434900.1
Aqcoe7G348200.1
Aqcoe1G013200.1
Aqcoe3G126300.1
Aqcoe2G193200.1
Aqcoe4G057400.1
Aqcoe7G374900.1
Aqcoe5G310400.1
Aqcoe7G149000.1
Aqcoe1G183000.1
Aqcoe3G004100.1
Aqcoe2G166400.1
Aqcoe7G089200.1
Aqcoe1G248300.1
Aqcoe7G132500.1
Aqcoe7G071000.1
Aqcoe7G019700.1
Aqcoe5G232500.1
Aqcoe4G260200.1
Aqcoe3G266800.1
Aqcoe7G367300.1
Aqcoe3G298600.1
Aqcoe4G005300.1
Aqcoe7G206800.1
Aqcoe3G337800.1
Aqcoe2G085200.1
Aqcoe2G338700.1
Aqcoe1G365700.1
Aqcoe2G234300.1
Aqcoe1G161300.1
Aqcoe5G448400.1
Aqcoe7G246600.1
Aqcoe3G232900.1
Aqcoe2G426300.1
Aqcoe5G053600.1
Aqcoe3G269700.1
Aqcoe1G495500.1
Aqcoe7G094400.1
Aqcoe4G128000.1
Aqcoe1G192900.1
Aqcoe5G315600.1
Aqcoe1G035600.1
Aqcoe1G020500.1
Aqcoe1G042800.1
Aqcoe5G209900.1
Aqcoe3G058200.1
Aqcoe7G302200.1
Aqcoe6G295400.1
Aqcoe5G173100.1
Aqcoe6G298000.1
Aqcoe1G162400.1
Aqcoe3G398700.1
Aqcoe1G216800.1
Aqcoe3G391800.1
Aqcoe2G029600.1
Aqcoe4G254100.1
Aqcoe7G163800.1
Aqcoe5G376400.1
Aqcoe7G125300.1
Aqcoe7G101300.1
Aqcoe3G141100.1
Aqcoe7G408700.1
Aqcoe7G144200.1
Aqcoe5G119700.1
Aqcoe6G084100.1
Aqcoe1G025100.1
Aqcoe5G180000.1
Aqcoe7G256700.1
Aqcoe2G106200.1
Aqcoe3G143300.1
Aqcoe5G002600.1
Aqcoe5G200800.1
Aqcoe7G026100.1
Aqcoe4G003000.1
Aqcoe6G185700.1
Aqcoe3G404600.1
Aqcoe1G057300.1
Aqcoe7G279000.1
Aqcoe1G054800.1
Aqcoe3G039600.1
Aqcoe5G217400.1
Aqcoe2G429900.1
Aqcoe5G238000.1
Aqcoe7G007400.1
Aqcoe6G218000.1
Aqcoe4G135100.1
Aqcoe7G420800.1
Aqcoe3G327500.1
Aqcoe3G025700.1
Aqcoe5G352200.1
Aqcoe7G247900.1
Aqcoe6G214600.1
Aqcoe4G031900.1
Aqcoe1G232100.1
Aqcoe4G146700.1
Aqcoe7G015100.1
Aqcoe7G419000.1
Aqcoe6G007800.1
Aqcoe5G105900.1
Aqcoe2G136700.1
Aqcoe6G166300.1
Aqcoe1G413900.1
Aqcoe3G106800.1
Aqcoe1G020800.1
Aqcoe5G268000.1
Aqcoe1G404900.1
Aqcoe2G354000.1
Aqcoe2G208400.1
Aqcoe5G470500.1
Aqcoe4G137400.1
Aqcoe2G141000.1
Aqcoe1G503300.1
Aqcoe1G334500.1
Aqcoe7G290600.1
Aqcoe0018s0002.1
Aqcoe1G112700.1
Aqcoe1G130600.1
Aqcoe2G167900.1
Aqcoe5G344500.1
Aqcoe2G010100.1
Aqcoe5G018900.1
Aqcoe1G146900.1
Aqcoe3G404300.1
Aqcoe3G218500.1
Aqcoe6G186100.1
Aqcoe5G201200.1
Aqcoe6G176000.1
Aqcoe6G295300.1
Aqcoe7G071700.1
Aqcoe5G409600.1
Aqcoe3G346100.1
Aqcoe7G076200.1
Aqcoe3G029900.1
Aqcoe1G027400.1
Aqcoe5G144800.1
Aqcoe7G008000.1
Aqcoe7G014300.1
Aqcoe3G291200.1
Aqcoe1G456000.1
Aqcoe1G155900.1
Aqcoe1G497000.1
Aqcoe5G248100.1
Aqcoe5G286100.1
Aqcoe4G003400.1
Aqcoe3G311700.1
Aqcoe7G055200.1
Aqcoe3G247900.1
Aqcoe1G138200.1
Aqcoe1G259700.1
Aqcoe5G253500.1
Aqcoe7G214400.1
Aqcoe1G297200.1
Aqcoe5G025600.1
Aqcoe7G113400.1
Aqcoe5G154000.1
Aqcoe1G462300.1
Aqcoe5G299700.1
Aqcoe4G267500.1
Aqcoe3G287400.1
Aqcoe1G331100.1
Aqcoe5G138100.1
Aqcoe6G012900.1
Aqcoe5G396000.1
Aqcoe6G241300.1
Aqcoe2G015800.1
Aqcoe7G029100.1
Aqcoe7G393500.1
Aqcoe7G203800.1
Aqcoe1G418500.1
Aqcoe1G418400.1
Aqcoe7G127300.1
Aqcoe5G315400.1
Aqcoe1G340100.1
Aqcoe6G083500.1
Aqcoe1G268200.1
Aqcoe4G029400.1
Aqcoe3G412200.1
Aqcoe6G081000.1
Aqcoe1G080100.1
Aqcoe2G195700.1
Aqcoe6G063900.1
Aqcoe6G286000.1
Aqcoe6G036000.1
Aqcoe7G064400.1
Aqcoe3G126200.1
Aqcoe2G397000.1
Aqcoe7G309900.1
Aqcoe7G347700.1
Aqcoe7G206300.1
Aqcoe5G024800.1
Aqcoe5G471500.1
Aqcoe2G071800.1
Aqcoe3G068000.1
Aqcoe6G141700.1
Aqcoe2G370300.1
Aqcoe5G454900.1
Aqcoe7G033100.1
Aqcoe6G232000.1
Aqcoe1G202200.1
Aqcoe5G440500.1
Aqcoe5G465600.1
Aqcoe7G432600.1
Aqcoe7G108000.1
Aqcoe1G396700.1
Aqcoe7G162300.1
Aqcoe6G026000.1
Aqcoe3G000900.1
Aqcoe6G128700.1
Aqcoe7G245800.1
Aqcoe1G324600.1
Aqcoe7G021700.1
Aqcoe1G456700.1
Aqcoe3G149200.1
Aqcoe2G231000.1
Aqcoe4G283400.1
Aqcoe1G044400.1
Aqcoe2G356200.1
Aqcoe6G235900.1
Aqcoe2G037700.1
Aqcoe2G311400.1
Aqcoe7G218800.1
Aqcoe4G131200.1
Aqcoe7G186400.1
Aqcoe1G319500.1
Aqcoe3G099400.1
Aqcoe2G385900.1
Aqcoe3G316300.1
Aqcoe2G362800.1
Aqcoe6G295100.1
Aqcoe2G169100.1
Aqcoe2G003100.1
Aqcoe4G268800.1
Aqcoe1G403300.1
Aqcoe3G142100.1
Aqcoe2G029300.1
Aqcoe2G014000.1
Aqcoe5G047000.1
Aqcoe2G083200.1
Aqcoe4G140000.1
Aqcoe4G297900.1
Aqcoe5G104100.1
Aqcoe4G237600.1
Aqcoe7G174900.1
Aqcoe1G443600.1
Aqcoe1G160900.1
Aqcoe2G241100.1
Aqcoe1G317000.1
Aqcoe4G131300.1
Aqcoe5G396800.1
Aqcoe6G210900.1
Aqcoe2G115300.1
Aqcoe1G180300.1
Aqcoe2G299500.1
Aqcoe6G000100.1
Aqcoe2G285000.1
Aqcoe3G178400.1
Aqcoe6G074000.1
Aqcoe1G045700.1
Aqcoe6G101300.1
Aqcoe3G314000.1
Aqcoe3G443300.1
Aqcoe6G216000.1
Aqcoe3G358100.1
Aqcoe7G336000.1
Aqcoe5G038500.1
Aqcoe5G066400.1
Aqcoe3G058400.1
Aqcoe2G050800.1
Aqcoe1G133500.1
Aqcoe1G444100.1
Aqcoe1G115900.1
Aqcoe7G382100.1
Aqcoe4G100900.1
Aqcoe5G408700.1
Aqcoe1G094600.1
Aqcoe7G400500.1
Aqcoe1G006700.1
Aqcoe5G183600.1
Aqcoe7G026900.1
Aqcoe1G287000.1
Aqcoe5G306600.1
Aqcoe1G252400.1
Aqcoe1G423900.1
Aqcoe7G366200.1
Aqcoe5G329000.1
Aqcoe3G428500.1
Aqcoe1G073500.1
Aqcoe2G375800.1
Aqcoe2G005100.1
Aqcoe1G082800.1
Aqcoe5G037100.1
Aqcoe5G031700.1
Aqcoe3G020900.1
Aqcoe2G421000.1
Aqcoe5G322100.1
Aqcoe1G058700.1
Aqcoe2G392100.1
Aqcoe2G170000.1
Aqcoe1G089100.1
Aqcoe1G489100.1
Aqcoe5G319300.1
Aqcoe3G260400.1
Aqcoe1G080900.1
Aqcoe6G318000.1
Aqcoe4G196000.1
Aqcoe2G234000.1
Aqcoe5G370000.1
Aqcoe5G331100.1
Aqcoe6G094200.1
Aqcoe1G152800.1
Aqcoe2G155400.1
Aqcoe1G406700.1
Aqcoe7G158600.1
Aqcoe6G328400.1
Aqcoe4G029100.1
Aqcoe6G303000.1
Aqcoe1G494200.1
Aqcoe3G137200.1
Aqcoe7G205800.1
Aqcoe2G397900.1
Aqcoe1G127900.1
Aqcoe2G193000.1
Aqcoe2G353600.1
Aqcoe1G369900.1
Aqcoe2G352600.1
Aqcoe2G423400.1
Aqcoe7G394300.1
Aqcoe1G019800.1
Aqcoe3G090400.1
Aqcoe2G387400.1
Aqcoe1G158200.1
Aqcoe7G132900.1
Aqcoe7G044100.1
Aqcoe6G157600.1
Aqcoe2G020300.1
Aqcoe3G144200.1
Aqcoe4G154200.1
Aqcoe6G178000.1
Aqcoe5G140900.1
Aqcoe3G390200.1
Aqcoe1G128200.1
Aqcoe1G024900.1
Aqcoe7G374800.1
Aqcoe1G384000.1
Aqcoe2G419000.1
Aqcoe5G144600.1
Aqcoe5G305000.1
Aqcoe6G303600.1
Aqcoe1G126600.1
Aqcoe1G393200.1
Aqcoe6G302700.1
Aqcoe5G179900.1
Aqcoe7G065300.1
Aqcoe6G158400.1
Aqcoe6G258100.1
Aqcoe3G262100.1
Aqcoe7G398300.1
Aqcoe1G098800.1
Aqcoe2G083000.1
Aqcoe3G389400.1
Aqcoe1G093800.1
Aqcoe7G390000.1
Aqcoe2G122300.1
Aqcoe1G500100.1
Aqcoe1G219100.1
Aqcoe6G304600.1
Aqcoe3G324700.1
Aqcoe5G228100.1
Aqcoe6G282600.1
Aqcoe5G125300.1
Aqcoe7G132700.1
Aqcoe1G335900.1
Aqcoe3G079800.1
Aqcoe6G127400.1
Aqcoe3G335700.1
Aqcoe3G439000.1
Aqcoe1G358700.1
Aqcoe6G112700.1
Aqcoe1G340900.1
Aqcoe5G169600.1
Aqcoe6G004200.1
Aqcoe4G120400.1
Aqcoe3G444300.1
Aqcoe1G158100.1
Aqcoe5G343100.1
Aqcoe4G166700.1
Aqcoe7G288400.1
Aqcoe4G147300.1
Aqcoe2G325100.1
Aqcoe1G163100.1
Aqcoe3G307600.1
Aqcoe5G049400.1
Aqcoe7G329300.1
Aqcoe3G063100.1
Aqcoe7G206100.1
Aqcoe7G427800.1
Aqcoe5G132500.1
Aqcoe5G477900.1
Aqcoe1G393800.1
Aqcoe1G427300.1
Aqcoe6G215400.1
Aqcoe7G395200.1
Aqcoe4G076900.1
Aqcoe6G166000.1
Aqcoe5G034100.1
Aqcoe1G489300.1
Aqcoe3G041500.1
Aqcoe1G462500.1
Aqcoe1G420500.1
Aqcoe3G094500.1
Aqcoe1G243500.1
Aqcoe2G349900.1
Aqcoe2G008600.1
Aqcoe5G118300.1
Aqcoe7G067100.1
Aqcoe5G373100.1
Aqcoe6G277200.1
Aqcoe7G433200.1
Aqcoe1G006800.1
Aqcoe3G128400.1
Aqcoe1G191900.1
Aqcoe2G099600.1
Aqcoe3G136200.1
Aqcoe4G178900.1
Aqcoe1G371400.1
Aqcoe3G287800.1
Aqcoe5G265200.1
Aqcoe7G311600.1
Aqcoe1G113500.1
Aqcoe1G103500.1
Aqcoe6G306300.1
Aqcoe1G273900.1
Aqcoe3G101800.1
Aqcoe1G381500.1
Aqcoe2G394700.1
Aqcoe2G020200.1
Aqcoe7G001000.1
Aqcoe2G110900.1
Aqcoe4G191000.1
Aqcoe7G343200.1
Aqcoe1G013700.1
Aqcoe7G289900.1
Aqcoe2G384200.1
Aqcoe2G178000.1
Aqcoe2G314300.1
Aqcoe5G186200.1
Aqcoe7G242400.1
Aqcoe6G080700.1
Aqcoe1G443900.1
Aqcoe7G110000.1
Aqcoe7G163300.1
Aqcoe2G410700.1
Aqcoe4G173100.1
Aqcoe7G343100.1
Aqcoe7G195000.1
Aqcoe2G154100.1
Aqcoe0112s0001.1
Aqcoe2G322400.1
Aqcoe2G389500.1
Aqcoe6G066800.1
Aqcoe1G290800.1
Aqcoe3G204800.1
Aqcoe6G050500.1
Aqcoe7G143200.1
Aqcoe3G431100.1
Aqcoe1G371800.1
Aqcoe5G288600.1
Aqcoe6G122700.1
Aqcoe2G211800.1
Aqcoe1G207900.1
Aqcoe7G091000.1
Aqcoe3G133800.1
Aqcoe2G007200.1
Aqcoe6G100000.1
Aqcoe6G177000.1
Aqcoe5G316800.1
Aqcoe5G241100.1
Aqcoe6G145000.1
Aqcoe5G148500.1
Aqcoe7G180200.1
Aqcoe3G394200.1
Aqcoe5G114200.1
Aqcoe5G350200.1
Aqcoe7G046900.1
Aqcoe1G368400.1
Aqcoe2G265600.1
Aqcoe5G381800.1
Aqcoe3G410300.1
Aqcoe5G351500.1
Aqcoe2G282500.1
Aqcoe2G016100.1
Aqcoe3G253300.1
Aqcoe2G325500.1
Aqcoe1G444000.1
Aqcoe2G425000.1
Aqcoe4G026900.1
Aqcoe5G182400.1
Aqcoe2G370200.1
Aqcoe4G176400.1
Aqcoe1G003700.1
Aqcoe6G143600.1
Aqcoe1G184000.1
Aqcoe5G200900.1
Aqcoe5G450700.1
Aqcoe7G172600.1
Aqcoe1G251000.1
Aqcoe5G263500.1
Aqcoe1G029000.1
Aqcoe2G281600.1
Aqcoe7G125000.1
Aqcoe4G138000.1
Aqcoe7G095500.1
Aqcoe5G261300.1
Aqcoe5G135300.1
Aqcoe5G019500.1
Aqcoe7G422300.1
Aqcoe4G255600.1
Aqcoe5G474200.1
Aqcoe5G414700.1
Aqcoe5G237900.1
Aqcoe2G378600.1
Aqcoe6G116600.1
Aqcoe7G293700.1
Aqcoe1G200800.1
Aqcoe4G036000.1
Aqcoe4G301600.1
Aqcoe7G062600.1
Aqcoe5G229800.1
Aqcoe7G162500.1
Aqcoe6G198200.1
Aqcoe6G159600.1
Aqcoe6G108900.1
Aqcoe2G360500.1
Aqcoe6G109200.1
Aqcoe1G047600.1
Aqcoe2G049800.1
Aqcoe2G319900.1
Aqcoe1G489400.1
Aqcoe7G014800.1
Aqcoe3G352000.1
Aqcoe5G076000.1
Aqcoe4G100200.1
Aqcoe7G130300.1
Aqcoe5G473200.1
Aqcoe6G220800.1
Aqcoe0017s0006.1
Aqcoe6G171100.1
Aqcoe3G108500.1
Aqcoe5G146500.1
Aqcoe5G048200.1
Aqcoe3G380600.1
Aqcoe5G368000.1
Aqcoe4G305000.1
Aqcoe3G391100.1
Aqcoe5G395000.1
Aqcoe7G429600.1
Aqcoe1G206600.1
Aqcoe1G065500.1
Aqcoe7G108500.1
Aqcoe6G223300.1
Aqcoe5G156900.1
Aqcoe7G106500.1
Aqcoe6G049300.1
Aqcoe3G098900.1
Aqcoe1G298900.1
Aqcoe2G309100.1
Aqcoe5G340700.1
Aqcoe1G094500.1
Aqcoe2G240700.1
Aqcoe2G431000.1
Aqcoe1G351400.1
Aqcoe1G145000.1
Aqcoe4G163200.1
Aqcoe7G229100.1
Aqcoe6G135700.1
Aqcoe6G312700.1
Aqcoe3G048300.1
Aqcoe5G158300.1
Aqcoe5G412300.1
Aqcoe2G100500.1
Aqcoe2G100900.1
Aqcoe7G042600.1
Aqcoe5G151500.1
Aqcoe7G096000.1
Aqcoe3G300900.1
Aqcoe5G251700.1
Aqcoe5G449400.1
Aqcoe5G100600.1
Aqcoe6G245300.1
Aqcoe1G123100.1
Aqcoe3G017600.1
Aqcoe5G241400.1
Aqcoe5G255000.1
Aqcoe5G163800.1
Aqcoe7G321900.1
Aqcoe3G181600.1
Aqcoe1G240400.1
Aqcoe6G067600.1
Aqcoe7G145000.1
Aqcoe7G217300.1
Aqcoe2G197400.1
Aqcoe2G338200.1
Aqcoe2G131900.1
Aqcoe7G047000.1
Aqcoe4G245300.1
Aqcoe5G319800.1
Aqcoe6G000900.1
Aqcoe5G193600.1
Aqcoe5G176200.1
Aqcoe3G196000.1
Aqcoe1G173300.1
Aqcoe1G317300.1
Aqcoe2G370100.1
Aqcoe1G349500.1
Aqcoe5G273200.1
Aqcoe2G437800.1
Aqcoe1G387500.1
Aqcoe7G421400.1
Aqcoe5G391100.1
Aqcoe7G110100.1
Aqcoe3G259800.1
Aqcoe3G412500.1
Aqcoe2G090700.1
Aqcoe5G264300.1
Aqcoe5G033900.1
Aqcoe5G120600.1
Aqcoe2G045800.1
Aqcoe1G152200.1
Aqcoe5G021100.1
Aqcoe3G275600.1
Aqcoe5G376100.1
Aqcoe3G228400.1
Aqcoe5G063000.1
Aqcoe7G291900.1
Aqcoe5G368100.1
Aqcoe7G215100.1
Aqcoe5G142500.1
Aqcoe4G066100.1
Aqcoe2G259400.1
Aqcoe3G333100.1
Aqcoe6G221500.1
Aqcoe4G261600.1
Aqcoe7G108700.1
Aqcoe2G337200.1
Aqcoe3G060700.1
Aqcoe6G216600.1
Aqcoe6G074400.1
Aqcoe2G277400.1
Aqcoe3G182200.1
Aqcoe1G145100.1
Aqcoe2G041200.1
Aqcoe1G135900.1
Aqcoe6G005300.1
Aqcoe1G079000.1
Aqcoe2G026500.1
Aqcoe2G392600.1
Aqcoe5G154700.1
Aqcoe3G424500.1
Aqcoe6G037600.1
Aqcoe7G329100.1
Aqcoe7G044300.1
Aqcoe7G259400.1
Aqcoe1G055100.1
Aqcoe4G250100.1
Aqcoe5G049100.1
Aqcoe3G147200.1
Aqcoe2G405700.1
Aqcoe5G187900.1
Aqcoe5G211200.1
Aqcoe2G363200.1
Aqcoe3G289900.1
Aqcoe4G014200.1
Aqcoe5G126900.1
Aqcoe5G439600.1
Aqcoe7G027600.1
Aqcoe7G062200.1
Aqcoe2G157300.1
Aqcoe6G217900.1
Aqcoe1G410600.1
Aqcoe6G301800.1
Aqcoe5G248700.1
Aqcoe4G287000.1
Aqcoe3G232500.1
Aqcoe6G050400.1
Aqcoe2G200400.1
Aqcoe6G104800.1
Aqcoe1G250500.1
Aqcoe5G461900.1
Aqcoe7G374300.1
Aqcoe3G427200.1
Aqcoe3G326900.1
Aqcoe5G092100.1
Aqcoe7G178400.1
Aqcoe2G076600.1
Aqcoe3G106900.1
Aqcoe3G436000.1
Aqcoe6G104400.1
Aqcoe1G477600.1
Aqcoe7G349200.1
Aqcoe1G389900.1
Aqcoe4G101100.1
Aqcoe1G258400.1
Aqcoe2G292500.1
Aqcoe5G365300.1
Aqcoe1G118100.1
Aqcoe2G036000.1
Aqcoe4G263800.1
Aqcoe0088s0002.1
Aqcoe5G160400.1
Aqcoe5G454200.1
Aqcoe3G296900.1
Aqcoe2G050700.1
Aqcoe5G408500.1
Aqcoe7G072100.1
Aqcoe7G035000.1
Aqcoe1G453200.1
Aqcoe2G048900.1
Aqcoe6G312500.1
Aqcoe2G141600.1
Aqcoe3G154500.1
Aqcoe2G262800.1
Aqcoe1G018900.1
Aqcoe5G161300.1
Aqcoe7G193900.1
Aqcoe1G308600.1
Aqcoe3G359400.1
Aqcoe4G001200.1
Aqcoe5G350700.1
Aqcoe7G098200.1
Aqcoe1G275100.1
Aqcoe7G227600.1
Aqcoe5G132800.1
Aqcoe2G352200.1
Aqcoe2G291300.1
Aqcoe1G414100.1
Aqcoe5G237500.1
Aqcoe6G047300.1
Aqcoe3G141400.1
Aqcoe2G208300.1
Aqcoe3G058100.1
Aqcoe5G123400.1
Aqcoe3G044500.1
Aqcoe7G043700.1
Aqcoe7G003200.1
Aqcoe2G193100.1
Aqcoe1G226200.1
Aqcoe5G016900.1
Aqcoe2G109100.1
Aqcoe7G325300.1
Aqcoe6G191400.1
Aqcoe4G300200.1
Aqcoe6G169200.1
Aqcoe4G137900.1
Aqcoe2G031300.1
Aqcoe3G290500.1
Aqcoe3G385100.1
Aqcoe7G414100.1
Aqcoe3G345100.1
Aqcoe6G104300.1
Aqcoe1G067500.1
Aqcoe4G251000.1
Aqcoe7G034700.1
Aqcoe1G133200.1
Aqcoe5G175000.1
Aqcoe3G391400.1
Aqcoe6G290400.1
Aqcoe4G015400.1
Aqcoe7G244300.1
Aqcoe6G303100.1
Aqcoe1G410000.1
Aqcoe2G007700.1
Aqcoe7G427500.1
Aqcoe4G007000.1
Aqcoe4G100300.1
Aqcoe5G411800.1
Aqcoe6G159400.1
Aqcoe6G169500.1
Aqcoe5G293500.1
Aqcoe7G404900.1
Aqcoe2G407400.1
Aqcoe5G438100.1
Aqcoe2G087600.1
Aqcoe6G142700.1
Aqcoe1G032900.1
Aqcoe4G047600.1
Aqcoe7G420200.1
Aqcoe2G289500.1
Aqcoe1G043700.1
Aqcoe7G431600.1
Aqcoe1G080600.1
Aqcoe3G437200.1
Aqcoe3G177800.1
Aqcoe7G339600.1
Aqcoe7G037700.1
Aqcoe1G167800.1
Aqcoe2G235800.1
Aqcoe2G428600.1
Aqcoe5G349600.1
Aqcoe3G164200.1
Aqcoe6G313300.1
Aqcoe2G283800.1
Aqcoe6G098200.1
Aqcoe3G296400.1
Aqcoe1G123000.1
Aqcoe5G363100.1
Aqcoe2G045300.1
Aqcoe7G082400.1
Aqcoe6G167200.1
Aqcoe2G393600.1
Aqcoe2G336600.1
Aqcoe7G129800.1
Aqcoe3G109000.1
Aqcoe1G339800.1
Aqcoe6G004700.1
Aqcoe2G078900.1
Aqcoe6G165800.1
Aqcoe5G470200.1
Aqcoe1G468900.1
Aqcoe1G041100.1
Aqcoe2G005000.1
Aqcoe1G276000.1
Aqcoe1G414300.1
Aqcoe6G122000.1
Aqcoe7G092400.1
Aqcoe3G267600.1
Aqcoe7G168700.1
Aqcoe3G238600.1
Aqcoe2G005300.1
Aqcoe1G376400.1
Aqcoe2G402700.1
Aqcoe1G170000.1
Aqcoe1G302900.1
Aqcoe1G311900.1
Aqcoe7G083600.1
Aqcoe5G136700.1
Aqcoe2G049200.1
Aqcoe1G033900.1
Aqcoe7G391000.1
Aqcoe2G403000.1
Aqcoe1G456600.1
Aqcoe6G049500.1
Aqcoe6G320700.1
Aqcoe2G293300.1
Aqcoe4G035600.1
Aqcoe1G177100.1
Aqcoe1G197200.1
Aqcoe3G038700.1
Aqcoe4G241200.1
Aqcoe4G055900.1
Aqcoe5G327000.1
Aqcoe5G144300.1
Aqcoe2G073600.1
Aqcoe3G038100.1
Aqcoe1G322900.1
Aqcoe6G058000.1
Aqcoe5G074300.1
Aqcoe1G174300.1
Aqcoe7G143300.1
Aqcoe2G065500.1
Aqcoe7G002100.1
Aqcoe3G267100.1
Aqcoe6G136700.1
Aqcoe5G368300.1
Aqcoe6G005000.1
Aqcoe3G143400.1
Aqcoe4G304400.1
Aqcoe4G227000.1
Aqcoe5G011600.1
Aqcoe2G139500.1
Aqcoe5G477500.1
Aqcoe2G251700.1
Aqcoe2G028500.1
Aqcoe7G116200.1
Aqcoe1G334600.1
Aqcoe3G423000.1
Aqcoe1G439400.1
Aqcoe6G086800.1
Aqcoe5G368800.1
Aqcoe5G286900.1
Aqcoe1G501400.1
Aqcoe5G470800.1
Aqcoe1G212300.1
Aqcoe5G262800.1
Aqcoe4G253100.1
Aqcoe7G296000.1
Aqcoe7G027000.1
Aqcoe5G448000.1
Aqcoe4G242900.1
Aqcoe5G420200.1
Aqcoe3G258600.1
Aqcoe3G321300.1
Aqcoe2G400800.1
Aqcoe1G096200.1
Aqcoe3G182000.1
Aqcoe1G433300.1
Aqcoe6G314800.1
Aqcoe5G014800.1
Aqcoe1G167700.1
Aqcoe2G029700.1
Aqcoe7G324200.1
Aqcoe7G281600.1
Aqcoe1G364600.1
Aqcoe1G008900.1
Aqcoe2G077000.1
Aqcoe6G080600.1
Aqcoe7G086600.1
Aqcoe2G290500.1
Aqcoe1G055300.1
Aqcoe7G344500.1
Aqcoe3G414800.1
Aqcoe1G151100.1
Aqcoe6G110000.1
Aqcoe2G033200.1
Aqcoe2G297800.1
Aqcoe6G191300.1
Aqcoe5G143200.1
Aqcoe5G372400.1
Aqcoe3G107700.1
Aqcoe5G312200.1
Aqcoe3G281500.1
Aqcoe3G063800.1
Aqcoe5G336800.1
Aqcoe1G291300.1
Aqcoe2G296400.1
Aqcoe6G319400.1
Aqcoe3G181500.1
Aqcoe7G425900.1
Aqcoe5G100900.1
Aqcoe3G334700.1
Aqcoe1G477400.1
Aqcoe7G139300.1
Aqcoe5G258400.1
Aqcoe2G371500.1
Aqcoe1G208000.1
Aqcoe2G264700.1
Aqcoe2G257800.1
Aqcoe2G265900.1
Aqcoe5G117200.1
Aqcoe5G055700.1
Aqcoe1G449200.1
Aqcoe4G283300.1
Aqcoe6G287800.1
Aqcoe6G016100.1
Aqcoe3G321200.1
Aqcoe2G092700.1
Aqcoe5G164300.1
Aqcoe1G383400.1
Aqcoe2G375100.1
Aqcoe2G200100.1
Aqcoe7G414600.1
Aqcoe3G198900.1
Aqcoe7G397900.1
Aqcoe1G190300.1
Aqcoe1G072400.1
Aqcoe4G015500.1
Aqcoe3G398000.1
Aqcoe6G162900.1
Aqcoe2G184800.1
Aqcoe2G066400.1
Aqcoe6G324800.1
Aqcoe3G342600.1
Aqcoe2G014200.1
Aqcoe5G054600.1
Aqcoe5G241500.1
Aqcoe5G368200.1
Aqcoe1G451600.1
Aqcoe5G129500.1
Aqcoe3G184800.1
Aqcoe3G431600.1
Aqcoe5G178000.1
Aqcoe6G056800.1
Aqcoe1G033300.1
Aqcoe3G294900.1
Aqcoe6G319000.1
Aqcoe1G253200.1
Aqcoe1G499300.1
Aqcoe2G310300.1
Aqcoe1G499500.1
Aqcoe2G363700.1
Aqcoe2G286400.1
Aqcoe1G416300.1
Aqcoe5G182200.1
Aqcoe5G344900.1
Aqcoe2G263700.1
Aqcoe1G062200.1
Aqcoe1G357100.1
Aqcoe2G344300.1
Aqcoe6G269500.1
Aqcoe1G155300.1
Aqcoe7G364100.1
Aqcoe1G379500.1
Aqcoe7G031800.1
Aqcoe2G403600.1
Aqcoe3G055100.1
Aqcoe5G094200.1
Aqcoe5G369500.1
Aqcoe2G119300.1
Aqcoe5G166400.1
Aqcoe6G015800.1
Aqcoe4G277800.1
Aqcoe2G339800.1
Aqcoe6G022800.1
Aqcoe3G283500.1
Aqcoe6G102800.1
Aqcoe4G281000.1
Aqcoe3G055500.1
Aqcoe2G219400.1
Aqcoe5G126000.1
Aqcoe4G284100.1
Aqcoe1G460300.1
Aqcoe2G124900.1
Aqcoe4G292800.1
Aqcoe7G280900.1
Aqcoe5G207400.1
Aqcoe6G222600.1
Aqcoe7G129300.1
Aqcoe5G293900.1
Aqcoe4G285700.1
Aqcoe7G421000.1
Aqcoe5G206100.1
Aqcoe6G167100.1
Aqcoe1G007800.1
Aqcoe4G135000.1
Aqcoe5G440700.1
Aqcoe5G197100.1
Aqcoe6G116000.1
Aqcoe1G446600.1
Aqcoe2G405200.1
Aqcoe6G273500.1
Aqcoe1G079500.1
Aqcoe6G060500.1
Aqcoe7G288200.1
Aqcoe3G247300.1
Aqcoe1G210000.1
Aqcoe1G093700.1
Aqcoe6G120700.1
Aqcoe7G065100.1
Aqcoe6G156800.1
Aqcoe3G189400.1
Aqcoe5G288100.1
Aqcoe5G253400.1
Aqcoe3G110200.1
Aqcoe6G043900.1
Aqcoe1G039800.1
Aqcoe1G154400.1
Aqcoe5G374400.1
Aqcoe2G415100.1
Aqcoe1G391700.1
Aqcoe5G400100.1
Aqcoe5G080800.1
Aqcoe3G232800.1
Aqcoe1G302500.1
Aqcoe6G269200.1
Aqcoe5G411000.1
Aqcoe2G391200.1
Aqcoe1G463000.1
Aqcoe5G167700.1
Aqcoe5G050000.1
Aqcoe3G255800.1
Aqcoe2G277200.1
Aqcoe1G068500.1
Aqcoe3G286200.1
Aqcoe3G061200.1
Aqcoe5G476300.1
Aqcoe4G221700.1
Aqcoe6G289000.1
Aqcoe5G356400.1
Aqcoe1G011800.1
Aqcoe2G210100.1
Aqcoe7G138100.1
Aqcoe7G376000.1
Aqcoe1G079100.1
Aqcoe3G124400.1
Aqcoe2G087000.1
Aqcoe6G207300.1
Aqcoe1G007000.1
Aqcoe6G031400.1
Aqcoe7G287800.1
Aqcoe4G241600.1
Aqcoe7G092600.1
Aqcoe4G150000.1
Aqcoe5G108500.1
Aqcoe7G390400.1
Aqcoe3G324600.1
Aqcoe2G291100.1
Aqcoe2G292300.1
Aqcoe3G302200.1
Aqcoe2G175400.1
Aqcoe3G145600.1
Aqcoe7G438300.1
Aqcoe6G020500.1
Aqcoe2G210200.1
Aqcoe1G461700.1
Aqcoe1G287300.1
Aqcoe2G283500.1
Aqcoe1G230300.1
Aqcoe1G317100.1
Aqcoe3G006000.1
Aqcoe2G339100.1
Aqcoe1G104300.1
Aqcoe1G081000.1
Aqcoe2G355600.1
Aqcoe2G042800.1
Aqcoe5G058500.1
Aqcoe4G048800.1
Aqcoe3G137300.1
Aqcoe3G012400.1
Aqcoe7G442400.1
Aqcoe2G259900.1
Aqcoe2G091500.1
Aqcoe2G310200.1
Aqcoe2G099700.1
Aqcoe7G378600.1
Aqcoe7G317700.1
Aqcoe2G132400.1
Aqcoe2G062900.1
Aqcoe6G300400.1
Aqcoe2G151700.1
Aqcoe1G161100.1
Aqcoe1G500400.1
Aqcoe7G415500.1
Aqcoe6G087500.1
Aqcoe7G294400.1
Aqcoe2G296000.1
Aqcoe5G453500.1
Aqcoe2G404700.1
Aqcoe7G442200.1
Aqcoe3G264600.1
Aqcoe3G322500.1
Aqcoe6G073800.1
Aqcoe3G440600.1
Aqcoe5G408600.1
Aqcoe1G158700.1
Aqcoe1G384500.1
Aqcoe2G439000.1
Aqcoe3G104400.1
Aqcoe1G462800.1
Aqcoe3G223800.1
Aqcoe3G070600.1
Aqcoe7G081800.1
Aqcoe1G273300.1
Aqcoe5G404100.1
Aqcoe1G491900.1
Aqcoe1G183600.1
Aqcoe5G473800.1
Aqcoe1G048400.1
Aqcoe1G048900.1
Aqcoe1G285700.1
Aqcoe2G104900.1
Aqcoe2G404300.1
Aqcoe5G397800.1
Aqcoe7G021600.1
Aqcoe7G248300.1
Aqcoe3G444500.1
Aqcoe6G159700.1
Aqcoe4G008500.1
Aqcoe6G087200.1
Aqcoe2G313200.1
Aqcoe6G158500.1
Aqcoe5G243800.1
Aqcoe6G040200.1
Aqcoe2G403400.1
Aqcoe5G122000.1
Aqcoe5G151800.1
Aqcoe5G004800.1
Aqcoe6G197700.1
Aqcoe1G318000.1
Aqcoe1G451100.1
Aqcoe5G399000.1
Aqcoe6G292100.1
Aqcoe2G409100.1
Aqcoe1G174400.1
Aqcoe2G205100.1
Aqcoe2G323000.1
Aqcoe3G410100.1
Aqcoe6G128200.1
Aqcoe4G215100.1
Aqcoe7G295800.1
Aqcoe7G405000.1
Aqcoe2G178400.1
Aqcoe5G326400.1
Aqcoe7G356600.1
Aqcoe5G026500.1
Aqcoe7G019300.1
Aqcoe3G440500.1
Aqcoe6G205700.1
Aqcoe1G219200.1
Aqcoe3G055900.1
Aqcoe5G325400.1
Aqcoe4G183900.1
Aqcoe1G177000.1
Aqcoe7G105500.1
Aqcoe3G333400.1
Aqcoe4G258900.1
Aqcoe2G023200.1
Aqcoe2G429100.1
Aqcoe2G006400.1
Aqcoe4G027900.1
Aqcoe6G046700.1
Aqcoe1G257000.1
Aqcoe4G130900.1
Aqcoe7G362400.1
Aqcoe6G257900.1
Aqcoe4G274200.1
Aqcoe1G333500.1
Aqcoe7G281000.1
Aqcoe6G054600.1
Aqcoe6G319300.1
Aqcoe2G026000.1
Aqcoe6G141000.1
Aqcoe5G164400.1
Aqcoe5G247800.1
Aqcoe2G238600.1
Aqcoe3G433900.1
Aqcoe4G197300.1
Aqcoe3G124300.1
Aqcoe2G069900.1
Aqcoe5G101000.1
Aqcoe6G111100.1
Aqcoe7G084100.1
Aqcoe2G157400.1
Aqcoe7G156700.1
Aqcoe7G027100.1
Aqcoe1G362400.1
Aqcoe1G398800.1
Aqcoe7G362300.1
Aqcoe6G067000.1
Aqcoe7G168300.1
Aqcoe2G273900.1
Aqcoe2G272400.1
Aqcoe7G091100.1
Aqcoe3G213900.1
Aqcoe1G267000.1
Aqcoe6G258800.1
Aqcoe2G179800.1
Aqcoe1G471700.1
Aqcoe4G035900.1
Aqcoe5G344400.1
Aqcoe6G035400.1
Aqcoe3G246400.1
Aqcoe5G472600.1
Aqcoe2G029000.1
Aqcoe1G498900.1
Aqcoe5G320300.1
Aqcoe2G275100.1
Aqcoe1G404100.1
Aqcoe5G227700.1
Aqcoe5G328600.1
Aqcoe1G428000.1
Aqcoe4G310500.1
Aqcoe5G403700.1
Aqcoe6G044600.1
Aqcoe5G358000.1
Aqcoe7G038500.1
Aqcoe2G042100.1
Aqcoe7G088100.1
Aqcoe2G090200.1
Aqcoe5G105400.1
Aqcoe1G179300.1
Aqcoe1G462900.1
Aqcoe3G174000.1
Aqcoe2G114100.1
Aqcoe6G261900.1
Aqcoe5G146200.1
Aqcoe3G115700.1
Aqcoe3G317000.1
Aqcoe1G192000.1
Aqcoe2G209800.1
Aqcoe1G079700.1
Aqcoe2G109700.1
Aqcoe3G277700.1
Aqcoe4G039000.1
Aqcoe2G389800.1
Aqcoe3G268700.1
Aqcoe5G409500.1
Aqcoe1G113000.1
Aqcoe4G145800.1
Aqcoe7G001700.1
Aqcoe3G025900.1
Aqcoe6G288200.1
Aqcoe3G094300.1
Aqcoe0112s0003.1
Aqcoe7G027700.1
Aqcoe4G066600.1
Aqcoe7G045500.1
Aqcoe2G368500.1
Aqcoe2G251800.1
Aqcoe3G022100.1
Aqcoe1G086100.1
Aqcoe6G100200.1
Aqcoe2G076000.1
Aqcoe5G422400.1
Aqcoe3G042200.1
Aqcoe1G467300.1
Aqcoe4G252600.1
Aqcoe5G367500.1
Aqcoe7G039900.1
Aqcoe1G376300.1
Aqcoe3G413900.1
Aqcoe2G424700.1
Aqcoe0041s0005.1
Aqcoe5G362400.1
Aqcoe3G231600.1
Aqcoe5G294200.1
Aqcoe6G125600.1
Aqcoe7G042900.1
Aqcoe6G142000.1
Aqcoe2G095500.1
Aqcoe2G095700.1
Aqcoe5G013400.1
Aqcoe5G379800.1
Aqcoe1G222200.1
Aqcoe2G127700.1
Aqcoe1G319100.1
Aqcoe7G195700.1
Aqcoe4G090300.1
Aqcoe4G025400.1
Aqcoe2G040300.1
Aqcoe3G376400.1
Aqcoe4G115200.1
Aqcoe5G351800.1
Aqcoe2G020400.1
Aqcoe6G278600.1
Aqcoe1G115800.1
Aqcoe5G151400.1
Aqcoe2G077400.1
Aqcoe6G047000.1
Aqcoe3G441700.1
Aqcoe6G082900.1
Aqcoe2G277300.1
Aqcoe1G164300.1
Aqcoe1G102000.1
Aqcoe5G225700.1
Aqcoe6G030700.1
Aqcoe5G287700.1
Aqcoe2G163300.1
Aqcoe6G066700.1
Aqcoe1G102500.1
Aqcoe7G090000.1
Aqcoe1G088100.1
Aqcoe2G426200.1
Aqcoe1G146800.1
Aqcoe7G260300.1
Aqcoe7G216100.1
Aqcoe1G095500.1
Aqcoe1G322100.1
Aqcoe2G191500.1
Aqcoe1G175800.1
Aqcoe2G333300.1
Aqcoe7G358100.1
Aqcoe3G079700.1
Aqcoe1G319400.1
Aqcoe7G345300.1
Aqcoe6G264700.1
Aqcoe7G043800.1
Aqcoe5G426900.1
Aqcoe5G157000.1
Aqcoe7G074600.1
Aqcoe7G183400.1
Aqcoe5G216100.1
Aqcoe1G211300.1
Aqcoe6G253500.1
Aqcoe5G361600.1
Aqcoe2G398500.1
Aqcoe5G113900.1
Aqcoe1G233100.1
Aqcoe2G410400.1
Aqcoe5G147200.1
Aqcoe3G238500.1
Aqcoe5G083000.1
Aqcoe4G003600.1
Aqcoe7G396300.1
Aqcoe2G064800.1
Aqcoe5G268800.1
Aqcoe5G419900.1
Aqcoe2G433000.1
Aqcoe2G276600.1
Aqcoe5G002900.1
Aqcoe7G228600.1
Aqcoe6G156900.1
Aqcoe6G157500.1
Aqcoe6G120300.1
Aqcoe4G010700.1
Aqcoe1G122400.1
Aqcoe1G281000.1
Aqcoe5G211300.1
Aqcoe3G259100.1
Aqcoe5G194600.1
Aqcoe7G017100.1
Aqcoe6G078100.1
Aqcoe5G172100.1
Aqcoe1G100300.1
Aqcoe1G032600.1
Aqcoe5G075200.1
Aqcoe2G429500.1
Aqcoe6G281100.1
Aqcoe2G342800.1
Aqcoe1G169100.1
Aqcoe1G121800.1
Aqcoe2G024600.1
Aqcoe5G419500.1
Aqcoe6G086400.1
Aqcoe3G299500.1
Aqcoe5G394200.1
Aqcoe1G160500.1
Aqcoe6G020300.1
Aqcoe1G403700.1
Aqcoe6G083600.1
Aqcoe1G020900.1
Aqcoe1G111600.1
Aqcoe7G209000.1
Aqcoe6G255700.1
Aqcoe1G356800.1
Aqcoe6G095600.1
Aqcoe7G173900.1
Aqcoe3G154300.1
Aqcoe6G255800.1
Aqcoe1G003900.1
Aqcoe3G398600.1
Aqcoe2G056500.1
Aqcoe2G316400.1
Aqcoe7G404400.1
Aqcoe7G314200.1
Aqcoe3G092000.1
Aqcoe6G102900.1
Aqcoe3G368000.1
Aqcoe2G232900.1
Aqcoe1G127800.1
Aqcoe6G203400.1
Aqcoe3G413800.1
Aqcoe5G472800.1
Aqcoe6G051800.1
Aqcoe1G420800.1
Aqcoe5G459300.1
Aqcoe1G160000.1
Aqcoe2G120000.1
Aqcoe5G386400.1
Aqcoe7G160400.1
Aqcoe1G476200.1
Aqcoe4G008700.1
Aqcoe4G242400.1
Aqcoe6G159300.1
Aqcoe5G006000.1
Aqcoe6G224100.1
Aqcoe2G435000.1
Aqcoe7G050600.1
Aqcoe5G280100.1
Aqcoe7G219500.1
Aqcoe7G273000.1
Aqcoe4G261200.1
Aqcoe4G153100.1
Aqcoe3G391600.1
Aqcoe2G124400.1
Aqcoe3G236400.1
Aqcoe5G424600.1
Aqcoe6G212800.1
Aqcoe2G330000.1
Aqcoe5G293200.1
Aqcoe7G315300.1
Aqcoe5G401900.1
Aqcoe1G023100.1
Aqcoe1G447200.1
Aqcoe1G261800.1
Aqcoe2G060200.1
Aqcoe1G139800.1
Aqcoe3G276000.1
Aqcoe1G269800.1
Aqcoe3G053500.1
Aqcoe5G189200.1
Aqcoe7G195800.1
Aqcoe1G387000.1
Aqcoe5G327600.1
Aqcoe7G416500.1
Aqcoe2G109600.1
Aqcoe3G102900.1
Aqcoe4G050700.1
Aqcoe5G437800.1
Aqcoe4G106200.1
Aqcoe7G109300.1
Aqcoe3G059100.1
Aqcoe5G435900.1
Aqcoe3G356600.1
Aqcoe3G244500.1
Aqcoe5G039200.1
Aqcoe3G253000.1
Aqcoe3G419900.1
Aqcoe4G210800.1
Aqcoe5G144500.1
Aqcoe6G002900.1
Aqcoe7G117500.1
Aqcoe5G318500.1
Aqcoe3G310000.1
Aqcoe5G266300.1
Aqcoe4G146400.1
Aqcoe2G326500.1
Aqcoe1G206200.1
Aqcoe5G417000.1
Aqcoe5G464600.1
Aqcoe1G165500.1
Aqcoe3G376800.1
Aqcoe2G070200.1
Aqcoe5G053200.1
Aqcoe2G226700.1
Aqcoe7G159500.1
Aqcoe3G281100.1
Aqcoe7G080100.1
Aqcoe3G388000.1
Aqcoe5G262900.1
Aqcoe1G231700.1
Aqcoe6G079500.1
Aqcoe5G121000.1
Aqcoe3G047000.1
Aqcoe5G469000.1
Aqcoe2G338600.1
Aqcoe6G295500.1
Aqcoe1G344900.1
Aqcoe4G010600.1
Aqcoe2G027400.1
Aqcoe6G004600.1
Aqcoe4G019800.1
Aqcoe6G137200.1
Aqcoe7G310400.1
Aqcoe5G310200.1
Aqcoe3G123600.1
Aqcoe6G277800.1
Aqcoe4G091300.1
Aqcoe7G060300.1
Aqcoe7G258400.1
Aqcoe6G254300.1
Aqcoe2G426500.1
Aqcoe3G239700.1
Aqcoe7G406200.1
Aqcoe7G169100.1
Aqcoe7G244100.1
Aqcoe3G107600.1
Aqcoe7G095700.1
Aqcoe7G367000.1
Aqcoe7G333600.1
Aqcoe2G304000.1
Aqcoe3G316100.1
Aqcoe4G032400.1
Aqcoe7G094500.1
Aqcoe6G238900.1
Aqcoe5G172200.1
Aqcoe7G061000.1
Aqcoe7G015000.1
Aqcoe4G178000.1
Aqcoe4G224800.1
Aqcoe5G218200.1
Aqcoe2G357700.1
Aqcoe5G005000.1
Aqcoe5G171100.1
Aqcoe1G321800.1
Aqcoe3G161200.1
Aqcoe7G034000.1
Aqcoe3G326100.1
Aqcoe3G121600.1
Aqcoe2G174300.1
Aqcoe2G004000.1
Aqcoe1G232500.1
Aqcoe2G376800.1
Aqcoe3G407600.1
Aqcoe3G367800.1
Aqcoe1G127500.1
Aqcoe2G191300.1
Aqcoe3G281400.1
Aqcoe6G154500.1
Aqcoe5G004000.1
Aqcoe5G176800.1
Aqcoe5G463800.1
Aqcoe2G262000.1
Aqcoe6G073100.1
Aqcoe1G379800.1
Aqcoe5G055100.1
Aqcoe3G212100.1
Aqcoe5G385000.1
Aqcoe2G336500.1
Aqcoe1G144100.1
Aqcoe7G441200.1
Aqcoe3G121900.1
Aqcoe3G257700.1
Aqcoe6G093000.1
Aqcoe7G390800.1
Aqcoe2G041500.1
Aqcoe4G122000.1
Aqcoe5G407600.1
Aqcoe7G091300.1
Aqcoe6G010400.1
Aqcoe7G434600.1
Aqcoe1G451700.1
Aqcoe6G053500.1
Aqcoe1G167400.1
Aqcoe1G441300.1
Aqcoe3G018400.1
Aqcoe7G047500.1
Aqcoe3G387900.1
Aqcoe2G356700.1
Aqcoe2G198800.1
Aqcoe2G050000.1
Aqcoe4G290300.1
Aqcoe7G433100.1
Aqcoe2G285500.1
Aqcoe6G320300.1
Aqcoe3G312900.1
Aqcoe6G291800.1
Aqcoe6G198100.1
Aqcoe2G012200.1
Aqcoe5G438000.1
Aqcoe2G119700.1
Aqcoe7G298400.1
Aqcoe1G485400.1
Aqcoe2G383900.1
Aqcoe2G334900.1
Aqcoe5G413300.1
Aqcoe6G129700.1
Aqcoe2G365400.1
Aqcoe5G283900.1
Aqcoe1G235800.1
Aqcoe5G074200.1
Aqcoe1G021300.1
Aqcoe3G361300.1
Aqcoe1G252800.1
Aqcoe2G154500.1
Aqcoe5G313000.1
Aqcoe2G254400.1
Aqcoe7G372800.1
Aqcoe1G017300.1
Aqcoe3G347600.1
Aqcoe1G146500.1
Aqcoe1G400100.1
Aqcoe2G421800.1
Aqcoe5G010100.1
Aqcoe3G379200.1
Aqcoe4G103700.1
Aqcoe1G385200.1
Aqcoe5G296400.1
Aqcoe4G058800.1
Aqcoe1G086300.1
Aqcoe7G018800.1
Aqcoe2G433400.1
Aqcoe5G164700.1
Aqcoe4G121900.1
Aqcoe5G122700.1
Aqcoe5G267000.1
Aqcoe7G133100.1
Aqcoe4G056900.1
Aqcoe3G187500.1
Aqcoe3G433100.1
Aqcoe3G025100.1
Aqcoe2G205000.1
Aqcoe7G439400.1
Aqcoe1G398100.1
Aqcoe4G267000.1
Aqcoe5G209300.1
Aqcoe6G062800.1
Aqcoe5G111400.1
Aqcoe3G420600.1
Aqcoe0768s0001.1
Aqcoe4G158500.1
Aqcoe2G091400.1
Aqcoe1G370700.1
Aqcoe5G260000.1
Aqcoe7G371200.1
Aqcoe1G454700.1
Aqcoe1G237800.1
Aqcoe4G093200.1
Aqcoe2G161200.1
Aqcoe2G241600.1
Aqcoe7G105700.1
Aqcoe3G049600.1
Aqcoe5G037300.1
Aqcoe5G084000.1
Aqcoe5G056800.1
Aqcoe7G384000.1
Aqcoe7G072000.1
Aqcoe7G123200.1
Aqcoe4G035800.1
Aqcoe7G289800.1
Aqcoe7G293800.1
Aqcoe7G262500.1
Aqcoe6G008400.1
Aqcoe1G061800.1
Aqcoe3G084700.1
Aqcoe7G057300.1
Aqcoe1G153000.1
Aqcoe1G372100.1
Aqcoe2G404100.1
Aqcoe1G091700.1
Aqcoe3G241500.1
Aqcoe7G035700.1
Aqcoe5G428000.1
Aqcoe5G374100.1
Aqcoe3G007700.1
Aqcoe1G133700.1
Aqcoe2G329400.1
Aqcoe3G157400.1
Aqcoe6G029400.1
Aqcoe7G232900.1
Aqcoe1G240700.1
Aqcoe3G360300.1
Aqcoe5G013600.1
Aqcoe3G317400.1
Aqcoe2G272300.1
Aqcoe1G039300.1
Aqcoe6G195200.1
Aqcoe3G401300.1
Aqcoe2G239100.1
Aqcoe6G110800.1
Aqcoe5G263000.1
Aqcoe6G266100.1
Aqcoe6G321900.1
Aqcoe3G115800.1
Aqcoe3G098700.1
Aqcoe7G362000.1
Aqcoe1G234700.1
Aqcoe3G225300.1
Aqcoe4G232100.1
Aqcoe5G298200.1
Aqcoe7G015200.1
Aqcoe5G459200.1
Aqcoe2G057100.1
Aqcoe7G170300.1
Aqcoe7G325400.1
Aqcoe5G147300.1
Aqcoe2G194000.1
Aqcoe7G374200.1
Aqcoe3G302600.1
Aqcoe4G296800.1
Aqcoe7G362900.1
Aqcoe6G128500.1
Aqcoe7G015500.1
Aqcoe2G188000.1
Aqcoe7G373000.1
Aqcoe7G040900.1
Aqcoe7G439500.1
Aqcoe6G038900.1
Aqcoe1G156600.1
Aqcoe3G145200.1
Aqcoe1G437500.1
Aqcoe1G419400.1
Aqcoe6G175700.1
Aqcoe2G058400.1
Aqcoe7G147500.1
Aqcoe7G320400.1
Aqcoe6G256800.1
Aqcoe1G214800.1
Aqcoe1G263200.1
Aqcoe5G411600.1
Aqcoe2G165600.1
Aqcoe3G009300.1
Aqcoe1G009100.1
Aqcoe2G197900.1
Aqcoe7G135800.1
Aqcoe6G230700.1
Aqcoe7G349300.1
Aqcoe4G263000.1
Aqcoe3G434900.1
Aqcoe7G089700.1
Aqcoe1G480200.1
Aqcoe3G005600.1
Aqcoe5G416000.1
Aqcoe1G422900.1
Aqcoe2G427800.1
Aqcoe2G280800.1
Aqcoe1G375000.1
Aqcoe1G157000.1
Aqcoe7G232300.1
Aqcoe5G116600.1
Aqcoe7G383900.1
Aqcoe6G241800.1
Aqcoe3G050900.1
Aqcoe3G102600.1
Aqcoe6G024100.1
Aqcoe7G043400.1
Aqcoe6G259700.1
Aqcoe2G050900.1
Aqcoe1G416900.1
Aqcoe5G351400.1
Aqcoe7G109200.1
Aqcoe1G081200.1
Aqcoe6G265900.1
Aqcoe7G409200.1
Aqcoe4G250800.1
Aqcoe7G383200.1
Aqcoe4G168100.1
Aqcoe6G025800.1
Aqcoe7G297600.1
Aqcoe3G198400.1
Aqcoe3G395600.1
Aqcoe3G288100.1
Aqcoe7G122800.1
Aqcoe7G232500.1
Aqcoe3G303300.1
Aqcoe5G380700.1
Aqcoe1G480500.1
Aqcoe4G019700.1
Aqcoe1G007900.1
Aqcoe3G388800.1
Aqcoe7G227400.1
Aqcoe7G083300.1
Aqcoe3G008000.1
Aqcoe7G090500.1
Aqcoe3G081500.1
Aqcoe2G177900.1
Aqcoe6G020800.1
Aqcoe2G248100.1
Aqcoe6G001600.1
Aqcoe7G090200.1
Aqcoe1G433800.1
Aqcoe5G445400.1
Aqcoe1G170400.1
Aqcoe6G060400.1
Aqcoe3G080300.1
Aqcoe6G212900.1
Aqcoe7G365700.1
Aqcoe5G437600.1
Aqcoe2G300100.1
Aqcoe3G038800.1
Aqcoe3G415100.1
Aqcoe1G489900.1
Aqcoe2G383700.1
Aqcoe7G223000.1
Aqcoe2G328200.1
Aqcoe5G476400.1
Aqcoe7G365600.1
Aqcoe6G001700.1
Aqcoe5G066600.1
Aqcoe7G298500.1
Aqcoe7G180100.1
Aqcoe3G283300.1
Aqcoe2G143100.1
Aqcoe3G173900.1
Aqcoe1G046500.1
Aqcoe6G141300.1
Aqcoe6G011900.1
Aqcoe2G209000.1
Aqcoe5G106900.1
Aqcoe6G045700.1
Aqcoe6G206300.1
Aqcoe6G069600.1
Aqcoe5G007600.1
Aqcoe5G380100.1
Aqcoe3G417800.1
Aqcoe1G340300.1
Aqcoe1G264100.1
Aqcoe2G406600.1
Aqcoe5G054700.1
Aqcoe5G380600.1
Aqcoe3G388500.1
Aqcoe6G293600.1
Aqcoe6G113600.1
Aqcoe6G101100.1
Aqcoe0396s0001.1
Aqcoe3G425800.1
Aqcoe5G475300.1
Aqcoe5G363800.1
Aqcoe3G017200.1
Aqcoe7G129100.1
Aqcoe5G193400.1
Aqcoe7G064900.1
Aqcoe7G106900.1
Aqcoe6G265200.1
Aqcoe3G339100.1
Aqcoe1G146300.1
Aqcoe6G225800.1
Aqcoe5G391900.1
Aqcoe6G128800.1
Aqcoe3G244400.1
Aqcoe1G110200.1
Aqcoe2G097700.1
Aqcoe3G357100.1
Aqcoe4G029500.1
Aqcoe7G425000.1
Aqcoe7G411200.1
Aqcoe3G311400.1
Aqcoe3G099300.1
Aqcoe2G015100.1
Aqcoe2G111200.1
Aqcoe4G262500.1
Aqcoe2G280700.1
Aqcoe5G440000.1
Aqcoe7G079100.1
Aqcoe3G246300.1
Aqcoe5G264800.1
Aqcoe2G311100.1
Aqcoe1G146600.1
Aqcoe1G103300.1
Aqcoe3G217300.1
Aqcoe3G418100.1
Aqcoe5G346800.1
Aqcoe3G079300.1
Aqcoe2G272700.1
Aqcoe2G077300.1
Aqcoe2G380600.1
Aqcoe3G431500.1
Aqcoe5G334500.1
Aqcoe2G401400.1
Aqcoe1G460600.1
Aqcoe6G096600.1
Aqcoe6G034500.1
Aqcoe3G121100.1
Aqcoe3G177600.1
Aqcoe2G200000.1
Aqcoe2G008500.1
Aqcoe7G199700.1
Aqcoe1G043300.1
Aqcoe3G272900.1
Aqcoe3G111900.1
Aqcoe3G325200.1
Aqcoe4G001500.1
Aqcoe2G399700.1
Aqcoe2G364100.1
Aqcoe5G066300.1
Aqcoe2G191600.1
Aqcoe1G499900.1
Aqcoe1G476800.1
Aqcoe1G464100.1
Aqcoe4G133200.1
Aqcoe6G182600.1
Aqcoe2G327000.1
Aqcoe5G105800.1
Aqcoe2G390600.1
Aqcoe1G163800.1
Aqcoe6G087400.1
Aqcoe6G241500.1
Aqcoe6G093300.1
Aqcoe5G397700.1
Aqcoe5G310300.1
Aqcoe6G207000.1
Aqcoe5G342100.1
Aqcoe5G302600.1
Aqcoe7G165900.1
Aqcoe7G041000.1
Aqcoe1G152700.1
Aqcoe3G258900.1
Aqcoe1G092700.1
Aqcoe5G254400.1
Aqcoe7G179500.1
Aqcoe7G382400.1
Aqcoe3G350300.1
Aqcoe1G420100.1
Aqcoe1G088300.1
Aqcoe1G036100.1
Aqcoe6G091700.1
Aqcoe1G259800.1
Aqcoe6G213000.1
Aqcoe2G437700.1
Aqcoe6G123100.1
Aqcoe3G413200.1
Aqcoe1G166800.1
Aqcoe4G036300.1
Aqcoe4G022400.1
Aqcoe5G252400.1
Aqcoe7G372500.1
Aqcoe2G195500.1
Aqcoe1G312600.1
Aqcoe3G435900.1
Aqcoe5G288500.1
Aqcoe6G188700.1
Aqcoe1G431900.1
Aqcoe5G433100.1
Aqcoe7G199400.1
Aqcoe7G268500.1
Aqcoe1G221300.1
Aqcoe7G099400.1
Aqcoe1G190700.1
Aqcoe5G013300.1
Aqcoe6G092800.1
Aqcoe1G068000.1
Aqcoe6G022900.1
Aqcoe3G040500.1
Aqcoe5G256000.1
Aqcoe3G373000.1
Aqcoe3G220800.1
Aqcoe3G386200.1
Aqcoe3G060400.1
Aqcoe5G219900.1
Aqcoe5G475400.1
Aqcoe2G276100.1
Aqcoe1G444700.1
Aqcoe5G267100.1
Aqcoe2G021900.1
Aqcoe4G274100.1
Aqcoe5G199400.1
Aqcoe1G051300.1
Aqcoe2G298600.1
Aqcoe7G278800.1
Aqcoe7G370500.1
Aqcoe4G051600.1
Aqcoe3G359000.1
Aqcoe2G199300.1
Aqcoe1G176200.1
Aqcoe6G131200.1
Aqcoe7G334500.1
Aqcoe5G084400.1
Aqcoe7G351400.1
Aqcoe4G286300.1
Aqcoe3G031600.1
Aqcoe1G041900.1
Aqcoe2G266300.1
Aqcoe5G158700.1
Aqcoe7G306100.1
Aqcoe6G074600.1
Aqcoe2G201600.1
Aqcoe1G207800.1
Aqcoe2G042000.1
Aqcoe6G265300.1
Aqcoe3G427500.1
Aqcoe1G082600.1
Aqcoe5G201300.1
Aqcoe5G290900.1
Aqcoe5G365400.1
Aqcoe2G265200.1
Aqcoe2G358700.1
Aqcoe5G212100.1
Aqcoe3G096300.1
Aqcoe5G153300.1
Aqcoe5G322000.1
Aqcoe6G109600.1
Aqcoe6G265100.1
Aqcoe1G399400.1
Aqcoe5G024900.1
Aqcoe3G353300.1
Aqcoe6G054500.1
Aqcoe2G011900.1
Aqcoe5G364000.1
Aqcoe3G001400.1
Aqcoe1G273700.1
Aqcoe1G405000.1
Aqcoe7G036700.1
Aqcoe3G110100.1
Aqcoe7G080500.1
Aqcoe2G430400.1
Aqcoe6G010100.1
Aqcoe1G273600.1
Aqcoe6G273400.1
Aqcoe1G190400.1
Aqcoe3G327300.1
Aqcoe1G005100.1
Aqcoe6G136600.1
Aqcoe3G309100.1
Aqcoe5G266600.1
Aqcoe2G391600.1
Aqcoe6G076100.1
Aqcoe3G206400.1
Aqcoe6G311000.1
Aqcoe5G097600.1
Aqcoe1G063100.1
Aqcoe2G020500.1
Aqcoe7G150300.1
Aqcoe4G172400.1
Aqcoe3G100400.1
Aqcoe1G482300.1
Aqcoe3G107800.1
Aqcoe1G260000.1
Aqcoe7G279900.1
Aqcoe3G423400.1
Aqcoe1G473400.1
Aqcoe3G353600.1
Aqcoe7G068400.1
Aqcoe5G402700.1
Aqcoe2G406700.1
Aqcoe1G397200.1
Aqcoe2G020700.1
Aqcoe2G182500.1
Aqcoe3G342800.1
Aqcoe5G148300.1
Aqcoe4G246200.1
Aqcoe6G022300.1
Aqcoe2G369100.1
Aqcoe5G127300.1
Aqcoe1G122800.1
Aqcoe1G144300.1
Aqcoe1G054400.1
Aqcoe6G315500.1
Aqcoe3G394100.1
Aqcoe2G120900.1
Aqcoe3G303500.1
Aqcoe7G232200.1
Aqcoe1G242400.1
Aqcoe6G084000.1
Aqcoe6G093500.1
Aqcoe7G367700.1
Aqcoe2G122200.1
Aqcoe6G026200.1
Aqcoe2G064700.1
Aqcoe4G149100.1
Aqcoe3G248500.1
Aqcoe7G074000.1
Aqcoe5G104500.1
Aqcoe6G057900.1
Aqcoe7G192900.1
Aqcoe3G072000.1
Aqcoe7G098800.1
Aqcoe1G132400.1
Aqcoe2G351900.1
Aqcoe6G116700.1
Aqcoe1G014700.1
Aqcoe5G137700.1
Aqcoe7G108100.1
Aqcoe1G091500.1
Aqcoe1G229800.1
Aqcoe5G155400.1
Aqcoe5G461500.1
Aqcoe5G418500.1
Aqcoe5G193300.1
Aqcoe5G029600.1
Aqcoe6G130300.1
Aqcoe1G143900.1
Aqcoe1G289500.1
Aqcoe4G016500.1
Aqcoe3G017000.1
Aqcoe6G039500.1
Aqcoe7G230700.1
Aqcoe4G288200.1
Aqcoe1G101400.1
Aqcoe6G067400.1
Aqcoe5G101800.1
Aqcoe0088s0001.1
Aqcoe2G198900.1
Aqcoe7G334200.1
Aqcoe6G147100.1
Aqcoe5G328300.1
Aqcoe6G111300.1
Aqcoe6G201600.1
Aqcoe6G203100.1
Aqcoe5G471900.1
Aqcoe3G107400.1
Aqcoe3G441400.1
Aqcoe6G326600.1
Aqcoe6G051500.1
Aqcoe5G099200.1
Aqcoe6G107300.1
Aqcoe7G101100.1
Aqcoe6G119200.1
Aqcoe6G297200.1
Aqcoe6G316000.1
Aqcoe1G105400.1
Aqcoe5G092300.1
Aqcoe6G280400.1
Aqcoe3G211900.1
Aqcoe1G016900.1
Aqcoe7G183800.1
Aqcoe5G420900.1
Aqcoe5G270400.1
Aqcoe5G310900.1
Aqcoe5G410300.1
Aqcoe3G182500.1
Aqcoe5G192900.1
Aqcoe3G431900.1
Aqcoe6G297700.1
Aqcoe6G273800.1
Aqcoe1G489000.1
Aqcoe5G180900.1
Aqcoe4G153900.1
Aqcoe5G404200.1
Aqcoe7G041400.1
Aqcoe3G085600.1
Aqcoe7G000300.1
Aqcoe3G031400.1
Aqcoe5G216900.1
Aqcoe1G199000.1
Aqcoe4G160300.1
Aqcoe4G248500.1
Aqcoe4G076200.1
Aqcoe4G296700.1
Aqcoe6G255000.1
Aqcoe1G435900.1
Aqcoe1G392000.1
Aqcoe3G167900.1
Aqcoe3G191700.1
Aqcoe6G068200.1
Aqcoe3G313300.1
Aqcoe1G076300.1
Aqcoe7G164200.1
Aqcoe2G238700.1
Aqcoe2G002300.1
Aqcoe5G049000.1
Aqcoe7G271400.1
Aqcoe4G241500.1
Aqcoe2G034800.1
Aqcoe5G014600.1
Aqcoe7G017600.1
Aqcoe7G018100.1
Aqcoe2G101100.1
Aqcoe1G401400.1
Aqcoe4G085200.1
Aqcoe6G148600.1
Aqcoe1G266500.1
Aqcoe3G327200.1
Aqcoe7G000500.1
Aqcoe3G444200.1
Aqcoe7G304800.1
Aqcoe4G019900.1
Aqcoe7G054500.1
Aqcoe2G045900.1
Aqcoe5G169300.1
Aqcoe5G202600.1
Aqcoe2G045700.1
Aqcoe4G300300.1
Aqcoe2G083100.1
Aqcoe2G384900.1
Aqcoe5G375900.1
Aqcoe7G433000.1
Aqcoe3G407700.1
Aqcoe1G345800.1
Aqcoe1G119900.1
Aqcoe6G174500.1
Aqcoe5G181700.1
Aqcoe2G103600.1
Aqcoe4G083400.1
Aqcoe6G077900.1
Aqcoe2G227300.1
Aqcoe3G039200.1
Aqcoe2G431200.1
Aqcoe7G202900.1
Aqcoe7G291800.1
Aqcoe5G314400.1
Aqcoe7G105100.1
Aqcoe5G187100.1
Aqcoe5G325300.1
Aqcoe4G025100.1
Aqcoe4G198300.1
Aqcoe2G241700.1
Aqcoe7G278900.1
Aqcoe1G457000.1
Aqcoe5G119000.1
Aqcoe3G425600.1
Aqcoe3G325700.1
Aqcoe4G135900.1
Aqcoe5G212800.1
Aqcoe1G044300.1
Aqcoe1G090200.1
Aqcoe2G119800.1
Aqcoe4G259900.1
Aqcoe2G174100.1
Aqcoe3G140000.1
Aqcoe2G069200.1
Aqcoe2G190200.1
Aqcoe5G036200.1
Aqcoe4G021700.1
Aqcoe1G143100.1
Aqcoe7G086300.1
Aqcoe3G368200.1
Aqcoe6G084600.1
Aqcoe6G252800.1
Aqcoe2G193700.1
Aqcoe1G051100.1
Aqcoe7G069000.1
Aqcoe1G191600.1
Aqcoe3G010700.1
Aqcoe5G467800.1
Aqcoe3G059400.1
Aqcoe2G043900.1
Aqcoe7G175200.1
Aqcoe7G359800.1
Aqcoe7G052000.1
Aqcoe4G258300.1
Aqcoe2G400200.1
Aqcoe5G412200.1
Aqcoe1G038100.1
Aqcoe1G246600.1
Aqcoe1G439100.1
Aqcoe5G365700.1
Aqcoe6G107500.1
Aqcoe3G323200.1
Aqcoe1G466700.1
Aqcoe3G273900.1
Aqcoe4G091700.1
Aqcoe3G188900.1
Aqcoe7G377700.1
Aqcoe3G311000.1
Aqcoe5G460400.1
Aqcoe1G115500.1
Aqcoe5G017400.1
Aqcoe2G297900.1
Aqcoe2G218800.1
Aqcoe6G263000.1
Aqcoe1G133300.1
Aqcoe3G117800.1
Aqcoe3G347500.1
Aqcoe2G227400.1
Aqcoe3G191100.1
Aqcoe1G295900.1
Aqcoe2G050400.1
Aqcoe5G012200.1
Aqcoe5G074800.1
Aqcoe2G406200.1
Aqcoe3G371100.1
Aqcoe2G278000.1
Aqcoe1G399600.1
Aqcoe4G093100.1
Aqcoe5G243400.1
Aqcoe1G185900.1
Aqcoe5G084700.1
Aqcoe3G268500.1
Aqcoe7G084500.1
Aqcoe1G053000.1
Aqcoe7G031100.1
Aqcoe7G047700.1
Aqcoe1G199700.1
Aqcoe2G008800.1
Aqcoe2G383000.1
Aqcoe7G107500.1
Aqcoe5G311300.1
Aqcoe7G421200.1
Aqcoe1G308300.1
Aqcoe6G318700.1
Aqcoe6G318800.1
Aqcoe7G340800.1
Aqcoe6G017100.1
Aqcoe5G434700.1
Aqcoe2G097900.1
Aqcoe2G057300.1
Aqcoe5G086300.1
Aqcoe3G027600.1
Aqcoe6G262800.1
Aqcoe7G396400.1
Aqcoe5G467700.1
Aqcoe6G263300.1
Aqcoe5G468600.1
Aqcoe5G044900.1
Aqcoe3G242000.1
Aqcoe1G053200.1
Aqcoe7G036200.1
Aqcoe7G183500.1
Aqcoe1G427200.1
Aqcoe5G405500.1
Aqcoe5G190400.1
Aqcoe1G205900.1
Aqcoe2G204300.1
Aqcoe2G043000.1
Aqcoe3G429900.1
Aqcoe5G318900.1
Aqcoe5G144100.1
Aqcoe4G281200.1
Aqcoe1G009300.1
Aqcoe4G144000.1
Aqcoe1G411800.1
Aqcoe7G275200.1
Aqcoe7G255100.1
Aqcoe7G409700.1
Aqcoe7G006600.1
Aqcoe1G141800.1
Aqcoe5G328700.1
Aqcoe5G090300.1
Aqcoe6G267500.1
Aqcoe4G257900.1
Aqcoe4G119900.1
Aqcoe1G379300.1
Aqcoe3G277800.1
Aqcoe5G304500.1
Aqcoe6G140600.1
Aqcoe5G351200.1
Aqcoe1G452400.1
Aqcoe7G279800.1
Aqcoe1G150900.1
Aqcoe4G041500.1
Aqcoe5G436400.1
Aqcoe6G069100.1
Aqcoe6G012500.1
Aqcoe5G469500.1
Aqcoe2G036200.1
Aqcoe3G401200.1
Aqcoe5G107600.1
Aqcoe2G221900.1
Aqcoe6G296800.1
Aqcoe1G225300.1
Aqcoe5G232000.1
Aqcoe1G191300.1
Aqcoe2G068700.1
Aqcoe2G071300.1
Aqcoe0079s0004.1
Aqcoe5G062700.1
Aqcoe7G217000.1
Aqcoe3G432400.1
Aqcoe4G121300.1
Aqcoe6G012000.1
Aqcoe7G116900.1
Aqcoe2G091600.1
Aqcoe2G176900.1
Aqcoe2G170600.1
Aqcoe3G276800.1
Aqcoe1G422800.1
Aqcoe7G216900.1
Aqcoe2G067500.1
Aqcoe6G008300.1
Aqcoe5G471400.1
Aqcoe2G237200.1
Aqcoe7G320900.1
Aqcoe1G048500.1
Aqcoe7G177900.1
Aqcoe1G089000.1
Aqcoe1G137500.1
Aqcoe2G240600.1
Aqcoe5G322900.1
Aqcoe5G454800.1
Aqcoe3G288200.1
Aqcoe2G355800.1
Aqcoe1G130500.1
Aqcoe5G062300.1
Aqcoe6G300200.1
Aqcoe5G146000.1
Aqcoe3G171000.1
Aqcoe7G030800.1
Aqcoe6G200900.1
Aqcoe5G104600.1
Aqcoe2G390100.1
Aqcoe4G036900.1
Aqcoe6G264800.1
Aqcoe2G270900.1
Aqcoe5G344700.1
Aqcoe3G421300.1
Aqcoe3G090300.1
Aqcoe7G263600.1
Aqcoe1G365300.1
Aqcoe5G180100.1
Aqcoe1G135700.1
Aqcoe2G290200.1
Aqcoe4G009500.1
Aqcoe3G376500.1
Aqcoe7G349600.1
Aqcoe2G151800.1
Aqcoe7G166500.1
Aqcoe3G063300.1
Aqcoe2G041400.1
Aqcoe6G012600.1
Aqcoe3G027900.1
Aqcoe5G361700.1
Aqcoe7G248200.1
Aqcoe7G433600.1
Aqcoe3G350700.1
Aqcoe3G134900.1
Aqcoe5G005200.1
Aqcoe7G194800.1
Aqcoe2G014100.1
Aqcoe5G004200.1
Aqcoe7G226300.1
Aqcoe3G213600.1
Aqcoe1G375500.1
Aqcoe1G318800.1
Aqcoe2G056900.1
Aqcoe3G144300.1
Aqcoe1G324500.1
Aqcoe1G030700.1
Aqcoe7G132200.1
Aqcoe5G439400.1
Aqcoe5G472400.1
Aqcoe5G010700.1
Aqcoe7G125600.1
Aqcoe3G328900.1
Aqcoe1G345000.1
Aqcoe5G089000.1
Aqcoe1G335800.1
Aqcoe7G029200.1
Aqcoe7G125700.1
Aqcoe1G411000.1
Aqcoe7G285900.1
Aqcoe3G109300.1
Aqcoe3G429700.1
Aqcoe2G226300.1
Aqcoe5G250000.1
Aqcoe7G399100.1
Aqcoe1G452000.1
Aqcoe5G361200.1
Aqcoe2G393800.1
Aqcoe2G085800.1
Aqcoe7G386200.1
Aqcoe2G036900.1
Aqcoe3G072100.1
Aqcoe2G411800.1
Aqcoe6G053800.1
Aqcoe4G250600.1
Aqcoe1G442800.1
Aqcoe7G226700.1
Aqcoe1G306700.1
Aqcoe4G292400.1
Aqcoe3G421400.1
Aqcoe5G181200.1
Aqcoe6G286100.1
Aqcoe2G084500.1
Aqcoe5G196400.1
Aqcoe6G131000.1
Aqcoe6G184600.1
Aqcoe5G428800.1
Aqcoe3G302700.1
Aqcoe5G217200.1
Aqcoe3G057000.1
Aqcoe2G196600.1
Aqcoe5G058200.1
Aqcoe3G248900.1
Aqcoe3G163900.1
Aqcoe5G345800.1
Aqcoe1G248500.1
Aqcoe1G266900.1
Aqcoe1G324800.1
Aqcoe7G282600.1
Aqcoe2G079900.1
Aqcoe2G320400.1
Aqcoe7G051900.1
Aqcoe6G201100.1
Aqcoe5G115800.1
Aqcoe1G189900.1
Aqcoe6G178400.1
Aqcoe7G167100.1
Aqcoe3G210000.1
Aqcoe5G395800.1
Aqcoe7G001900.1
Aqcoe2G190300.1
Aqcoe7G125400.1
Aqcoe7G073800.1
Aqcoe3G301300.1
Aqcoe2G152000.1
Aqcoe2G199500.1
Aqcoe2G011800.1
Aqcoe5G377100.1
Aqcoe7G227700.1
Aqcoe7G338800.1
Aqcoe5G228900.1
Aqcoe3G398300.1
Aqcoe6G265600.1
Aqcoe3G430200.1
Aqcoe6G265000.1
Aqcoe5G359600.1
Aqcoe2G420800.1
Aqcoe1G285800.1
Aqcoe4G220300.1
Aqcoe2G012300.1
Aqcoe3G398100.1
Aqcoe7G157600.1
Aqcoe1G202400.1
Aqcoe6G280800.1
Aqcoe1G071000.1
Aqcoe5G107400.1
Aqcoe4G108300.1
Aqcoe2G121600.1
Aqcoe2G206400.1
Aqcoe4G209900.1
Aqcoe2G261900.1
Aqcoe7G166200.1
Aqcoe5G046400.1
Aqcoe2G327700.1
Aqcoe1G064100.1
Aqcoe3G221500.1
Aqcoe5G166700.1
Aqcoe5G446300.1
Aqcoe3G175100.1
Aqcoe7G038800.1
Aqcoe5G049800.1
Aqcoe2G017000.1
Aqcoe1G302800.1
Aqcoe5G031500.1
Aqcoe1G496300.1
Aqcoe4G112100.1
Aqcoe5G303000.1
Aqcoe7G246300.1
Aqcoe2G212800.1
Aqcoe3G398200.1
Aqcoe3G074500.1
Aqcoe6G197500.1
Aqcoe2G076400.1
Aqcoe3G126500.1
Aqcoe3G339900.1
Aqcoe7G352100.1
Aqcoe2G425600.1
Aqcoe4G104100.1
Aqcoe5G170800.1
Aqcoe2G186700.1
Aqcoe1G337900.1
Aqcoe7G290100.1
Aqcoe3G345200.1
Aqcoe1G398700.1
Aqcoe5G101200.1
Aqcoe5G055000.1
Aqcoe4G180700.1
Aqcoe2G308500.1
Aqcoe4G223300.1
Aqcoe1G335600.1
Aqcoe7G127000.1
Aqcoe2G137100.1
Aqcoe4G103300.1
Aqcoe7G260800.1
Aqcoe2G353000.1
Aqcoe7G110900.1
Aqcoe5G197800.1
Aqcoe4G028600.1
Aqcoe7G345800.1
Aqcoe5G154500.1
Aqcoe1G385100.1
Aqcoe1G232700.1
Aqcoe5G339100.1
Aqcoe5G063100.1
Aqcoe5G420100.1
Aqcoe5G406000.1
Aqcoe3G375700.1
Aqcoe7G232600.1
Aqcoe4G130100.1
Aqcoe5G177400.1
Aqcoe2G221700.1
Aqcoe7G290500.1
Aqcoe6G201200.1
Aqcoe1G243300.1
Aqcoe5G011300.1
Aqcoe2G437600.1
Aqcoe2G040000.1
Aqcoe7G329500.1
Aqcoe5G093700.1
Aqcoe5G207900.1
Aqcoe5G109500.1
Aqcoe6G023300.1
Aqcoe7G232700.1
Aqcoe3G370500.1
Aqcoe1G253900.1
Aqcoe2G306400.1
Aqcoe1G316900.1
Aqcoe3G166300.1
Aqcoe2G320800.1
Aqcoe4G059900.1
Aqcoe1G090800.1
Aqcoe4G282600.1
Aqcoe2G331400.1
Aqcoe1G129800.1
Aqcoe7G084800.1
Aqcoe3G305100.1
Aqcoe4G023300.1
Aqcoe1G086500.1
Aqcoe5G154100.1
Aqcoe5G031400.1
Aqcoe4G110000.1
Aqcoe7G342000.1
Aqcoe2G186400.1
Aqcoe1G254200.1
Aqcoe4G149500.1
Aqcoe6G222500.1
Aqcoe1G268600.1
Aqcoe2G325400.1
Aqcoe6G100600.1
Aqcoe6G076900.1
Aqcoe7G106600.1
Aqcoe6G104600.1
Aqcoe3G353800.1
Aqcoe5G108000.1
Aqcoe2G416100.1
Aqcoe7G013700.1
Aqcoe5G263800.1
Aqcoe3G444600.1
Aqcoe5G087100.1
Aqcoe7G105000.1
Aqcoe1G137100.1
Aqcoe4G140300.1
Aqcoe7G280600.1
Aqcoe3G014100.1
Aqcoe7G264300.1
Aqcoe2G317700.1
Aqcoe6G310100.1
Aqcoe7G012100.1
Aqcoe7G125100.1
Aqcoe1G383800.1
Aqcoe5G303600.1
Aqcoe6G040800.1
Aqcoe5G055400.1
Aqcoe7G329000.1
Aqcoe7G269700.1
Aqcoe3G251000.1
Aqcoe7G327200.1
Aqcoe7G013300.1
Aqcoe7G229700.1
Aqcoe6G152900.1
Aqcoe3G249200.1
Aqcoe7G000900.1
Aqcoe6G296300.1
Aqcoe3G033100.1
Aqcoe5G414000.1
Aqcoe2G061100.1
Aqcoe1G128900.1
Aqcoe1G493700.1
Aqcoe3G235100.1
Aqcoe7G415800.1
Aqcoe2G318800.1
Aqcoe1G141500.1
Aqcoe2G139600.1
Aqcoe5G005600.1
Aqcoe5G223500.1
Aqcoe2G060100.1
Aqcoe7G000200.1
Aqcoe7G313000.1
Aqcoe7G142600.1
Aqcoe5G037200.1
Aqcoe1G269300.1
Aqcoe2G159700.1
Aqcoe2G352800.1
Aqcoe6G262200.1
Aqcoe5G005700.1
Aqcoe4G171600.1
Aqcoe7G379100.1
Aqcoe2G105600.1
Aqcoe5G012000.1
Aqcoe1G220900.1
Aqcoe3G426200.1
Aqcoe2G200500.1
Aqcoe3G413600.1
Aqcoe1G441700.1
Aqcoe2G331800.1
Aqcoe3G093500.1
Aqcoe1G224800.1
Aqcoe1G468700.1
Aqcoe4G027000.1
Aqcoe3G328500.1
Aqcoe2G423900.1
Aqcoe6G306800.1
Aqcoe2G199700.1
Aqcoe6G203900.1
Aqcoe6G274000.1
Aqcoe7G295900.1
Aqcoe7G435700.1
Aqcoe1G472100.1
Aqcoe5G425200.1
Aqcoe3G422600.1
Aqcoe4G224700.1
Aqcoe6G074100.1
Aqcoe7G073000.1
Aqcoe4G197700.1
Aqcoe2G082400.1
Aqcoe2G250200.1
Aqcoe5G456600.1
Aqcoe3G326300.1
Aqcoe7G225700.1
Aqcoe1G449500.1
Aqcoe5G046000.1
Aqcoe7G394000.1
Aqcoe2G267700.1
Aqcoe5G027000.1
Aqcoe4G139300.1
Aqcoe0017s0010.1
Aqcoe4G293200.1
Aqcoe6G015000.1
Aqcoe7G225400.1
Aqcoe2G384700.1
Aqcoe6G063400.1
Aqcoe2G050300.1
Aqcoe2G372800.1
Aqcoe6G214300.1
Aqcoe5G138200.1
Aqcoe5G204400.1
Aqcoe2G414500.1
Aqcoe5G476200.1
Aqcoe5G165300.1
Aqcoe3G113900.1
Aqcoe7G141400.1
Aqcoe2G054500.1
Aqcoe7G435800.1
Aqcoe3G085900.1
Aqcoe5G124700.1
Aqcoe3G169900.1
Aqcoe5G103200.1
Aqcoe2G427300.1
Aqcoe3G378300.1
Aqcoe7G262200.1
Aqcoe5G383200.1
Aqcoe1G476600.1
Aqcoe1G250700.1
Aqcoe6G061800.1
Aqcoe3G206000.1
Aqcoe6G057400.1
Aqcoe1G017800.1
Aqcoe6G092100.1
Aqcoe4G310800.1
Aqcoe3G441300.1
Aqcoe2G319300.1
Aqcoe7G355300.1
Aqcoe6G011600.1
Aqcoe3G431400.1
Aqcoe5G163900.1
Aqcoe4G210600.1
Aqcoe5G368600.1
Aqcoe7G059300.1
Aqcoe2G321300.1
Aqcoe2G201300.1
Aqcoe5G163200.1
Aqcoe3G141000.1
Aqcoe7G052200.1
Aqcoe7G078900.1
Aqcoe7G067900.1
Aqcoe2G008900.1
Aqcoe3G410500.1
Aqcoe2G152700.1
Aqcoe4G258700.1
Aqcoe5G371200.1
Aqcoe2G191400.1
Aqcoe3G374100.1
Aqcoe7G131400.1
Aqcoe1G399000.1
Aqcoe7G330000.1
Aqcoe7G368400.1
Aqcoe3G169000.1
Aqcoe5G115300.1
Aqcoe7G171100.1
Aqcoe7G131800.1
Aqcoe7G137700.1
Aqcoe5G379600.1
Aqcoe7G419400.1
Aqcoe3G153500.1
Aqcoe2G065700.1
Aqcoe7G121800.1
Aqcoe2G158800.1
Aqcoe1G037900.1
Aqcoe4G038900.1
Aqcoe2G421200.1
Aqcoe4G298600.1
Aqcoe7G331300.1
Aqcoe5G408100.1
Aqcoe6G191600.1
Aqcoe2G327400.1
Aqcoe3G075200.1
Aqcoe5G339000.1
Aqcoe5G417300.1
Aqcoe1G021200.1
Aqcoe3G149800.1
Aqcoe3G365400.1
Aqcoe7G343800.1
Aqcoe6G108800.1
Aqcoe7G177400.1
Aqcoe3G132600.1
Aqcoe5G335700.1
Aqcoe1G482400.1
Aqcoe2G202000.1
Aqcoe2G048200.1
Aqcoe3G371200.1
Aqcoe1G075500.1
Aqcoe5G045200.1
Aqcoe6G019000.1
Aqcoe4G205600.1
Aqcoe2G045600.1
Aqcoe5G402800.1
Aqcoe7G032500.1
Aqcoe5G338100.1
Aqcoe2G407800.1
Aqcoe2G031100.1
Aqcoe4G312100.1
Aqcoe7G375300.1
Aqcoe2G300700.1
Aqcoe1G422000.1
Aqcoe2G273500.1
Aqcoe1G407500.1
Aqcoe5G342400.1
Aqcoe2G147500.1
Aqcoe3G351800.1
Aqcoe5G039500.1
Aqcoe2G034900.1
Aqcoe7G180600.1
Aqcoe5G450900.1
Aqcoe0908s0001.1
Aqcoe6G013000.1
Aqcoe7G002600.1
Aqcoe2G326800.1
Aqcoe5G094000.1
Aqcoe4G289400.1
Aqcoe3G143600.1
Aqcoe6G009200.1
Aqcoe4G098900.1
Aqcoe6G170700.1
Aqcoe3G073100.1
Aqcoe5G325200.1
Aqcoe5G471300.1
Aqcoe6G020200.1
Aqcoe6G226000.1
Aqcoe1G198500.1
Aqcoe3G121800.1
Aqcoe5G351700.1
Aqcoe3G244300.1
Aqcoe5G046200.1
Aqcoe5G314500.1
Aqcoe6G244300.1
Aqcoe7G319900.1
Aqcoe5G046800.1
Aqcoe2G258000.1
Aqcoe7G195600.1
Aqcoe2G286700.1
Aqcoe0009s0002.1
Aqcoe7G241500.1
Aqcoe3G411200.1
Aqcoe6G261600.1
Aqcoe6G073600.1
Aqcoe3G186500.1
Aqcoe1G031500.1
Aqcoe5G090700.1
Aqcoe7G381800.1
Aqcoe6G231300.1
Aqcoe2G197800.1
Aqcoe6G026800.1
Aqcoe2G077800.1
Aqcoe2G103400.1
Aqcoe3G328600.1
Aqcoe2G012900.1
Aqcoe3G377300.1
Aqcoe5G047900.1
Aqcoe7G034900.1
Aqcoe4G049700.1
Aqcoe6G143000.1
Aqcoe2G336300.1
Aqcoe2G306700.1
Aqcoe1G251100.1
Aqcoe1G077100.1
Aqcoe7G230900.1
Aqcoe2G397600.1
Aqcoe3G142000.1
Aqcoe3G076000.1
Aqcoe3G053600.1
Aqcoe5G004900.1
Aqcoe5G042600.1
Aqcoe3G220900.1
Aqcoe1G075000.1
Aqcoe3G237600.1
Aqcoe5G469100.1
Aqcoe5G317400.1
Aqcoe6G268200.1
Aqcoe4G125500.1
Aqcoe5G421400.1
Aqcoe5G418000.1
Aqcoe5G035500.1
Aqcoe5G353300.1
Aqcoe2G208000.1
Aqcoe7G251600.1
Aqcoe1G009400.1
Aqcoe7G175100.1
Aqcoe2G300400.1
Aqcoe3G345700.1
Aqcoe5G205400.1
Aqcoe5G127900.1
Aqcoe4G063000.1
Aqcoe3G163100.1
Aqcoe2G197200.1
Aqcoe4G145100.1
Aqcoe6G121100.1
Aqcoe5G101700.1
Aqcoe3G433500.1
Aqcoe6G224700.1
Aqcoe7G022900.1
Aqcoe5G417900.1
Aqcoe3G352300.1
Aqcoe5G353100.1
Aqcoe1G428600.1
Aqcoe4G169600.1
Aqcoe7G428700.1
Aqcoe6G190000.1
Aqcoe5G478200.1
Aqcoe6G090300.1
Aqcoe1G121100.1
Aqcoe2G301300.1
Aqcoe2G347700.1
Aqcoe4G100500.1
Aqcoe5G154400.1
Aqcoe1G229900.1
Aqcoe7G007700.1
Aqcoe6G298500.1
Aqcoe2G364300.1
Aqcoe5G121700.1
Aqcoe3G247400.1
Aqcoe3G291000.1
Aqcoe4G099800.1
Aqcoe6G078500.1
Aqcoe4G249200.1
Aqcoe1G402700.1
Aqcoe4G010200.1
Aqcoe5G279500.1
Aqcoe3G307200.1
Aqcoe4G290400.1
Aqcoe3G035400.1
Aqcoe1G280800.1
Aqcoe7G107000.1
Aqcoe1G095800.1
Aqcoe5G201400.1
Aqcoe5G001400.1
Aqcoe7G418500.1
Aqcoe5G336300.1
Aqcoe4G147400.1
Aqcoe3G438700.1
Aqcoe2G277100.1
Aqcoe7G102800.1
Aqcoe4G167500.1
Aqcoe7G181800.1
Aqcoe5G474100.1
Aqcoe1G062300.1
Aqcoe2G198400.1
Aqcoe2G426100.1
Aqcoe5G231300.1
Aqcoe6G320800.1
Aqcoe6G025200.1
Aqcoe1G123800.1
Aqcoe1G130300.1
Aqcoe3G271600.1
Aqcoe7G318700.1
Aqcoe1G071200.1
Aqcoe1G217400.1
Aqcoe3G160500.1
Aqcoe3G080200.1
Aqcoe7G008800.1
Aqcoe2G061900.1
Aqcoe6G133500.1
Aqcoe6G302600.1
Aqcoe7G054300.1
Aqcoe6G077400.1
Aqcoe2G193500.1
Aqcoe5G073100.1
Aqcoe4G312300.1
Aqcoe1G167300.1
Aqcoe5G352500.1
Aqcoe2G150900.1
Aqcoe2G423800.1
Aqcoe4G044200.1
Aqcoe7G080300.1
Aqcoe2G206300.1
Aqcoe1G452200.1
Aqcoe3G102500.1
Aqcoe7G015300.1
Aqcoe6G144200.1
Aqcoe5G143500.1
Aqcoe3G437600.1
Aqcoe3G175700.1
Aqcoe5G254000.1
Aqcoe7G299700.1
Aqcoe1G401500.1
Aqcoe2G071700.1
Aqcoe1G300600.1
Aqcoe6G060800.1
Aqcoe1G466900.1
Aqcoe7G097400.1
Aqcoe2G376900.1
Aqcoe6G117300.1
Aqcoe4G310900.1
Aqcoe7G208000.1
Aqcoe7G160900.1
Aqcoe7G350700.1
Aqcoe3G127700.1
Aqcoe3G387000.1
Aqcoe3G228700.1
Aqcoe6G309200.1
Aqcoe5G184100.1
Aqcoe6G076000.1
Aqcoe2G196500.1
Aqcoe3G366500.1
Aqcoe2G266200.1
Aqcoe6G027200.1
Aqcoe1G474200.1
Aqcoe5G041800.1
Aqcoe2G016900.1
Aqcoe5G394500.1
Aqcoe2G045100.1
Aqcoe2G028700.1
Aqcoe6G222800.1
Aqcoe1G486400.1
Aqcoe6G270300.1
Aqcoe5G251800.1
Aqcoe3G295600.1
Aqcoe7G343900.1
Aqcoe5G185100.1
Aqcoe2G199900.1
Aqcoe3G411100.1
Aqcoe3G059900.1
Aqcoe6G124000.1
Aqcoe1G066600.1
Aqcoe7G068000.1
Aqcoe4G164500.1
Aqcoe7G290800.1
Aqcoe3G148500.1
Aqcoe5G086900.1
Aqcoe0603s0001.1
Aqcoe7G355600.1
Aqcoe3G070900.1
Aqcoe5G461600.1
Aqcoe3G239600.1
Aqcoe5G273100.1
Aqcoe3G376600.1
Aqcoe6G047900.1
Aqcoe2G201200.1
Aqcoe5G023300.1
Aqcoe3G084100.1
Aqcoe3G104600.1
Aqcoe3G124100.1
Aqcoe1G290000.1
Aqcoe1G200400.1
Aqcoe7G287600.1
Aqcoe5G048900.1
Aqcoe5G002200.1
Aqcoe5G047400.1
Aqcoe4G275000.1
Aqcoe2G193800.1
Aqcoe3G185000.1
Aqcoe4G279800.1
Aqcoe1G232200.1
Aqcoe1G114400.1
Aqcoe3G063600.1
Aqcoe5G122400.1
Aqcoe1G011100.1
Aqcoe4G107900.1
Aqcoe7G061300.1
Aqcoe2G007900.1
Aqcoe5G161700.1
Aqcoe2G105500.1
Aqcoe2G351600.1
Aqcoe3G000800.1
Aqcoe1G232000.1
Aqcoe3G015400.1
Aqcoe1G070300.1
Aqcoe2G192400.1
Aqcoe2G024000.1
Aqcoe1G049100.1
Aqcoe4G013400.1
Aqcoe6G091900.1
Aqcoe3G201000.1
Aqcoe2G202200.1
Aqcoe5G079900.1
Aqcoe1G434200.1
Aqcoe5G406700.1
Aqcoe7G363000.1
Aqcoe7G185500.1
Aqcoe7G320600.1
Aqcoe2G009800.1
Aqcoe7G160200.1
Aqcoe2G025300.1
Aqcoe3G288900.1
Aqcoe3G383300.1
Aqcoe2G012000.1
Aqcoe2G426400.1
Aqcoe2G313500.1
Aqcoe5G008700.1
Aqcoe1G207700.1
Aqcoe5G109100.1
Aqcoe6G071500.1
Aqcoe7G042500.1
Aqcoe7G433400.1
Aqcoe7G082600.1
Aqcoe2G403700.1
Aqcoe4G013600.1
Aqcoe6G240400.1
Aqcoe1G010500.1
Aqcoe2G055300.1
Aqcoe3G271300.1
Aqcoe1G306200.1
Aqcoe7G184500.1
Aqcoe2G258800.1
Aqcoe1G309200.1
Aqcoe3G292800.1
Aqcoe7G353600.1
Aqcoe2G152300.1
Aqcoe1G416100.1
Aqcoe5G139700.1
Aqcoe5G365600.1
Aqcoe7G183300.1
Aqcoe2G327100.1
Aqcoe2G396800.1
Aqcoe3G080000.1
Aqcoe7G354800.1
Aqcoe2G240300.1
Aqcoe7G110200.1
Aqcoe1G353500.1
Aqcoe6G065000.1
Aqcoe5G054400.1
Aqcoe1G428300.1
Aqcoe3G277300.1
Aqcoe4G064100.1
Aqcoe3G038900.1
Aqcoe4G235700.1
Aqcoe5G059100.1
Aqcoe1G282900.1
Aqcoe6G078700.1
Aqcoe2G238400.1
Aqcoe5G112800.1
Aqcoe2G391000.1
Aqcoe5G045400.1
Aqcoe2G089200.1
Aqcoe2G317800.1
Aqcoe2G374900.1
Aqcoe7G286000.1
Aqcoe7G123300.1
Aqcoe2G265000.1
Aqcoe2G421700.1
Aqcoe1G030600.1
Aqcoe2G128600.1
Aqcoe2G215600.1
Aqcoe5G356700.1
Aqcoe7G408300.1
Aqcoe7G239400.1
Aqcoe5G048300.1
Aqcoe5G091500.1
Aqcoe6G093600.1
Aqcoe5G025000.1
Aqcoe7G366900.1
Aqcoe2G287400.1
Aqcoe1G074500.1
Aqcoe2G055500.1
Aqcoe2G310500.1
Aqcoe2G148500.1
Aqcoe5G211400.1
Aqcoe7G053800.1
Aqcoe1G031600.1
Aqcoe6G015500.1
Aqcoe2G393200.1
Aqcoe7G029900.1
Aqcoe5G096000.1
Aqcoe5G464900.1
Aqcoe2G180100.1
Aqcoe7G346100.1
Aqcoe3G393800.1
Aqcoe2G186200.1
Aqcoe3G329900.1
Aqcoe5G283600.1
Aqcoe7G384100.1
Aqcoe5G357100.1
Aqcoe1G033800.1
Aqcoe5G025900.1
Aqcoe7G398100.1
Aqcoe5G220400.1
Aqcoe6G261700.1
Aqcoe1G213000.1
Aqcoe2G390700.1
Aqcoe7G368100.1
Aqcoe2G207800.1
Aqcoe1G027000.1
Aqcoe1G025900.1
Aqcoe3G145300.1
Aqcoe7G086900.1
Aqcoe2G275000.1
Aqcoe3G130100.1
Aqcoe3G384600.1
Aqcoe6G038000.1
Aqcoe7G281900.1
Aqcoe7G308900.1
Aqcoe7G330300.1
Aqcoe0223s0002.1
Aqcoe7G058500.1
Aqcoe5G008900.1
Aqcoe5G289500.1
Aqcoe4G282300.1
Aqcoe1G134000.1
Aqcoe5G133300.1
Aqcoe6G225600.1
Aqcoe1G228900.1
Aqcoe7G404500.1
Aqcoe6G030200.1
Aqcoe2G278800.1
Aqcoe6G218200.1
Aqcoe2G065000.1
Aqcoe5G024700.1
Aqcoe4G016800.1
Aqcoe7G138900.1
Aqcoe1G039500.1
Aqcoe5G452100.1
Aqcoe6G145700.1
Aqcoe1G108000.1
Aqcoe1G124300.1
Aqcoe6G225500.1
Aqcoe5G257400.1
Aqcoe5G326000.1
Aqcoe5G105000.1
Aqcoe5G265000.1
Aqcoe5G252300.1
Aqcoe7G439600.1
Aqcoe7G053900.1
Aqcoe6G210100.1
Aqcoe3G055800.1
Aqcoe4G189600.1
Aqcoe2G393100.1
Aqcoe2G377200.1
Aqcoe6G267600.1
Aqcoe5G250800.1
Aqcoe7G437200.1
Aqcoe2G185600.1
Aqcoe3G165800.1
Aqcoe6G316700.1
Aqcoe3G432200.1
Aqcoe7G314300.1
Aqcoe5G141600.1
Aqcoe5G441300.1
Aqcoe6G032100.1
Aqcoe7G197700.1
Aqcoe5G169000.1
Aqcoe7G026300.1
Aqcoe7G014500.1
Aqcoe1G501200.1
Aqcoe5G384800.1
Aqcoe4G294000.1
Aqcoe1G058600.1
Aqcoe4G058000.1
Aqcoe1G254900.1
Aqcoe7G176100.1
Aqcoe6G169600.1
Aqcoe3G083700.1
Aqcoe2G314900.1
Aqcoe4G000800.1
Aqcoe5G161400.1
Aqcoe7G086400.1
Aqcoe2G360700.1
Aqcoe1G015400.1
Aqcoe4G046700.1
Aqcoe7G177500.1
Aqcoe4G206700.1
Aqcoe2G138600.1
Aqcoe7G388100.1
Aqcoe5G047600.1
Aqcoe2G400300.1
Aqcoe2G333100.1
Aqcoe2G162800.1
Aqcoe3G305900.1
Aqcoe4G181100.1
Aqcoe3G060600.1
Aqcoe5G309900.1
Aqcoe5G417100.1
Aqcoe2G187800.1
Aqcoe3G149900.1
Aqcoe1G306100.1
Aqcoe4G211300.1
Aqcoe7G295600.1
Aqcoe1G140900.1
Aqcoe7G379000.1
Aqcoe3G087800.1
Aqcoe6G016900.1
Aqcoe5G297700.1
Aqcoe2G062100.1
Aqcoe6G022500.1
Aqcoe6G057300.1
Aqcoe4G046500.1
Aqcoe5G110500.1
Aqcoe5G088500.1
Aqcoe3G249600.1
Aqcoe5G289600.1
Aqcoe5G037900.1
Aqcoe3G334000.1
Aqcoe6G134700.1
Aqcoe1G253600.1
Aqcoe4G199700.1
Aqcoe2G090900.1
Aqcoe1G205100.1
Aqcoe1G162900.1
Aqcoe5G024000.1
Aqcoe1G494500.1
Aqcoe1G269400.1
Aqcoe5G103300.1
Aqcoe6G275000.1
Aqcoe7G359000.1
Aqcoe7G350500.1
Aqcoe7G047300.1
Aqcoe3G274300.1
Aqcoe1G176700.1
Aqcoe5G312900.1
Aqcoe1G244200.1
Aqcoe7G249900.1
Aqcoe7G085100.1
Aqcoe3G159600.1
Aqcoe5G456700.1
Aqcoe5G383000.1
Aqcoe2G436100.1
Aqcoe3G060900.1
Aqcoe7G225300.1
Aqcoe1G390900.1
Aqcoe5G474000.1
Aqcoe5G138900.1
Aqcoe2G412800.1
Aqcoe7G173200.1
Aqcoe1G258000.1
Aqcoe5G168500.1
Aqcoe1G019600.1
Aqcoe6G009700.1
Aqcoe2G064500.1
Aqcoe2G069800.1
Aqcoe5G390200.1
Aqcoe1G011600.1
Aqcoe3G293400.1
Aqcoe1G400400.1
Aqcoe1G415300.1
Aqcoe2G435500.1
Aqcoe6G130700.1
Aqcoe2G394800.1
Aqcoe7G099000.1
Aqcoe2G306300.1
Aqcoe5G468700.1
Aqcoe4G289500.1
Aqcoe1G215700.1
Aqcoe7G428600.1
Aqcoe7G307000.1
Aqcoe2G194900.1
Aqcoe2G177200.1
Aqcoe1G136900.1
Aqcoe3G148200.1
Aqcoe5G218100.1
Aqcoe1G477200.1
Aqcoe1G191400.1
Aqcoe1G133100.1
Aqcoe6G028500.1
Aqcoe6G045400.1
Aqcoe1G069100.1
Aqcoe6G123900.1
Aqcoe6G307300.1
Aqcoe1G081400.1
Aqcoe4G032000.1
Aqcoe3G005100.1
Aqcoe5G134500.1
Aqcoe1G433500.1
Aqcoe1G004700.1
Aqcoe3G399100.1
Aqcoe7G127500.1
Aqcoe1G058400.1
Aqcoe2G231800.1
Aqcoe1G370900.1
Aqcoe7G434300.1
Aqcoe7G298700.1
Aqcoe5G145300.1
Aqcoe4G148000.1
Aqcoe1G131500.1
Aqcoe3G322400.1
Aqcoe3G177700.1
Aqcoe4G281500.1
Aqcoe1G111700.1
Aqcoe2G248900.1
Aqcoe3G054200.1
Aqcoe6G253300.1
Aqcoe3G252000.1
Aqcoe1G483300.1
Aqcoe7G376700.1
Aqcoe5G438200.1
Aqcoe3G434400.1
Aqcoe5G156500.1
Aqcoe3G209400.1
Aqcoe6G262000.1
Aqcoe3G278200.1
Aqcoe7G345600.1
Aqcoe3G333800.1
Aqcoe3G299900.1
Aqcoe3G435500.1
Aqcoe2G312300.1
Aqcoe7G163000.1
Aqcoe2G307500.1
Aqcoe7G150800.1
Aqcoe2G127000.1
Aqcoe1G048200.1
Aqcoe4G127700.1
Aqcoe3G207100.1
Aqcoe5G466700.1
Aqcoe4G168200.1
Aqcoe5G247700.1
Aqcoe3G067500.1
Aqcoe5G275000.1
Aqcoe1G296500.1
Aqcoe1G116000.1
Aqcoe2G219600.1
Aqcoe7G422000.1
Aqcoe2G031900.1
Aqcoe7G418700.1
Aqcoe1G224200.1
Aqcoe6G120500.1
Aqcoe5G060200.1
Aqcoe5G312700.1
Aqcoe4G042700.1
Aqcoe3G336600.1
Aqcoe6G272600.1
Aqcoe6G266000.1
Aqcoe2G129700.1
Aqcoe5G011000.1
Aqcoe2G290000.1
Aqcoe3G185200.1
Aqcoe3G329800.1
Aqcoe1G030400.1
Aqcoe1G478000.1
Aqcoe6G051000.1
Aqcoe7G051400.1
Aqcoe2G148000.1
Aqcoe4G001400.1
Aqcoe1G291200.1
Aqcoe2G002400.1
Aqcoe3G412600.1
Aqcoe5G379000.1
Aqcoe7G076600.1
Aqcoe3G270300.1
Aqcoe7G024300.1
Aqcoe6G026500.1
Aqcoe6G310200.1
Aqcoe7G011300.1
Aqcoe1G460000.1
Aqcoe3G360100.1
Aqcoe1G400800.1
Aqcoe4G265900.1
Aqcoe2G315400.1
Aqcoe3G251700.1
Aqcoe3G217000.1
Aqcoe5G423000.1
Aqcoe3G206700.1
Aqcoe7G268600.1
Aqcoe2G219900.1
Aqcoe7G082700.1
Aqcoe4G177800.1
Aqcoe1G019100.1
Aqcoe1G381800.1
Aqcoe7G289700.1
Aqcoe3G413000.1
Aqcoe2G204700.1
Aqcoe2G010400.1
Aqcoe6G092500.1
Aqcoe5G472900.1
Aqcoe4G302300.1
Aqcoe2G037400.1
Aqcoe3G020800.1
Aqcoe6G265500.1
Aqcoe2G261300.1
Aqcoe2G381600.1
Aqcoe3G050200.1
Aqcoe3G279400.1
Aqcoe1G220600.1
Aqcoe2G185100.1
Aqcoe2G305400.1
Aqcoe1G074600.1
Aqcoe6G235600.1
Aqcoe7G276900.1
Aqcoe4G152800.1
Aqcoe1G050000.1
Aqcoe7G075900.1
Aqcoe7G039700.1
Aqcoe5G474500.1
Aqcoe7G004200.1
Aqcoe5G397200.1
Aqcoe2G294500.1
Aqcoe4G141200.1
Aqcoe7G118000.1
Aqcoe6G108600.1
Aqcoe1G388400.1
Aqcoe5G347700.1
Aqcoe6G028900.1
Aqcoe7G308100.1
Aqcoe3G191000.1
Aqcoe7G105400.1
Aqcoe3G195000.1
Aqcoe5G261500.1
Aqcoe6G164000.1
Aqcoe3G167200.1
Aqcoe2G391100.1
Aqcoe2G018500.1
Aqcoe6G296400.1
Aqcoe1G217700.1
Aqcoe1G398400.1
Aqcoe1G082700.1
Aqcoe7G367800.1
Aqcoe2G345100.1
Aqcoe5G372000.1
Aqcoe2G427400.1
Aqcoe5G470300.1
Aqcoe7G093600.1
Aqcoe5G034500.1
Aqcoe6G087600.1
Aqcoe5G090000.1
Aqcoe4G005500.1
Aqcoe2G357300.1
Aqcoe1G295700.1
Aqcoe5G473600.1
Aqcoe7G040000.1
Aqcoe1G151200.1
Aqcoe4G238300.1
Aqcoe3G046200.1
Aqcoe4G004700.1
Aqcoe5G163100.1
Aqcoe7G374000.1
Aqcoe3G382900.1
Aqcoe6G111600.1
Aqcoe1G243100.1
Aqcoe1G380300.1
Aqcoe3G377800.1
Aqcoe2G072400.1
Aqcoe1G137800.1
Aqcoe6G221400.1
Aqcoe6G200300.1
Aqcoe2G071900.1
Aqcoe7G181100.1
Aqcoe3G082700.1
Aqcoe7G148800.1
Aqcoe3G243600.1
Aqcoe1G262500.1
Aqcoe1G493900.1
Aqcoe1G486200.1
Aqcoe2G417000.1
Aqcoe1G179400.1
Aqcoe1G384200.1
Aqcoe3G071300.1
Aqcoe5G282900.1
Aqcoe1G078000.1
Aqcoe1G131900.1
Aqcoe5G413100.1
Aqcoe5G091300.1
Aqcoe7G342100.1
Aqcoe1G404800.1
Aqcoe3G232000.1
Aqcoe6G162000.1
Aqcoe6G041500.1
Aqcoe7G371300.1
Aqcoe2G199200.1
Aqcoe2G016800.1
Aqcoe5G292200.1
Aqcoe2G070500.1
Aqcoe5G303700.1
Aqcoe5G250300.1
Aqcoe6G181800.1
Aqcoe4G145000.1
Aqcoe4G117100.1
Aqcoe3G360200.1
Aqcoe7G380500.1
Aqcoe2G186600.1
Aqcoe7G366400.1
Aqcoe5G025300.1
Aqcoe5G400300.1
Aqcoe2G093300.1
Aqcoe6G076200.1
Aqcoe5G349900.1
Aqcoe5G277200.1
Aqcoe1G431300.1
Aqcoe1G371900.1
Aqcoe7G044200.1
Aqcoe5G199700.1
Aqcoe2G177300.1
Aqcoe3G165100.1
Aqcoe1G068900.1
Aqcoe5G335800.1
Aqcoe1G372600.1
Aqcoe6G074200.1
Aqcoe6G328000.1
Aqcoe1G057600.1
Aqcoe6G021200.1
Aqcoe5G237400.1
Aqcoe6G263200.1
Aqcoe7G194200.1
Aqcoe1G320700.1
Aqcoe2G199400.1
Aqcoe1G445600.1
Aqcoe0033s0005.1
Aqcoe7G201100.1
Aqcoe7G106700.1
Aqcoe1G050800.1
Aqcoe5G381500.1
Aqcoe2G228400.1
Aqcoe1G014900.1
Aqcoe4G013800.1
Aqcoe5G044800.1
Aqcoe6G097200.1
Aqcoe2G106900.1
Aqcoe1G355100.1
Aqcoe6G311300.1
Aqcoe5G399800.1
Aqcoe2G385500.1
Aqcoe5G019600.1
Aqcoe7G030700.1
Aqcoe7G408500.1
Aqcoe3G035200.1
Aqcoe1G429900.1
Aqcoe3G349700.1
Aqcoe2G044900.1
Aqcoe3G122200.1
Aqcoe5G117800.1
Aqcoe1G074100.1
Aqcoe5G316600.1
Aqcoe7G168500.1
Aqcoe2G205300.1
Aqcoe1G209100.1
Aqcoe3G214900.1
Aqcoe1G047800.1
Aqcoe2G412700.1
Aqcoe6G262900.1
Aqcoe4G305700.1
Aqcoe2G080500.1
Aqcoe3G066300.1
Aqcoe6G138400.1
Aqcoe5G152400.1
Aqcoe4G242200.1
Aqcoe2G364000.1
Aqcoe6G204700.1
Aqcoe0493s0001.1
Aqcoe7G257300.1
Aqcoe2G438900.1
Aqcoe5G113300.1
Aqcoe2G418200.1
Aqcoe2G410000.1
Aqcoe7G082100.1
Aqcoe3G304500.1
Aqcoe5G302900.1
Aqcoe7G343400.1
Aqcoe6G152800.1
Aqcoe6G235200.1
Aqcoe2G402500.1
Aqcoe4G252400.1
Aqcoe4G027400.1
Aqcoe2G186100.1
Aqcoe5G091600.1
Aqcoe7G433700.1
Aqcoe5G386000.1
Aqcoe7G189400.1
Aqcoe7G137300.1
Aqcoe5G249700.1
Aqcoe5G393400.1
Aqcoe6G166400.1
Aqcoe7G204200.1
Aqcoe5G436800.1
Aqcoe7G309600.1
Aqcoe1G468200.1
Aqcoe3G402300.1
Aqcoe3G081700.1
Aqcoe1G351900.1
Aqcoe6G179800.1
Aqcoe7G052300.1
Aqcoe5G267300.1
Aqcoe0610s0001.1
Aqcoe1G378900.1
Aqcoe4G282900.1
Aqcoe6G095900.1
Aqcoe7G422700.1
Aqcoe6G073700.1
Aqcoe3G395700.1
Aqcoe7G439200.1
Aqcoe5G056400.1
Aqcoe6G258500.1
Aqcoe1G430100.1
Aqcoe2G367600.1
Aqcoe7G020000.1
Aqcoe1G186600.1
Aqcoe6G262300.1
Aqcoe7G226100.1
Aqcoe2G292400.1
Aqcoe4G165300.1
Aqcoe6G061700.1
Aqcoe4G048400.1
Aqcoe7G035500.1
Aqcoe3G360700.1
Aqcoe1G085200.1
Aqcoe3G105800.1
Aqcoe7G384700.1
Aqcoe3G128900.1
Aqcoe5G179300.1
Aqcoe6G245500.1
Aqcoe5G118600.1
Aqcoe5G021700.1
Aqcoe1G026700.1
Aqcoe5G017700.1
Aqcoe6G051300.1
Aqcoe1G079300.1
Aqcoe4G063800.1
Aqcoe1G392300.1
Aqcoe1G172900.1
Aqcoe1G153500.1
Aqcoe1G170700.1
Aqcoe1G380100.1
Aqcoe3G056700.1
Aqcoe2G004500.1
Aqcoe7G199900.1
Aqcoe7G272800.1
Aqcoe6G262100.1
Aqcoe6G077500.1
Aqcoe3G011100.1
Aqcoe5G354700.1
Aqcoe1G052500.1
Aqcoe5G433400.1
Aqcoe6G203200.1
Aqcoe4G252300.1
Aqcoe7G384500.1
Aqcoe5G391800.1
Aqcoe3G308400.1
Aqcoe4G202400.1
Aqcoe1G145800.1
Aqcoe2G375500.1
Aqcoe1G417500.1
Aqcoe1G147400.1
Aqcoe2G085100.1
Aqcoe5G043800.1
Aqcoe7G405500.1
Aqcoe1G203900.1
Aqcoe2G214700.1
Aqcoe1G245900.1
Aqcoe4G105200.1
Aqcoe2G099100.1
Aqcoe4G301900.1
Aqcoe3G369400.1
Aqcoe2G251500.1
Aqcoe2G432000.1
Aqcoe1G427500.1
Aqcoe3G053700.1
Aqcoe5G051400.1
Aqcoe7G316600.1
Aqcoe3G377600.1
Aqcoe3G434700.1
Aqcoe4G012200.1
Aqcoe3G001000.1
Aqcoe7G122100.1
Aqcoe5G089100.1
Aqcoe1G461800.1
Aqcoe2G111800.1
Aqcoe5G087400.1
Aqcoe1G248900.1
Aqcoe5G006200.1
Aqcoe5G197400.1
Aqcoe6G025500.1
Aqcoe3G441200.1
Aqcoe7G047800.1
Aqcoe7G112700.1
Aqcoe5G263100.1
Aqcoe6G131400.1
Aqcoe5G020500.1
Aqcoe5G158400.1
Aqcoe2G263200.1
Aqcoe7G030200.1
Aqcoe6G254600.1
Aqcoe2G157800.1
Aqcoe7G073400.1
Aqcoe1G198900.1
Aqcoe2G395800.1
Aqcoe3G274100.1
Aqcoe6G078200.1
Aqcoe1G024500.1
Aqcoe6G244000.1
Aqcoe4G241800.1
Aqcoe6G197400.1
Aqcoe3G091300.1
Aqcoe3G310100.1
Aqcoe6G113200.1
Aqcoe3G030100.1
Aqcoe7G438700.1
Aqcoe2G429700.1
Aqcoe2G048800.1
Aqcoe4G096200.1
Aqcoe5G459100.1
Aqcoe1G015000.1
Aqcoe1G316200.1
Aqcoe3G187300.1
Aqcoe7G270900.1
Aqcoe1G043600.1
Aqcoe2G361700.1
Aqcoe3G336200.1
Aqcoe2G424200.1
Aqcoe3G052200.1
Aqcoe4G102700.1
Aqcoe3G118900.1
Aqcoe5G255500.1
Aqcoe3G410000.1
Aqcoe2G042600.1
Aqcoe2G215100.1
Aqcoe3G396800.1
Aqcoe1G369200.1
Aqcoe5G173400.1
Aqcoe1G348100.1
Aqcoe2G323300.1
Aqcoe6G191200.1
Aqcoe1G240100.1
Aqcoe1G012300.1
Aqcoe7G063600.1
Aqcoe1G240600.1
Aqcoe1G362200.1
Aqcoe3G249500.1
Aqcoe2G340500.1
Aqcoe1G256100.1
Aqcoe1G330400.1
Aqcoe1G494900.1
Aqcoe1G097100.1
Aqcoe4G115800.1
Aqcoe5G382500.1
Aqcoe7G325500.1
Aqcoe7G425800.1
Aqcoe5G450100.1
Aqcoe1G102600.1
Aqcoe7G083200.1
Aqcoe1G466200.1
Aqcoe1G095900.1
Aqcoe5G212600.1
Aqcoe6G305700.1
Aqcoe3G332200.1
Aqcoe1G480600.1
Aqcoe6G259200.1
Aqcoe5G088800.1
Aqcoe5G272300.1
Aqcoe6G132300.1
Aqcoe7G228100.1
Aqcoe5G118800.1
Aqcoe0175s0005.1
Aqcoe5G072300.1
Aqcoe1G452100.1
Aqcoe4G058300.1
Aqcoe5G167200.1
Aqcoe6G309800.1
Aqcoe6G161300.1
Aqcoe2G147700.1
Aqcoe1G264200.1
Aqcoe7G192100.1
Aqcoe2G074800.1
Aqcoe1G380000.1
Aqcoe7G367600.1
Aqcoe3G194600.1
Aqcoe2G066200.1
Aqcoe2G410900.1
Aqcoe6G155400.1
Aqcoe5G072200.1
Aqcoe3G228600.1
Aqcoe7G334100.1
Aqcoe2G057800.1
Aqcoe5G305900.1
Aqcoe1G127300.1
Aqcoe7G130600.1
Aqcoe1G063600.1
Aqcoe1G215300.1
Aqcoe5G061300.1
Aqcoe7G427600.1
Aqcoe1G120200.1
Aqcoe1G465500.1
Aqcoe5G003700.1
Aqcoe3G184600.1
Aqcoe3G048800.1
Aqcoe3G233700.1
Aqcoe5G460100.1
Aqcoe4G257800.1
Aqcoe5G205100.1
Aqcoe1G144500.1
Aqcoe3G042500.1
Aqcoe5G316300.1
Aqcoe2G194100.1
Aqcoe1G265800.1
Aqcoe5G359900.1
Aqcoe7G334900.1
Aqcoe3G175500.1
Aqcoe3G164100.1
Aqcoe5G102000.1
Aqcoe4G206300.1
Aqcoe5G330200.1
Aqcoe7G110500.1
Aqcoe1G330600.1
Aqcoe3G009600.1
Aqcoe5G439700.1
Aqcoe5G095400.1
Aqcoe1G474400.1
Aqcoe7G331700.1
Aqcoe4G228300.1
Aqcoe7G358900.1
Aqcoe7G220700.1
Aqcoe3G294500.1
Aqcoe2G302600.1
Aqcoe1G169000.1
Aqcoe3G123400.1
Aqcoe7G086800.1
Aqcoe2G203000.1
Aqcoe1G079400.1
Aqcoe1G098400.1
Aqcoe7G182800.1
Aqcoe3G296200.1
Aqcoe2G249300.1
Aqcoe7G387800.1
Aqcoe3G096400.1
Aqcoe4G055300.1
Aqcoe2G004700.1
Aqcoe3G266400.1
Aqcoe6G079900.1
Aqcoe2G374800.1
Aqcoe4G147600.1
Aqcoe5G467900.1
Aqcoe2G038200.1
Aqcoe1G406000.1
Aqcoe5G192800.1
Aqcoe2G002000.1
Aqcoe3G357600.1
Aqcoe4G219000.1
Aqcoe7G128500.1
Aqcoe5G300200.1
Aqcoe7G264700.1
Aqcoe5G057800.1
Aqcoe3G303600.1
Aqcoe5G103700.1
Aqcoe5G255700.1
Aqcoe3G401600.1
Aqcoe7G081400.1
Aqcoe5G264700.1
Aqcoe5G470700.1
Aqcoe3G351700.1
Aqcoe7G230800.1
Aqcoe1G256700.1
Aqcoe3G100600.1
Aqcoe2G267100.1
Aqcoe1G132000.1
Aqcoe1G106000.1
Aqcoe2G310700.1
Aqcoe5G308600.1
Aqcoe1004s0001.1
Aqcoe4G010500.1
Aqcoe2G045200.1
Aqcoe7G162800.1
Aqcoe4G199600.1
Aqcoe3G283400.1
Aqcoe2G399100.1
Aqcoe2G063300.1
Aqcoe1G214300.1
Aqcoe7G090100.1
Aqcoe1G096700.1
Aqcoe4G106100.1
Aqcoe7G285700.1
Aqcoe2G335500.1
Aqcoe1G029700.1
Aqcoe5G152500.1
Aqcoe1G105300.1
Aqcoe5G441400.1
Aqcoe3G245600.1
Aqcoe7G408200.1
Aqcoe1G169700.1
Aqcoe3G205800.1
Aqcoe2G083600.1
Aqcoe1G115300.1
Aqcoe7G436900.1
Aqcoe3G443500.1
Aqcoe1G408400.1
Aqcoe1G206300.1
Aqcoe7G119200.1
Aqcoe5G101500.1
Aqcoe7G174600.1
Aqcoe5G442500.1
Aqcoe5G162000.1
Aqcoe3G005700.1
Aqcoe1G502200.1
Aqcoe4G099900.1
Aqcoe4G089200.1
Aqcoe5G307200.1
Aqcoe5G083500.1
Aqcoe2G016200.1
Aqcoe2G418700.1
Aqcoe2G320100.1
Aqcoe4G085100.1
Aqcoe1G176000.1
Aqcoe7G338000.1
Aqcoe3G087700.1
Aqcoe0009s0027.1
Aqcoe4G217300.1
Aqcoe5G023800.1
Aqcoe6G156400.1
Aqcoe1G050700.1
Aqcoe5G357500.1
Aqcoe5G022100.1
Aqcoe4G113000.1
Aqcoe1G017400.1
Aqcoe1G239200.1
Aqcoe7G143700.1
Aqcoe7G442300.1
Aqcoe5G036400.1
Aqcoe3G210100.1
Aqcoe7G072300.1
Aqcoe6G316200.1
Aqcoe1G349200.1
Aqcoe2G434800.1
Aqcoe5G191900.1
Aqcoe1G268400.1
Aqcoe6G107400.1
Aqcoe5G014500.1
Aqcoe5G338200.1
Aqcoe6G112300.1
Aqcoe2G206100.1
Aqcoe2G317500.1
Aqcoe2G344700.1
Aqcoe3G122600.1
Aqcoe7G259700.1
Aqcoe6G316800.1
Aqcoe5G136900.1
Aqcoe7G383300.1
Aqcoe5G370200.1
Aqcoe3G178500.1
Aqcoe5G076200.1
Aqcoe6G126900.1
Aqcoe2G274900.1
Aqcoe2G104100.1
Aqcoe7G129700.1
Aqcoe5G461700.1
Aqcoe2G362900.1
Aqcoe7G275600.1
Aqcoe2G420900.1
Aqcoe5G111900.1
Aqcoe5G064600.1
Aqcoe1G285400.1
Aqcoe5G168400.1
Aqcoe4G303000.1
Aqcoe1G477000.1
Aqcoe5G102600.1
Aqcoe1G157600.1
Aqcoe2G311600.1
Aqcoe3G072900.1
Aqcoe7G153000.1
Aqcoe2G041100.1
Aqcoe3G385000.1
Aqcoe6G242700.1
Aqcoe6G328600.1
Aqcoe1G279500.1
Aqcoe7G126200.1
Aqcoe3G277900.1
Aqcoe3G053900.1
Aqcoe2G177100.1
Aqcoe1G270400.1
Aqcoe5G319900.1
Aqcoe3G368300.1
Aqcoe5G016600.1
Aqcoe1G411200.1
Aqcoe2G054800.1
Aqcoe6G042000.1
Aqcoe2G088100.1
Aqcoe3G385700.1
Aqcoe7G317400.1
Aqcoe7G302400.1
Aqcoe1G495800.1
Aqcoe7G405400.1
Aqcoe3G427600.1
Aqcoe2G188100.1
Aqcoe4G144600.1
Aqcoe2G282600.1
Aqcoe3G097900.1
Aqcoe6G315000.1
Aqcoe2G021200.1
Aqcoe2G318400.1
Aqcoe1G263500.1
Aqcoe6G163500.1
Aqcoe3G369300.1
Aqcoe6G254100.1
Aqcoe3G091600.1
Aqcoe5G466600.1
Aqcoe1G065800.1
Aqcoe1G150700.1
Aqcoe3G387300.1
Aqcoe3G422700.1
Aqcoe5G343700.1
Aqcoe6G178100.1
Aqcoe1G481500.1
Aqcoe7G356300.1
Aqcoe7G402300.1
Aqcoe1G075100.1
Aqcoe3G436400.1
Aqcoe5G234500.1
Aqcoe1G074000.1
Aqcoe7G429400.1
Aqcoe7G085600.1
Aqcoe2G048600.1
Aqcoe6G317800.1
Aqcoe3G280200.1
Aqcoe3G050600.1
Aqcoe1G122200.1
Aqcoe3G163800.1
Aqcoe2G187700.1
Aqcoe3G307700.1
Aqcoe1G006600.1
Aqcoe3G052100.1
Aqcoe7G258500.1
Aqcoe2G379900.1
Aqcoe6G243400.1
Aqcoe3G433700.1
Aqcoe3G211300.1
Aqcoe7G280100.1
Aqcoe4G228800.1
Aqcoe1G449100.1
Aqcoe5G203400.1
Aqcoe6G103400.1
Aqcoe1G197100.1
Aqcoe1G286400.1
Aqcoe5G219800.1
Aqcoe1G121000.1
Aqcoe7G026800.1
Aqcoe7G243800.1
Aqcoe3G399800.1
Aqcoe7G139600.1
Aqcoe6G089600.1
Aqcoe6G122300.1
Aqcoe1G195900.1
Aqcoe1G452500.1
Aqcoe1G396200.1
Aqcoe3G325400.1
Aqcoe2G336800.1
Aqcoe3G390800.1
Aqcoe6G062300.1
Aqcoe7G267200.1
Aqcoe5G295900.1
Aqcoe5G146100.1
Aqcoe6G296600.1
Aqcoe5G015000.1
Aqcoe6G283700.1
Aqcoe6G221600.1
Aqcoe3G051500.1
Aqcoe1G078900.1
Aqcoe6G263700.1
Aqcoe6G312000.1
Aqcoe2G053800.1
Aqcoe1G110900.1
Aqcoe6G286500.1
Aqcoe2G170900.1
Aqcoe1G137200.1
Aqcoe6G043700.1
Aqcoe4G013200.1
Aqcoe6G127800.1
Aqcoe5G005500.1
Aqcoe5G251300.1
Aqcoe2G352100.1
Aqcoe2G027500.1
Aqcoe1G501900.1
Aqcoe3G269000.1
Aqcoe5G003400.1
Aqcoe5G088100.1
Aqcoe3G299400.1
Aqcoe2G310400.1
Aqcoe6G173200.1
Aqcoe1G183400.1
Aqcoe7G313600.1
Aqcoe1G178300.1
Aqcoe4G077500.1
Aqcoe7G046100.1
Aqcoe3G421100.1
Aqcoe5G431200.1
Aqcoe5G010400.1
Aqcoe6G083700.1
Aqcoe2G276300.1
Aqcoe4G008300.1
Aqcoe2G044800.1
Aqcoe7G060500.1
Aqcoe7G228900.1
Aqcoe2G360100.1
Aqcoe1G325000.1
Aqcoe1G040200.1
Aqcoe5G115000.1
Aqcoe5G209100.1
Aqcoe2G275200.1
Aqcoe1G393100.1
Aqcoe3G319000.1
Aqcoe1G464600.1
Aqcoe7G415700.1
Aqcoe5G440300.1
Aqcoe5G040000.1
Aqcoe2G402000.1
Aqcoe2G247500.1
Aqcoe5G056100.1
Aqcoe1G029500.1
Aqcoe7G296400.1
Aqcoe3G368700.1
Aqcoe5G197700.1
Aqcoe7G135000.1
Aqcoe1G354600.1
Aqcoe6G066200.1
Aqcoe3G408700.1
Aqcoe2G324200.1
Aqcoe7G056100.1
Aqcoe4G032200.1
Aqcoe7G375400.1
Aqcoe5G326700.1
Aqcoe2G108500.1
Aqcoe6G192800.1
Aqcoe1G216000.1
Aqcoe2G246500.1
Aqcoe1G309700.1
Aqcoe1G471600.1
Aqcoe3G184900.1
Aqcoe3G133100.1
Aqcoe5G056900.1
Aqcoe1G112300.1
Aqcoe1G192300.1
Aqcoe6G069300.1
Aqcoe3G082000.1
Aqcoe7G049900.1
Aqcoe0040s0001.1
Aqcoe7G023100.1
Aqcoe7G111400.1
Aqcoe5G098700.1
Aqcoe2G247700.1
Aqcoe7G171500.1
Aqcoe7G003600.1
Aqcoe2G198200.1
Aqcoe5G301200.1
Aqcoe5G265400.1
Aqcoe1G020100.1
Aqcoe6G300500.1
Aqcoe7G386400.1
Aqcoe6G008800.1
Aqcoe3G343600.1
Aqcoe7G293100.1
Aqcoe1G271800.1
Aqcoe1G065300.1
Aqcoe1G319700.1
Aqcoe2G010200.1
Aqcoe5G232100.1
Aqcoe7G333200.1
Aqcoe1G476700.1
Aqcoe7G417400.1
Aqcoe3G368100.1
Aqcoe1G277600.1
Aqcoe3G336700.1
Aqcoe7G387500.1
Aqcoe5G380500.1
Aqcoe6G106600.1
Aqcoe5G289800.1
Aqcoe2G436200.1
Aqcoe1G425400.1
Aqcoe2G333900.1
Aqcoe1G381900.1
Aqcoe2G398800.1
Aqcoe7G392500.1
Aqcoe1G377100.1
Aqcoe7G043600.1
Aqcoe3G350900.1
Aqcoe4G031300.1
Aqcoe5G417700.1
Aqcoe7G100600.1
Aqcoe1G148600.1
Aqcoe2G188200.1
Aqcoe1G421300.1
Aqcoe5G026900.1
Aqcoe7G265200.1
Aqcoe5G309300.1
Aqcoe2G242800.1
Aqcoe3G368600.1
Aqcoe7G212200.1
Aqcoe7G025500.1
Aqcoe7G389600.1
Aqcoe0014s0008.1
Aqcoe7G094900.1
Aqcoe5G152900.1
Aqcoe3G273000.1
Aqcoe6G128600.1
Aqcoe3G370700.1
Aqcoe1G176100.1
Aqcoe1G161800.1
Aqcoe7G151700.1
Aqcoe5G261700.1
Aqcoe1G429600.1
Aqcoe1G244600.1
Aqcoe6G150800.1
Aqcoe7G438800.1
Aqcoe5G339300.1
Aqcoe7G087300.1
Aqcoe1G010100.1
Aqcoe5G405400.1
Aqcoe5G475600.1
Aqcoe4G007800.1
Aqcoe2G084600.1
Aqcoe7G104900.1
Aqcoe7G433300.1
Aqcoe7G154600.1
Aqcoe1G209700.1
Aqcoe7G043900.1
Aqcoe4G057900.1
Aqcoe3G289800.1
Aqcoe4G038200.1
Aqcoe3G442000.1
Aqcoe7G127800.1
Aqcoe5G183500.1
Aqcoe1G374100.1
Aqcoe3G192900.1
Aqcoe7G313400.1
Aqcoe6G120200.1
Aqcoe2G412900.1
Aqcoe3G016700.1
Aqcoe5G200100.1
Aqcoe4G273200.1
Aqcoe1G059300.1
Aqcoe5G120500.1
Aqcoe5G130500.1
Aqcoe7G322400.1
Aqcoe5G169900.1
Aqcoe3G441100.1
Aqcoe6G160700.1
Aqcoe3G291300.1
Aqcoe1G483900.1
Aqcoe4G165000.1
Aqcoe7G029500.1
Aqcoe2G119000.1
Aqcoe3G009400.1
Aqcoe5G254100.1
Aqcoe1G122600.1
Aqcoe1G137700.1
Aqcoe5G412700.1
Aqcoe5G094100.1
Aqcoe3G064000.1
Aqcoe7G425100.1
Aqcoe2G050200.1
Aqcoe3G406900.1
Aqcoe4G261400.1
Aqcoe1G024100.1
Aqcoe7G164400.1
Aqcoe3G398500.1
Aqcoe5G067500.1
Aqcoe5G415800.1
Aqcoe2G184400.1
Aqcoe3G396100.1
Aqcoe6G171300.1
Aqcoe2G297300.1
Aqcoe1G308700.1
Aqcoe5G021800.1
Aqcoe6G094600.1
Aqcoe5G170200.1
Aqcoe2G114000.1
Aqcoe3G440100.1
Aqcoe1G422300.1
Aqcoe2G196300.1
Aqcoe5G282400.1
Aqcoe5G080300.1
Aqcoe3G252100.1
Aqcoe4G279300.1
Aqcoe3G263000.1
Aqcoe7G440500.1
Aqcoe1G420700.1
Aqcoe4G225100.1
Aqcoe6G069900.1
Aqcoe6G304100.1
Aqcoe7G050000.1
Aqcoe7G196600.1
Aqcoe2G402300.1
Aqcoe2G144900.1
Aqcoe6G101400.1
Aqcoe1G300500.1
Aqcoe2G314000.1
Aqcoe2G160800.1
Aqcoe1G069500.1
Aqcoe1G192800.1
Aqcoe2G264500.1
Aqcoe6G089900.1
Aqcoe2G233200.1
Aqcoe3G375100.1
Aqcoe3G186000.1
Aqcoe6G189800.1
Aqcoe5G181900.1
Aqcoe7G215300.1
Aqcoe3G356900.1
Aqcoe5G236700.1
Aqcoe3G205900.1
Aqcoe3G005200.1
Aqcoe1G419100.1
Aqcoe7G116000.1
Aqcoe3G293900.1
Aqcoe2G060000.1
Aqcoe6G257300.1
Aqcoe5G206800.1
Aqcoe1G202000.1
Aqcoe3G140900.1
Aqcoe6G027800.1
Aqcoe2G400100.1
Aqcoe2G197100.1
Aqcoe5G360200.1
Aqcoe2G345500.1
Aqcoe3G118700.1
Aqcoe1G028200.1
Aqcoe7G287300.1
Aqcoe3G247100.1
Aqcoe5G407300.1
Aqcoe7G427900.1
Aqcoe7G250200.1
Aqcoe2G178500.1
Aqcoe2G410800.1
Aqcoe6G176600.1
Aqcoe3G003000.1
Aqcoe1G034600.1
Aqcoe6G002600.1
Aqcoe1G498700.1
Aqcoe1G336000.1
Aqcoe5G177100.1
Aqcoe5G325600.1
Aqcoe7G159400.1
Aqcoe4G282000.1
Aqcoe6G048600.1
Aqcoe2G378900.1
Aqcoe1G206800.1
Aqcoe5G241800.1
Aqcoe3G024300.1
Aqcoe3G381500.1
Aqcoe2G165200.1
Aqcoe6G071000.1
Aqcoe7G316300.1
Aqcoe6G318600.1
Aqcoe1G000300.1
Aqcoe5G330000.1
Aqcoe5G033400.1
Aqcoe5G462500.1
Aqcoe7G349700.1
Aqcoe5G009700.1
Aqcoe3G135700.1
Aqcoe5G038000.1
Aqcoe4G149300.1
Aqcoe1G144000.1
Aqcoe1G477100.1
Aqcoe7G076500.1
Aqcoe2G374600.1
Aqcoe7G125800.1
Aqcoe2G377800.1
Aqcoe2G138500.1
Aqcoe6G269900.1
Aqcoe1G166500.1
Aqcoe5G289700.1
Aqcoe2G355300.1
Aqcoe3G374800.1
Aqcoe4G286500.1
Aqcoe1G160300.1
Aqcoe2G168200.1
Aqcoe1G148300.1
Aqcoe3G014800.1
Aqcoe7G220500.1
Aqcoe3G196600.1
Aqcoe4G091800.1
Aqcoe3G043300.1
Aqcoe3G425700.1
Aqcoe3G149100.1
Aqcoe5G421500.1
Aqcoe5G007100.1
Aqcoe2G219700.1
Aqcoe4G202600.1
Aqcoe5G336200.1
Aqcoe7G101400.1
Aqcoe2G179200.1
Aqcoe4G183500.1
Aqcoe2G032400.1
Aqcoe7G203300.1
Aqcoe5G155800.1
Aqcoe5G193100.1
Aqcoe1G164200.1
Aqcoe3G106400.1
Aqcoe1G069900.1
Aqcoe7G002900.1
Aqcoe3G442400.1
Aqcoe2G415700.1
Aqcoe7G084700.1
Aqcoe7G069300.1
Aqcoe2G161100.1
Aqcoe4G271200.1
Aqcoe4G162500.1
Aqcoe7G003500.1
Aqcoe6G023800.1
Aqcoe1G341600.1
Aqcoe5G029900.1
Aqcoe3G136100.1
Aqcoe6G129500.1
Aqcoe1G165700.1
Aqcoe5G127500.1
Aqcoe3G132300.1
Aqcoe5G108700.1
Aqcoe3G391900.1
Aqcoe7G206000.1
Aqcoe4G079200.1
Aqcoe1G096300.1
Aqcoe2G375300.1
Aqcoe1G200900.1
Aqcoe6G213200.1
Aqcoe6G209200.1
Aqcoe2G075700.1
Aqcoe3G314200.1
Aqcoe5G350100.1
Aqcoe6G117900.1
Aqcoe6G261500.1
Aqcoe1G003800.1
Aqcoe1G051900.1
Aqcoe5G256900.1
Aqcoe4G014100.1
Aqcoe3G268200.1
Aqcoe3G036100.1
Aqcoe7G284000.1
Aqcoe4G228200.1
Aqcoe3G437500.1
Aqcoe1G461900.1
Aqcoe2G026800.1
Aqcoe2G024700.1
Aqcoe4G266500.1
Aqcoe3G135600.1
Aqcoe7G197300.1
Aqcoe3G034000.1
Aqcoe3G052900.1
Aqcoe1G073700.1
Aqcoe1G183100.1
Aqcoe7G250700.1
Aqcoe7G222900.1
Aqcoe2G405900.1
Aqcoe6G020400.1
Aqcoe3G325100.1
Aqcoe3G190100.1
Aqcoe5G016500.1
Aqcoe5G190900.1
Aqcoe3G100800.1
Aqcoe2G117300.1
Aqcoe4G235200.1
Aqcoe7G224800.1
Aqcoe1G134700.1
Aqcoe1G343600.1
Aqcoe2G282800.1
Aqcoe1G108200.1
Aqcoe7G194700.1
Aqcoe2G101600.1
Aqcoe2G035800.1
Aqcoe5G291400.1
Aqcoe6G044900.1
Aqcoe6G298100.1
Aqcoe1G204200.1
Aqcoe1G257200.1
Aqcoe5G249900.1
Aqcoe7G314900.1
Aqcoe5G458500.1
Aqcoe3G199300.1
Aqcoe3G348400.1
Aqcoe2G013500.1
Aqcoe7G142800.1
Aqcoe2G409200.1
Aqcoe2G105300.1
Aqcoe7G414900.1
Aqcoe7G422500.1
Aqcoe6G024300.1
Aqcoe3G118100.1
Aqcoe3G178000.1
Aqcoe3G304000.1
Aqcoe2G327300.1
Aqcoe2G385100.1
Aqcoe7G203200.1
Aqcoe1G326200.1
Aqcoe5G189000.1
Aqcoe3G099500.1
Aqcoe3G365700.1
Aqcoe6G055400.1
Aqcoe7G252900.1
Aqcoe5G310100.1
Aqcoe5G236900.1
Aqcoe7G152300.1
Aqcoe2G380300.1
Aqcoe4G246600.1
Aqcoe7G392900.1
Aqcoe3G271200.1
Aqcoe1G150100.1
Aqcoe3G269200.1
Aqcoe6G154900.1
Aqcoe6G305300.1
Aqcoe7G018900.1
Aqcoe3G325800.1
Aqcoe5G323700.1
Aqcoe1G158000.1
Aqcoe3G093600.1
Aqcoe6G284800.1
Aqcoe3G418700.1
Aqcoe3G149500.1
Aqcoe3G276900.1
Aqcoe6G163800.1
Aqcoe3G145400.1
Aqcoe2G373800.1
Aqcoe3G119300.1
Aqcoe4G214800.1
Aqcoe3G433300.1
Aqcoe1G175000.1
Aqcoe3G006700.1
Aqcoe3G231400.1
Aqcoe2G085300.1
Aqcoe1G103800.1
Aqcoe6G138900.1
Aqcoe5G428200.1
Aqcoe1G484300.1
Aqcoe3G042000.1
Aqcoe5G256600.1
Aqcoe5G169400.1
Aqcoe3G158700.1
Aqcoe2G344400.1
Aqcoe7G287500.1
Aqcoe7G440600.1
Aqcoe3G117400.1
Aqcoe2G279500.1
Aqcoe3G355500.1
Aqcoe6G022400.1
Aqcoe5G049500.1
Aqcoe3G400700.1
Aqcoe7G228800.1
Aqcoe5G042800.1
Aqcoe7G181200.1
Aqcoe3G364400.1
Aqcoe7G395300.1
Aqcoe5G457300.1
Aqcoe3G418300.1
Aqcoe7G239900.1
Aqcoe7G073900.1
Aqcoe7G367200.1
Aqcoe2G193900.1
Aqcoe0017s0003.1
Aqcoe6G293200.1
Aqcoe2G198500.1
Aqcoe2G101700.1
Aqcoe7G229300.1
Aqcoe3G019600.1
Aqcoe5G450800.1
Aqcoe1G056500.1
Aqcoe7G060700.1
Aqcoe1G355900.1
Aqcoe3G056600.1
Aqcoe3G323900.1
Aqcoe2G239800.1
Aqcoe5G202200.1
Aqcoe3G256500.1
Aqcoe7G302500.1
Aqcoe1G491300.1
Aqcoe4G094700.1
Aqcoe3G211600.1
Aqcoe6G291500.1
Aqcoe5G163700.1
Aqcoe2G031000.1
Aqcoe5G201500.1
Aqcoe5G312500.1
Aqcoe0053s0001.1
Aqcoe3G139000.1
Aqcoe1G166200.1
Aqcoe5G450200.1
Aqcoe2G213000.1
Aqcoe6G150000.1
Aqcoe5G312300.1
Aqcoe3G281800.1
Aqcoe3G439700.1
Aqcoe2G150000.1
Aqcoe7G322300.1
Aqcoe2G117200.1
Aqcoe7G108200.1
Aqcoe5G053900.1
Aqcoe2G226800.1
Aqcoe6G294700.1
Aqcoe4G243400.1
Aqcoe7G355700.1
Aqcoe2G370400.1
Aqcoe1G481400.1
Aqcoe1G393700.1
Aqcoe7G163100.1
Aqcoe7G085400.1
Aqcoe6G070100.1
Aqcoe4G055800.1
Aqcoe4G000100.1
Aqcoe4G089000.1
Aqcoe1G017000.1
Aqcoe6G294000.1
Aqcoe2G313600.1
Aqcoe6G195900.1
Aqcoe2G312000.1
Aqcoe4G029600.1
Aqcoe5G285000.1
Aqcoe2G315800.1
Aqcoe4G049500.1
Aqcoe4G076300.1
Aqcoe7G300100.1
Aqcoe6G124100.1
Aqcoe1G139700.1
Aqcoe1G061900.1
Aqcoe3G013800.1
Aqcoe4G088900.1
Aqcoe4G010900.1
Aqcoe3G049100.1
Aqcoe7G121400.1
Aqcoe7G002400.1
Aqcoe4G016000.1
Aqcoe2G034100.1
Aqcoe2G320500.1
Aqcoe1G207600.1
Aqcoe4G072900.1
Aqcoe4G069200.1
Aqcoe4G027500.1
Aqcoe7G341600.1
Aqcoe1G123600.1
Aqcoe6G143400.1
Aqcoe7G107200.1
Aqcoe2G373100.1
Aqcoe5G188200.1
Aqcoe5G223200.1
Aqcoe6G241700.1
Aqcoe5G190300.1
Aqcoe3G425900.1
Aqcoe1G457600.1
Aqcoe2G279000.1
Aqcoe4G015900.1
Aqcoe6G271000.1
Aqcoe5G393500.1
Aqcoe3G290900.1
Aqcoe2G032200.1
Aqcoe1G084600.1
Aqcoe0021s0001.1
Aqcoe1G427700.1
Aqcoe7G040400.1
Aqcoe0023s0002.1
Aqcoe3G139700.1
Aqcoe7G085900.1
Aqcoe2G149900.1
Aqcoe5G265300.1
Aqcoe5G113600.1
Aqcoe4G060500.1
Aqcoe5G174300.1
Aqcoe2G034200.1
Aqcoe3G341700.1
Aqcoe2G431400.1
Aqcoe4G244500.1
Aqcoe2G172600.1
Aqcoe6G306700.1
Aqcoe1G264400.1
Aqcoe2G313900.1
Aqcoe5G208800.1
Aqcoe2G019200.1
Aqcoe2G102700.1
Aqcoe3G321000.1
Aqcoe3G377000.1
Aqcoe2G300900.1
Aqcoe3G394600.1
Aqcoe5G237200.1
Aqcoe2G220000.1
Aqcoe1G382400.1
Aqcoe7G388700.1
Aqcoe5G373800.1
Aqcoe5G188900.1
Aqcoe2G373000.1
Aqcoe4G269800.1
Aqcoe3G413100.1
Aqcoe5G022800.1
Aqcoe2G408500.1
Aqcoe5G017100.1
Aqcoe2G231700.1
Aqcoe1G077400.1
Aqcoe6G271800.1
Aqcoe6G152400.1
Aqcoe6G121800.1
Aqcoe6G091300.1
Aqcoe7G265800.1
Aqcoe1G094900.1
Aqcoe5G154300.1
Aqcoe7G376500.1
Aqcoe4G024600.1
Aqcoe4G080200.1
Aqcoe2G241900.1
Aqcoe1G057000.1
Aqcoe2G438500.1
Aqcoe5G059000.1
Aqcoe4G270900.1
Aqcoe1G176800.1
Aqcoe1G490200.1
Aqcoe2G018800.1
Aqcoe5G084600.1
Aqcoe2G139400.1
Aqcoe5G143900.1
Aqcoe3G066200.1
Aqcoe6G063700.1
Aqcoe5G347100.1
Aqcoe1G105600.1
Aqcoe3G439600.1
Aqcoe3G138000.1
Aqcoe2G397200.1
Aqcoe5G174500.1
Aqcoe7G339000.1
Aqcoe5G265600.1
Aqcoe1G393900.1
Aqcoe1G084700.1
Aqcoe1G436700.1
Aqcoe6G152100.1
Aqcoe7G275400.1
Aqcoe5G288200.1
Aqcoe3G396300.1
Aqcoe6G101200.1
Aqcoe4G060700.1
Aqcoe5G001600.1
Aqcoe1G317200.1
Aqcoe2G295500.1
Aqcoe4G047100.1
Aqcoe6G073300.1
Aqcoe5G437300.1
Aqcoe1G428200.1
Aqcoe4G003300.1
Aqcoe4G060600.1
Aqcoe7G043000.1
Aqcoe2G020100.1
Aqcoe4G077400.1
Aqcoe2G258500.1
Aqcoe6G088300.1
Aqcoe6G049400.1
Aqcoe5G470100.1
Aqcoe4G065100.1
Aqcoe1G163300.1
Aqcoe6G202100.1
Aqcoe1G386300.1
Aqcoe1G279700.1
Aqcoe1G199800.1
Aqcoe4G266000.1
Aqcoe6G257100.1
Aqcoe3G427400.1
Aqcoe5G315300.1
Aqcoe4G003200.1
Aqcoe3G016800.1
Aqcoe4G060900.1
Aqcoe5G058700.1
Aqcoe6G240600.1
Aqcoe5G088900.1
Aqcoe6G124800.1
Aqcoe4G211100.1
Aqcoe5G358100.1
Aqcoe1G083200.1
Aqcoe7G313700.1
Aqcoe5G409900.1
Aqcoe6G274100.1
Aqcoe4G012700.1
Aqcoe5G357600.1
Aqcoe3G088400.1
Aqcoe3G087200.1
Aqcoe4G037000.1
Aqcoe1G386000.1
Aqcoe1G442700.1
Aqcoe1G408700.1
Aqcoe6G070000.1
Aqcoe0840s0001.1
Aqcoe2G056800.1
Aqcoe7G085800.1
Aqcoe1G095400.1
Aqcoe4G072800.1
Aqcoe7G301500.1
Aqcoe3G001700.1
Aqcoe4G112700.1
Aqcoe7G297300.1
Aqcoe5G291900.1
Aqcoe4G088800.1
Aqcoe3G289100.1
Aqcoe7G158200.1
Aqcoe4G137100.1
Aqcoe2G404800.1
Aqcoe7G012700.1
Aqcoe2G059600.1
Aqcoe2G091700.1
Aqcoe5G381000.1
Aqcoe4G251300.1
Aqcoe0278s0003.1
Aqcoe0161s0001.1
Aqcoe4G255100.1
Aqcoe3G173700.1
Aqcoe1G476400.1
Aqcoe7G026000.1
Aqcoe5G179100.1
Aqcoe7G342300.1
Aqcoe6G187100.1
Aqcoe5G188600.1
Aqcoe1G200500.1
Aqcoe4G049000.1
Aqcoe6G176500.1
Aqcoe2G019000.1
Aqcoe4G057100.1
Aqcoe7G132800.1
Aqcoe7G196500.1
Aqcoe1G023800.1
Aqcoe5G085100.1
Aqcoe4G129200.1
Aqcoe5G042000.1
Aqcoe2G386900.1
Aqcoe7G212100.1
Aqcoe5G023400.1
Aqcoe7G036800.1
Aqcoe2G342700.1
Aqcoe5G127400.1
Aqcoe6G127100.1
Aqcoe5G413600.1
Aqcoe6G081100.1
Aqcoe1G382900.1
Aqcoe1G420400.1
Aqcoe3G013000.1
Aqcoe1G183900.1
Aqcoe1G006500.1
Aqcoe6G017300.1
Aqcoe5G170000.1
Aqcoe2G290800.1
Aqcoe5G402500.1
Aqcoe5G348100.1
Aqcoe3G396700.1
Aqcoe4G059600.1
Aqcoe7G420700.1
Aqcoe5G008300.1
Aqcoe3G393100.1
Aqcoe5G090200.1
Aqcoe2G256000.1
Aqcoe3G183200.1
Aqcoe1G140400.1
Aqcoe7G014200.1
Aqcoe6G115700.1
Aqcoe6G074300.1
Aqcoe3G419800.1
Aqcoe2G134700.1
Aqcoe5G229200.1
Aqcoe3G029700.1
Aqcoe1G076700.1
Aqcoe3G285800.1
Aqcoe2G012600.1
Aqcoe3G357300.1
Aqcoe4G184600.1
Aqcoe2G172900.1
Aqcoe2G356000.1
Aqcoe1G178800.1
Aqcoe7G060200.1
Aqcoe1G481800.1
Aqcoe7G021500.1
Aqcoe2G101800.1
Aqcoe6G187000.1
Aqcoe3G112500.1
Aqcoe7G157900.1
Aqcoe6G007600.1
Aqcoe6G093100.1
Aqcoe2G334300.1
Aqcoe5G039800.1
Aqcoe5G150300.1
Aqcoe1G033400.1
Aqcoe7G012300.1
Aqcoe6G061600.1
Aqcoe4G071200.1
Aqcoe7G109400.1
Aqcoe6G016200.1
Aqcoe7G052800.1
Aqcoe3G271700.1
Aqcoe2G311700.1
Aqcoe5G338900.1
Aqcoe3G061400.1
Aqcoe5G107300.1
Aqcoe4G058400.1
Aqcoe2G059500.1
Aqcoe4G079000.1
Aqcoe3G399900.1
Aqcoe7G382700.1
Aqcoe6G132600.1
Aqcoe3G114100.1
Aqcoe3G075100.1
Aqcoe5G404800.1
Aqcoe1G354400.1
Aqcoe1G320600.1
Aqcoe7G207100.1
Aqcoe1G367900.1
Aqcoe2G395900.1
Aqcoe6G324500.1
Aqcoe7G421500.1
Aqcoe1G325500.1
Aqcoe5G465300.1
Aqcoe7G115100.1
Aqcoe2G356500.1
Aqcoe2G397800.1
Aqcoe7G369300.1
Aqcoe3G423200.1
Aqcoe6G170400.1
Aqcoe2G284800.1
Aqcoe6G280100.1
Aqcoe2G354200.1
Aqcoe5G203100.1
Aqcoe3G212600.1
Aqcoe4G026500.1
Aqcoe1G324100.1
Aqcoe4G117000.1
Aqcoe4G269500.1
Aqcoe3G237400.1
Aqcoe2G370800.1
Aqcoe7G361900.1
Aqcoe6G115400.1
Aqcoe4G143500.1
Aqcoe7G313200.1
Aqcoe3G217800.1
Aqcoe2G019500.1
Aqcoe7G382000.1
Aqcoe4G002800.1
Aqcoe4G217000.1
Aqcoe2G281800.1
Aqcoe2G295100.1
Aqcoe6G032200.1
Aqcoe4G042400.1
Aqcoe7G419200.1
Aqcoe1G169400.1
Aqcoe2G325600.1
Aqcoe1G457900.1
Aqcoe3G411000.1
Aqcoe6G038500.1
Aqcoe2G382600.1
Aqcoe3G390000.1
Aqcoe2G079700.1
Aqcoe3G294100.1
Aqcoe7G232800.1
Aqcoe3G069500.1
Aqcoe1G260700.1
Aqcoe2G299300.1
Aqcoe3G052300.1
Aqcoe1G488600.1
Aqcoe2G299700.1
Aqcoe7G069700.1
Aqcoe7G172400.1
Aqcoe4G220900.1
Aqcoe3G158200.1
Aqcoe5G192200.1
Aqcoe2G338000.1
Aqcoe2G303600.1
Aqcoe5G236100.1
Aqcoe6G231700.1
Aqcoe4G076500.1
Aqcoe4G215300.1
Aqcoe7G323800.1
Aqcoe5G452400.1
Aqcoe2G287800.1
Aqcoe1G041200.1
Aqcoe2G431700.1
Aqcoe1G493400.1
Aqcoe4G065300.1
Aqcoe2G350000.1
Aqcoe6G031800.1
Aqcoe2G372900.1
Aqcoe5G251400.1
Aqcoe2G029800.1
Aqcoe7G040600.1
Aqcoe6G016400.1
Aqcoe1G172500.1
Aqcoe4G248200.1
Aqcoe7G079300.1
Aqcoe1G090700.1
Aqcoe1G028100.1
Aqcoe4G002700.1
Aqcoe1G178700.1
Aqcoe3G215000.1
Aqcoe6G198400.1
Aqcoe3G297600.1
Aqcoe4G064000.1
Aqcoe3G318300.1
Aqcoe7G137000.1
Aqcoe7G142200.1
Aqcoe3G410600.1
Aqcoe1G437100.1
Aqcoe4G064300.1
Aqcoe5G083700.1
Aqcoe1G060400.1
Aqcoe3G392900.1
Aqcoe7G049800.1
Aqcoe3G333200.1
Aqcoe3G008800.1
Aqcoe4G046900.1
Aqcoe2G339300.1
Aqcoe1G399300.1
Aqcoe7G003000.1
Aqcoe2G011100.1
Aqcoe5G331000.1
Aqcoe1G030900.1
Aqcoe1G072800.1
Aqcoe7G314700.1
Aqcoe3G094700.1
Aqcoe5G064800.1
Aqcoe3G208600.1
Aqcoe5G254800.1
Aqcoe2G313800.1
Aqcoe1G163000.1
Aqcoe2G341500.1
Aqcoe2G357500.1
Aqcoe4G262800.1
Aqcoe7G008100.1
Aqcoe6G242500.1
Aqcoe6G022700.1
Aqcoe2G380800.1
Aqcoe6G243200.1
Aqcoe7G037900.1
Aqcoe6G023000.1
Aqcoe4G287800.1
Aqcoe2G265100.1
Aqcoe5G033800.1
Aqcoe5G035600.1
Aqcoe7G441800.1
Aqcoe3G375300.1
Aqcoe2G093000.1
Aqcoe3G283100.1
Aqcoe3G202800.1
Aqcoe4G293800.1
Aqcoe1G274400.1
Aqcoe5G420400.1
Aqcoe1G445800.1
Aqcoe1G228200.1
Aqcoe3G137900.1
Aqcoe5G382600.1
Aqcoe1G372000.1
Aqcoe2G284900.1
Aqcoe1G036800.1
Aqcoe3G268900.1
Aqcoe5G340300.1
Aqcoe3G270400.1
Aqcoe6G125500.1
Aqcoe5G091200.1
Aqcoe3G322100.1
Aqcoe4G025200.1
Aqcoe6G004300.1
Aqcoe5G414500.1
Aqcoe1G126400.1
Aqcoe3G300600.1
Aqcoe2G001200.1
Aqcoe3G060000.1
Aqcoe1G037200.1
Aqcoe2G377100.1
Aqcoe5G469600.1
Aqcoe6G030400.1
Aqcoe1G200700.1
Aqcoe5G227900.1
Aqcoe5G001200.1
Aqcoe4G045100.1
Aqcoe3G139600.1
Aqcoe2G097400.1
Aqcoe4G052000.1
Aqcoe0412s0001.1
Aqcoe1G035400.1
Aqcoe5G192100.1
Aqcoe6G309600.1
Aqcoe5G281900.1
Aqcoe2G022000.1
Aqcoe7G244600.1
Aqcoe3G408900.1
Aqcoe5G471600.1
Aqcoe6G056900.1
Aqcoe2G155500.1
Aqcoe2G405000.1
Aqcoe3G237800.1
Aqcoe6G120400.1
Aqcoe2G390200.1
Aqcoe3G391700.1
Aqcoe4G065500.1
Aqcoe1G180700.1
Aqcoe6G030800.1
Aqcoe2G325300.1
Aqcoe5G074500.1
Aqcoe2G255600.1
Aqcoe5G278000.1
Aqcoe5G224200.1
Aqcoe1G287500.1
Aqcoe7G240300.1
Aqcoe1G087700.1
Aqcoe5G266800.1
Aqcoe1G324700.1
Aqcoe6G071700.1
Aqcoe3G416600.1
Aqcoe1G439800.1
Aqcoe5G014400.1
Aqcoe5G294300.1
Aqcoe3G367000.1
Aqcoe5G229600.1
Aqcoe5G125200.1
Aqcoe1G222800.1
Aqcoe3G109200.1
Aqcoe1G182400.1
Aqcoe3G156000.1
Aqcoe1G444800.1
Aqcoe2G408000.1
Aqcoe6G150500.1
Aqcoe1G092100.1
Aqcoe6G189900.1
Aqcoe5G106000.1
Aqcoe2G326400.1
Aqcoe5G026800.1
Aqcoe1G121200.1
Aqcoe3G380100.1
Aqcoe1G042500.1
Aqcoe6G318900.1
Aqcoe4G059800.1
Aqcoe2G309300.1
Aqcoe6G043000.1
Aqcoe2G065100.1
Aqcoe3G058600.1
Aqcoe6G133100.1
Aqcoe2G293800.1
Aqcoe1G277500.1
Aqcoe6G285400.1
Aqcoe5G191600.1
Aqcoe6G045500.1
Aqcoe7G088800.1
Aqcoe1G213600.1
Aqcoe1G246200.1
Aqcoe3G402200.1
Aqcoe7G168900.1
Aqcoe5G104800.1
Aqcoe2G208700.1
Aqcoe2G021300.1
Aqcoe4G081700.1
Aqcoe2G229800.1
Aqcoe3G086400.1
Aqcoe5G270900.1
Aqcoe7G253000.1
Aqcoe5G193500.1
Aqcoe2G383400.1
Aqcoe5G217800.1
Aqcoe3G134400.1
Aqcoe5G051500.1
Aqcoe6G325300.1
Aqcoe5G083300.1
Aqcoe5G410400.1
Aqcoe1G380800.1
Aqcoe1G250800.1
Aqcoe1G067600.1
Aqcoe3G270500.1
Aqcoe1G473000.1
Aqcoe5G134700.1
Aqcoe5G418400.1
Aqcoe5G315100.1
Aqcoe2G376600.1
Aqcoe6G049800.1
Aqcoe1G274100.1
Aqcoe4G241300.1
Aqcoe6G304900.1
Aqcoe1G432100.1
Aqcoe4G053500.1
Aqcoe4G131500.1
Aqcoe6G160400.1
Aqcoe3G428300.1
Aqcoe6G111500.1
Aqcoe4G302600.1
Aqcoe1G346800.1
Aqcoe5G284100.1
Aqcoe5G469700.1
Aqcoe1G490500.1
Aqcoe6G007500.1
Aqcoe3G393900.1
Aqcoe7G124300.1
Aqcoe1G173800.1
Aqcoe0508s0001.1
Aqcoe4G241700.1
Aqcoe4G021800.1
Aqcoe4G246100.1
Aqcoe7G145300.1
Aqcoe6G024800.1
Aqcoe1G242500.1
Aqcoe6G085300.1
Aqcoe3G032600.1
Aqcoe2G338900.1
Aqcoe7G182000.1
Aqcoe2G280300.1
Aqcoe6G154700.1
Aqcoe6G300300.1
Aqcoe2G242000.1
Aqcoe5G127100.1
Aqcoe7G348000.1
Aqcoe2G054300.1
Aqcoe7G347200.1
Aqcoe7G302600.1
Aqcoe5G266000.1
Aqcoe2G336400.1
Aqcoe6G086200.1
Aqcoe3G158800.1
Aqcoe1G497100.1
Aqcoe4G298500.1
Aqcoe3G370400.1
Aqcoe2G191700.1
Aqcoe1G452700.1
Aqcoe3G305300.1
Aqcoe3G218400.1
Aqcoe2G065400.1
Aqcoe7G089500.1
Aqcoe5G369400.1
Aqcoe3G271900.1
Aqcoe5G171400.1
Aqcoe7G233400.1
Aqcoe7G376200.1
Aqcoe6G030500.1
Aqcoe2G388300.1
Aqcoe1G409000.1
Aqcoe7G389000.1
Aqcoe7G122000.1
Aqcoe4G303600.1
Aqcoe4G009200.1
Aqcoe7G421800.1
Aqcoe7G007100.1
Aqcoe2G010000.1
Aqcoe7G146400.1
Aqcoe3G199700.1
Aqcoe4G240500.1
Aqcoe7G377200.1
Aqcoe6G244500.1
Aqcoe6G275200.1
Aqcoe7G035300.1
Aqcoe6G013400.1
Aqcoe1G333200.1
Aqcoe3G389100.1
Aqcoe3G103300.1
Aqcoe6G272900.1
Aqcoe4G247100.1
Aqcoe2G298700.1
Aqcoe2G058900.1
Aqcoe3G278400.1
Aqcoe1G165600.1
Aqcoe4G095000.1
Aqcoe1G060200.1
Aqcoe4G168500.1
Aqcoe3G016200.1
Aqcoe7G440400.1
Aqcoe7G176800.1
Aqcoe6G038600.1
Aqcoe1G093500.1
Aqcoe2G233000.1
Aqcoe7G100700.1
Aqcoe5G203500.1
Aqcoe6G270900.1
Aqcoe3G059200.1
Aqcoe7G353500.1
Aqcoe7G280300.1
Aqcoe6G044100.1
Aqcoe2G408100.1
Aqcoe5G346300.1
Aqcoe7G332400.1
Aqcoe7G293500.1
Aqcoe7G043100.1
Aqcoe3G435300.1
Aqcoe7G170200.1
Aqcoe7G191000.1
Aqcoe2G252000.1
Aqcoe6G114000.1
Aqcoe1G274500.1
Aqcoe2G438000.1
Aqcoe7G122700.1
Aqcoe5G016400.1
Aqcoe5G250100.1
Aqcoe5G418300.1
Aqcoe2G178300.1
Aqcoe4G236000.1
Aqcoe1G183800.1
Aqcoe5G452600.1
Aqcoe7G190000.1
Aqcoe1G207200.1
Aqcoe2G419400.1
Aqcoe2G074900.1
Aqcoe5G355900.1
Aqcoe6G206500.1
Aqcoe5G158800.1
Aqcoe4G025800.1
Aqcoe1G222400.1
Aqcoe6G300700.1
Aqcoe5G143300.1
Aqcoe7G248100.1
Aqcoe4G189100.1
Aqcoe0247s0003.1
Aqcoe5G350400.1
Aqcoe1G481200.1
Aqcoe1G428400.1
Aqcoe7G028100.1
Aqcoe4G047400.1
Aqcoe3G212400.1
Aqcoe6G096400.1
Aqcoe4G155100.1
Aqcoe7G282100.1
Aqcoe3G114000.1
Aqcoe4G174500.1
Aqcoe3G288600.1
Aqcoe3G249800.1
Aqcoe3G339500.1
Aqcoe1G412900.1
Aqcoe5G258200.1
Aqcoe4G086900.1
Aqcoe3G005000.1
Aqcoe2G224000.1
Aqcoe3G080500.1
Aqcoe1G344100.1
Aqcoe7G389500.1
Aqcoe5G127700.1
Aqcoe1G386100.1
Aqcoe5G286600.1
Aqcoe3G040700.1
Aqcoe5G249400.1
Aqcoe5G197300.1
Aqcoe2G318600.1
Aqcoe6G076800.1
Aqcoe3G254400.1
Aqcoe2G064600.1
Aqcoe7G032900.1
Aqcoe1G117400.1
Aqcoe3G131500.1
Aqcoe1G410300.1
Aqcoe3G372000.1
Aqcoe5G182100.1
Aqcoe5G350000.1
Aqcoe7G157000.1
Aqcoe2G023500.1
Aqcoe3G025200.1
Aqcoe7G244200.1
Aqcoe3G242600.1
Aqcoe3G391200.1
Aqcoe3G257900.1
Aqcoe1G038400.1
Aqcoe4G126300.1
Aqcoe7G360200.1
Aqcoe1G063800.1
Aqcoe1G169600.1
Aqcoe2G066300.1
Aqcoe7G437600.1
Aqcoe7G160300.1
Aqcoe3G171100.1
Aqcoe1G273800.1
Aqcoe2G125000.1
Aqcoe1G092000.1
Aqcoe5G080400.1
Aqcoe6G061100.1
Aqcoe5G170100.1
Aqcoe3G064100.1
Aqcoe3G049700.1
Aqcoe6G056500.1
Aqcoe5G409700.1
Aqcoe7G262100.1
Aqcoe3G401500.1
Aqcoe1G093900.1
Aqcoe7G130700.1
Aqcoe1G013900.1
Aqcoe2G405100.1
Aqcoe2G264400.1
Aqcoe2G349700.1
Aqcoe1G100600.1
Aqcoe6G090600.1
Aqcoe1G502400.1
Aqcoe2G155100.1
Aqcoe4G084100.1
Aqcoe4G018100.1
Aqcoe2G157200.1
Aqcoe3G222300.1
Aqcoe3G142400.1
Aqcoe3G248600.1
Aqcoe1G479100.1
Aqcoe2G282200.1
Aqcoe2G068600.1
Aqcoe3G330400.1
Aqcoe5G097400.1
Aqcoe2G024300.1
Aqcoe5G451500.1
Aqcoe6G287300.1
Aqcoe1G246900.1
Aqcoe3G304900.1
Aqcoe5G369600.1
Aqcoe4G040300.1
Aqcoe2G350400.1
Aqcoe5G227200.1
Aqcoe4G234700.1
Aqcoe7G134000.1
Aqcoe1G411500.1
Aqcoe1G091800.1
Aqcoe4G066200.1
Aqcoe5G089500.1
Aqcoe1G467700.1
Aqcoe2G096400.1
Aqcoe6G138300.1
Aqcoe6G326400.1
Aqcoe3G058500.1
Aqcoe3G098400.1
Aqcoe6G313600.1
Aqcoe6G293900.1
Aqcoe7G246200.1
Aqcoe3G148300.1
Aqcoe3G426900.1
Aqcoe1G492500.1
Aqcoe2G205800.1
Aqcoe2G042900.1
Aqcoe2G378800.1
Aqcoe5G266700.1
Aqcoe5G362200.1
Aqcoe7G263000.1
Aqcoe1G441200.1
Aqcoe6G319700.1
Aqcoe3G430500.1
Aqcoe5G230300.1
Aqcoe7G233500.1
Aqcoe4G240800.1
Aqcoe4G042300.1
Aqcoe4G183800.1
Aqcoe6G278700.1
Aqcoe1G083300.1
Aqcoe1G032500.1
Aqcoe2G277900.1
Aqcoe2G064900.1
Aqcoe5G068800.1
Aqcoe5G241900.1
Aqcoe5G238700.1
Aqcoe7G318900.1
Aqcoe6G155000.1
Aqcoe1G439300.1
Aqcoe7G051000.1
Aqcoe5G252200.1
Aqcoe2G167000.1
Aqcoe6G229800.1
Aqcoe6G211100.1
Aqcoe3G115500.1
Aqcoe5G304800.1
Aqcoe2G010500.1
Aqcoe7G319000.1
Aqcoe2G381200.1
Aqcoe7G121200.1
Aqcoe2G423100.1
Aqcoe3G210900.1
Aqcoe2G353900.1
Aqcoe2G003300.1
Aqcoe3G000200.1
Aqcoe7G395400.1
Aqcoe6G108200.1
Aqcoe2G274100.1
Aqcoe3G221100.1
Aqcoe6G141400.1
Aqcoe7G176600.1
Aqcoe1G036400.1
Aqcoe1G443500.1
Aqcoe5G033200.1
Aqcoe2G084200.1
Aqcoe2G223300.1
Aqcoe7G349400.1
Aqcoe5G436200.1
Aqcoe5G016800.1
Aqcoe3G123700.1
Aqcoe5G219500.1
Aqcoe3G405400.1
Aqcoe5G463200.1
Aqcoe7G173100.1
Aqcoe4G266700.1
Aqcoe1G238900.1
Aqcoe3G236700.1
Aqcoe2G330600.1
Aqcoe6G278400.1
Aqcoe5G050900.1
Aqcoe7G106800.1
Aqcoe6G190500.1
Aqcoe2G376700.1
Aqcoe6G294400.1
Aqcoe6G120600.1
Aqcoe6G190400.1
Aqcoe7G210300.1
Aqcoe6G027100.1
Aqcoe5G273800.1
Aqcoe4G125900.1
Aqcoe6G047500.1
Aqcoe3G009500.1
Aqcoe6G026400.1
Aqcoe3G414400.1
Aqcoe6G078400.1
Aqcoe2G099000.1
Aqcoe2G232100.1
Aqcoe3G019300.1
Aqcoe5G317000.1
Aqcoe4G147100.1
Aqcoe5G445700.1
Aqcoe7G087800.1
Aqcoe2G334600.1
Aqcoe2G308300.1
Aqcoe1G425900.1
Aqcoe6G246300.1
Aqcoe4G094600.1
Aqcoe1G092900.1
Aqcoe3G088000.1
Aqcoe3G424300.1
Aqcoe5G216400.1
Aqcoe3G413700.1
Aqcoe3G083900.1
Aqcoe1G073800.1
Aqcoe2G226500.1
Aqcoe7G141700.1
Aqcoe4G232900.1
Aqcoe6G144900.1
Aqcoe1G023600.1
Aqcoe2G024900.1
Aqcoe3G035300.1
Aqcoe7G316100.1
Aqcoe2G236600.1
Aqcoe7G230100.1
Aqcoe3G326000.1
Aqcoe1G125900.1
Aqcoe2G007500.1
Aqcoe6G310900.1
Aqcoe3G244900.1
Aqcoe4G088500.1
Aqcoe4G264400.1
Aqcoe6G101500.1
Aqcoe1G115600.1
Aqcoe3G135200.1
Aqcoe3G323500.1
Aqcoe4G089600.1
Aqcoe1G269500.1
Aqcoe4G102200.1
Aqcoe3G171800.1
Aqcoe3G247500.1
Aqcoe3G219700.1
Aqcoe6G127700.1
Aqcoe5G259500.1
Aqcoe2G409000.1
Aqcoe1G089400.1
Aqcoe1G456100.1
Aqcoe7G006800.1
Aqcoe5G058400.1
Aqcoe2G192800.1
Aqcoe2G393500.1
Aqcoe7G423300.1
Aqcoe6G307400.1
Aqcoe3G335300.1
Aqcoe4G186700.1
Aqcoe1G042400.1
Aqcoe7G093000.1
Aqcoe3G200300.1
Aqcoe5G474800.1
Aqcoe2G075400.1
Aqcoe5G139000.1
Aqcoe7G400900.1
Aqcoe3G373100.1
Aqcoe1G470600.1
Aqcoe3G191800.1
Aqcoe1G252200.1
Aqcoe1G107500.1
Aqcoe2G336200.1
Aqcoe6G061300.1
Aqcoe4G152200.1
Aqcoe1G161600.1
Aqcoe4G083800.1
Aqcoe5G345700.1
Aqcoe2G385600.1
Aqcoe5G269400.1
Aqcoe7G079500.1
Aqcoe3G075000.1
Aqcoe5G082300.1
Aqcoe5G179600.1
Aqcoe3G320600.1
Aqcoe7G254400.1
Aqcoe5G094400.1
Aqcoe7G266900.1
Aqcoe3G346700.1
Aqcoe2G226400.1
Aqcoe1G493100.1
Aqcoe6G082300.1
Aqcoe6G327900.1
Aqcoe5G462400.1
Aqcoe1G387700.1
Aqcoe1G274800.1
Aqcoe2G025200.1
Aqcoe2G001400.1
Aqcoe7G060600.1
Aqcoe1G446700.1
Aqcoe4G146600.1
Aqcoe1G480800.1
Aqcoe1G425300.1
Aqcoe2G373300.1
Aqcoe7G351100.1
Aqcoe7G283900.1
Aqcoe4G015700.1
Aqcoe1G035500.1
Aqcoe7G007500.1
Aqcoe3G104100.1
Aqcoe6G001300.1
Aqcoe2G047800.1
Aqcoe7G054000.1
Aqcoe1G139400.1
Aqcoe3G434800.1
Aqcoe5G022000.1
Aqcoe6G296500.1
Aqcoe5G091900.1
Aqcoe5G338700.1
Aqcoe5G255100.1
Aqcoe6G141200.1
Aqcoe3G314400.1
Aqcoe5G093500.1
Aqcoe3G252900.1
Aqcoe4G179000.1
Aqcoe4G256300.1
Aqcoe2G075600.1
Aqcoe4G093800.1
Aqcoe5G178800.1
Aqcoe1G237300.1
Aqcoe1G142200.1
Aqcoe7G172800.1
Aqcoe6G068100.1
Aqcoe1G369800.1
Aqcoe1G460400.1
Aqcoe5G115700.1
Aqcoe0440s0001.1
Aqcoe3G134700.1
Aqcoe1G204600.1
Aqcoe7G078300.1
Aqcoe2G294800.1
Aqcoe2G404600.1
Aqcoe3G344900.1
Aqcoe1G191500.1
Aqcoe5G105100.1
Aqcoe7G390700.1
Aqcoe4G256000.1
Aqcoe2G063400.1
Aqcoe7G107700.1
Aqcoe2G381400.1
Aqcoe7G114900.1
Aqcoe2G267300.1
Aqcoe5G427600.1
Aqcoe2G122600.1
Aqcoe7G095300.1
Aqcoe1G072700.1
Aqcoe1G001100.1
Aqcoe4G029200.1
Aqcoe6G167300.1
Aqcoe3G036400.1
Aqcoe6G151200.1
Aqcoe1G047400.1
Aqcoe3G060800.1
Aqcoe5G370900.1
Aqcoe4G061000.1
Aqcoe7G097600.1
Aqcoe1G002500.1
Aqcoe3G337700.1
Aqcoe2G417700.1
Aqcoe2G422000.1
Aqcoe4G276700.1
Aqcoe5G159300.1
Aqcoe1G418000.1
Aqcoe5G454000.1
Aqcoe6G000300.1
Aqcoe6G280200.1
Aqcoe1G343400.1
Aqcoe5G355500.1
Aqcoe3G409300.1
Aqcoe6G081200.1
Aqcoe5G221300.1
Aqcoe6G320900.1
Aqcoe5G177200.1
Aqcoe2G327600.1
Aqcoe7G054200.1
Aqcoe7G024800.1
Aqcoe1G178400.1
Aqcoe5G407400.1
Aqcoe4G120900.1
Aqcoe6G009100.1
Aqcoe1G414500.1
Aqcoe6G328200.1
Aqcoe2G217600.1
Aqcoe1G145300.1
Aqcoe3G309400.1
Aqcoe1G391800.1
Aqcoe2G334800.1
Aqcoe5G455100.1
Aqcoe3G318800.1
Aqcoe5G316700.1
Aqcoe7G023200.1
Aqcoe5G025100.1
Aqcoe7G342800.1
Aqcoe6G032500.1
Aqcoe7G123000.1
Aqcoe6G325000.1
Aqcoe7G269000.1
Aqcoe1G033500.1
Aqcoe3G064200.1
Aqcoe1G450400.1
Aqcoe5G474900.1
Aqcoe1G060800.1
Aqcoe6G044500.1
Aqcoe3G381200.1
Aqcoe5G030100.1
Aqcoe3G003900.1
Aqcoe6G055100.1
Aqcoe7G094100.1
Aqcoe7G374100.1
Aqcoe4G035100.1
Aqcoe1G008700.1
Aqcoe3G438400.1
Aqcoe2G066700.1
Aqcoe7G191700.1
Aqcoe1G062600.1
Aqcoe2G222500.1
Aqcoe6G055300.1
Aqcoe1G142600.1
Aqcoe3G255700.1
Aqcoe6G079800.1
Aqcoe2G112600.1
Aqcoe5G257000.1
Aqcoe4G181200.1
Aqcoe4G305800.1
Aqcoe7G200300.1
Aqcoe2G223600.1
Aqcoe5G188300.1
Aqcoe3G432800.1
Aqcoe3G418800.1
Aqcoe4G133100.1
Aqcoe3G338300.1
Aqcoe5G258700.1
Aqcoe2G151100.1
Aqcoe3G341600.1
Aqcoe3G323700.1
Aqcoe3G106500.1
Aqcoe7G038200.1
Aqcoe1G028800.1
Aqcoe5G416800.1
Aqcoe7G094200.1
Aqcoe2G351500.1
Aqcoe3G360400.1
Aqcoe7G156400.1
Aqcoe5G019700.1
Aqcoe7G039800.1
Aqcoe3G421800.1
Aqcoe1G295300.1
Aqcoe1G393500.1
Aqcoe5G182700.1
Aqcoe5G208200.1
Aqcoe1G292500.1
Aqcoe5G264100.1
Aqcoe1G149000.1
Aqcoe7G034800.1
Aqcoe7G150700.1
Aqcoe2G426900.1
Aqcoe2G127800.1
Aqcoe3G262200.1
Aqcoe2G433300.1
Aqcoe7G061500.1
Aqcoe1G417700.1
Aqcoe5G300700.1
Aqcoe5G002000.1
Aqcoe4G026400.1
Aqcoe1G106100.1
Aqcoe2G270700.1
Aqcoe6G085700.1
Aqcoe1G369300.1
Aqcoe0018s0005.1
Aqcoe3G037400.1
Aqcoe5G384500.1
Aqcoe1G095300.1
Aqcoe1G364500.1
Aqcoe7G388500.1
Aqcoe7G112600.1
Aqcoe2G043600.1
Aqcoe6G201700.1
Aqcoe0854s0001.1
Aqcoe2G432400.1
Aqcoe3G370100.1
Aqcoe1G080700.1
Aqcoe5G256400.1
Aqcoe1G435700.1
Aqcoe1G157400.1
Aqcoe5G323000.1
Aqcoe7G120700.1
Aqcoe5G213300.1
Aqcoe3G259400.1
Aqcoe7G128200.1
Aqcoe3G417900.1
Aqcoe6G058300.1
Aqcoe7G134800.1
Aqcoe3G183100.1
Aqcoe1G232800.1
Aqcoe6G240300.1
Aqcoe2G319800.1
Aqcoe2G124000.1
Aqcoe3G208700.1
Aqcoe7G160800.1
Aqcoe5G038700.1
Aqcoe7G186700.1
Aqcoe7G063200.1
Aqcoe1G218600.1
Aqcoe1G043000.1
Aqcoe3G254600.1
Aqcoe1G404600.1
Aqcoe3G334300.1
Aqcoe1G091900.1
Aqcoe4G075900.1
Aqcoe4G002100.1
Aqcoe5G203600.1
Aqcoe3G248400.1
Aqcoe2G166300.1
Aqcoe7G103900.1
Aqcoe7G009700.1
Aqcoe1G481100.1
Aqcoe5G447800.1
Aqcoe7G331100.1
Aqcoe5G046100.1
Aqcoe6G100300.1
Aqcoe7G118100.1
Aqcoe4G041600.1
Aqcoe3G336300.1
Aqcoe3G280600.1
Aqcoe4G021100.1
Aqcoe7G130400.1
Aqcoe2G164900.1
Aqcoe5G323400.1
Aqcoe5G241300.1
Aqcoe5G108100.1
Aqcoe5G099800.1
Aqcoe2G224500.1
Aqcoe7G121300.1
Aqcoe4G049300.1
Aqcoe3G120000.1
Aqcoe3G114400.1
Aqcoe1G118400.1
Aqcoe5G407100.1
Aqcoe2G053300.1
Aqcoe5G145800.1
Aqcoe1G010900.1
Aqcoe2G258400.1
Aqcoe5G022500.1
Aqcoe6G292000.1
Aqcoe3G023100.1
Aqcoe0009s0026.1
Aqcoe1G070700.1
Aqcoe5G000100.1
Aqcoe5G455600.1
Aqcoe3G024200.1
Aqcoe5G074000.1
Aqcoe4G085900.1
Aqcoe5G313400.1
Aqcoe6G256700.1
Aqcoe1G303300.1
Aqcoe2G057500.1
Aqcoe1G392100.1
Aqcoe6G122100.1
Aqcoe7G194000.1
Aqcoe1G172100.1
Aqcoe6G325700.1
Aqcoe6G065400.1
Aqcoe3G298800.1
Aqcoe1G191200.1
Aqcoe3G428000.1
Aqcoe6G271700.1
Aqcoe5G458700.1
Aqcoe3G404400.1
Aqcoe2G226100.1
Aqcoe7G038300.1
Aqcoe5G216300.1
Aqcoe5G341200.1
Aqcoe1G268300.1
Aqcoe3G210800.1
Aqcoe5G182300.1
Aqcoe2G434700.1
Aqcoe5G206600.1
Aqcoe7G442500.1
Aqcoe2G279200.1
Aqcoe2G354900.1
Aqcoe2G345600.1
Aqcoe1G471400.1
Aqcoe2G419100.1
Aqcoe5G146800.1
Aqcoe5G398700.1
Aqcoe2G306000.1
Aqcoe2G230100.1
Aqcoe6G002200.1
Aqcoe3G396500.1
Aqcoe3G104700.1
Aqcoe2G013600.1
Aqcoe5G102900.1
Aqcoe1G085400.1
Aqcoe1G230700.1
Aqcoe7G164100.1
Aqcoe6G217800.1
Aqcoe4G109400.1
Aqcoe5G181600.1
Aqcoe5G084200.1
Aqcoe6G044000.1
Aqcoe7G065700.1
Aqcoe7G051600.1
Aqcoe1G361200.1
Aqcoe1G238300.1
Aqcoe4G167400.1
Aqcoe2G081600.1
Aqcoe3G165200.1
Aqcoe1G036200.1
Aqcoe3G434200.1
Aqcoe4G253500.1
Aqcoe7G020500.1
Aqcoe7G020700.1
Aqcoe4G211800.1
Aqcoe4G007900.1
Aqcoe2G296300.1
Aqcoe4G062900.1
Aqcoe2G202600.1
Aqcoe7G087700.1
Aqcoe7G378700.1
Aqcoe6G187200.1
Aqcoe6G239700.1
Aqcoe1G396900.1
Aqcoe2G353100.1
Aqcoe7G050500.1
Aqcoe5G314800.1
Aqcoe3G002700.1
Aqcoe3G204700.1
Aqcoe3G076500.1
Aqcoe2G374300.1
Aqcoe3G432600.1
Aqcoe6G129900.1
Aqcoe7G345100.1
Aqcoe3G371700.1
Aqcoe7G360300.1
Aqcoe5G453800.1
Aqcoe3G282500.1
Aqcoe6G023900.1
Aqcoe6G213900.1
Aqcoe1G315500.1
Aqcoe5G058300.1
Aqcoe5G065800.1
Aqcoe1G046800.1
Aqcoe5G054000.1
Aqcoe1G424400.1
Aqcoe5G219400.1
Aqcoe1G297300.1
Aqcoe7G236500.1
Aqcoe1G065000.1
Aqcoe4G195900.1
Aqcoe4G009100.1
Aqcoe1G109000.1
Aqcoe2G024200.1
Aqcoe7G100500.1
Aqcoe6G134000.1
Aqcoe4G034100.1
Aqcoe2G160100.1
Aqcoe7G063900.1
Aqcoe7G251500.1
Aqcoe5G265700.1
Aqcoe3G332700.1
Aqcoe6G112900.1
Aqcoe2G398000.1
Aqcoe6G129800.1
Aqcoe7G357400.1
Aqcoe6G103800.1
Aqcoe7G044700.1
Aqcoe5G393600.1
Aqcoe2G032700.1
Aqcoe2G126400.1
Aqcoe2G328400.1
Aqcoe7G423100.1
Aqcoe1G453400.1
Aqcoe1G161400.1
Aqcoe1G305900.1
Aqcoe1G072300.1
Aqcoe5G415400.1
Aqcoe1G134600.1
Aqcoe3G374000.1
Aqcoe2G006200.1
Aqcoe1G091600.1
Aqcoe5G422900.1
Aqcoe1G489200.1
Aqcoe6G328700.1
Aqcoe5G200300.1
Aqcoe2G189400.1
Aqcoe7G430100.1
Aqcoe5G123300.1
Aqcoe5G428900.1
Aqcoe1G444400.1
Aqcoe5G428400.1
Aqcoe1G151700.1
Aqcoe5G252600.1
Aqcoe6G205500.1
Aqcoe6G113400.1
Aqcoe6G139800.1
Aqcoe3G055600.1
Aqcoe2G270600.1
Aqcoe1G205800.1
Aqcoe5G214800.1
Aqcoe3G412000.1
Aqcoe6G289900.1
Aqcoe2G187100.1
Aqcoe3G087500.1
Aqcoe1G275400.1
Aqcoe3G049300.1
Aqcoe4G284900.1
Aqcoe2G009400.1
Aqcoe2G285800.1
Aqcoe2G434300.1
Aqcoe3G392600.1
Aqcoe2G048300.1
Aqcoe1G472700.1
Aqcoe5G190800.1
Aqcoe5G191700.1
Aqcoe7G025400.1
Aqcoe2G423700.1
Aqcoe6G089100.1
Aqcoe3G222100.1
Aqcoe7G216500.1
Aqcoe3G135900.1
Aqcoe5G108400.1
Aqcoe3G034200.1
Aqcoe4G026000.1
Aqcoe1G323000.1
Aqcoe4G086200.1
Aqcoe1G210600.1
Aqcoe5G165800.1
Aqcoe6G235800.1
Aqcoe2G422400.1
Aqcoe2G064400.1
Aqcoe1G352000.1
Aqcoe5G246500.1
Aqcoe4G290800.1
Aqcoe3G395300.1
Aqcoe1G358800.1
Aqcoe3G144500.1
Aqcoe1188s0001.1
Aqcoe7G308800.1
Aqcoe4G036800.1
Aqcoe2G150500.1
Aqcoe7G070800.1
Aqcoe6G009800.1
Aqcoe5G151300.1
Aqcoe5G326300.1
Aqcoe3G246600.1
Aqcoe2G272500.1
Aqcoe1G010400.1
Aqcoe5G319200.1
Aqcoe3G063900.1
Aqcoe1G070800.1
Aqcoe3G267400.1
Aqcoe3G157200.1
Aqcoe2G000700.1
Aqcoe7G397100.1
Aqcoe1G110300.1
Aqcoe7G214200.1
Aqcoe3G260900.1
Aqcoe0157s0001.1
Aqcoe5G401100.1
Aqcoe4G185600.1
Aqcoe7G311200.1
Aqcoe2G437500.1
Aqcoe6G002300.1
Aqcoe3G231100.1
Aqcoe6G079000.1
Aqcoe5G239800.1
Aqcoe1G301100.1
Aqcoe5G465500.1
Aqcoe7G033000.1
Aqcoe3G265600.1
Aqcoe1G184800.1
Aqcoe1G094100.1
Aqcoe1G448600.1
Aqcoe7G391900.1
Aqcoe5G041300.1
Aqcoe3G103600.1
Aqcoe1G138000.1
Aqcoe3G208200.1
Aqcoe2G308600.1
Aqcoe1G204000.1
Aqcoe6G224000.1
Aqcoe1G365900.1
Aqcoe2G088800.1
Aqcoe3G351500.1
Aqcoe5G242500.1
Aqcoe6G021400.1
Aqcoe1G185200.1
Aqcoe6G059800.1
Aqcoe5G059400.1
Aqcoe1G329700.1
Aqcoe5G423100.1
Aqcoe7G028800.1
Aqcoe7G093400.1
Aqcoe2G026100.1
Aqcoe3G173400.1
Aqcoe5G341400.1
Aqcoe7G403100.1
Aqcoe7G393400.1
Aqcoe7G012900.1
Aqcoe5G039900.1
Aqcoe2G329700.1
Aqcoe1G280300.1
Aqcoe6G146500.1
Aqcoe2G228600.1
Aqcoe3G128800.1
Aqcoe7G111500.1
Aqcoe1G184200.1
Aqcoe4G160700.1
Aqcoe3G123200.1
Aqcoe7G281300.1
Aqcoe5G167500.1
Aqcoe6G115000.1
Aqcoe7G151300.1
Aqcoe3G364000.1
Aqcoe2G164600.1
Aqcoe2G115100.1
Aqcoe6G055200.1
Aqcoe1G022400.1
Aqcoe3G091500.1
Aqcoe4G089400.1
Aqcoe3G414500.1
Aqcoe3G407400.1
Aqcoe3G374300.1
Aqcoe1G231000.1
Aqcoe7G181700.1
Aqcoe6G287000.1
Aqcoe7G408400.1
Aqcoe4G027100.1
Aqcoe2G400700.1
Aqcoe7G115800.1
Aqcoe7G406900.1
Aqcoe1G317400.1
Aqcoe5G392100.1
Aqcoe2G367100.1
Aqcoe2G122000.1
Aqcoe5G071900.1
Aqcoe2G386200.1
Aqcoe1G050100.1
Aqcoe7G258100.1
Aqcoe3G177500.1
Aqcoe4G188000.1
Aqcoe2G149500.1
Aqcoe3G047200.1
Aqcoe3G146000.1
Aqcoe7G176900.1
Aqcoe1G229000.1
Aqcoe2G299800.1
Aqcoe7G080400.1
Aqcoe1G147100.1
Aqcoe3G170700.1
Aqcoe3G299600.1
Aqcoe5G307900.1
Aqcoe3G206800.1
Aqcoe6G118900.1
Aqcoe3G319900.1
Aqcoe3G440400.1
Aqcoe6G003700.1
Aqcoe7G178300.1
Aqcoe2G408600.1
Aqcoe7G109100.1
Aqcoe5G180300.1
Aqcoe1G036300.1
Aqcoe2G294600.1
Aqcoe7G100200.1
Aqcoe2G260500.1
Aqcoe6G155700.1
Aqcoe3G200500.1
Aqcoe3G298900.1
Aqcoe4G178600.1
Aqcoe7G133500.1
Aqcoe1G010200.1
Aqcoe2G301500.1
Aqcoe1G484200.1
Aqcoe1G194900.1
Aqcoe2G409400.1
Aqcoe7G269800.1
Aqcoe0014s0010.1
Aqcoe4G161700.1
Aqcoe5G453300.1
Aqcoe2G410100.1
Aqcoe7G195500.1
Aqcoe5G004500.1
Aqcoe1G022900.1
Aqcoe7G010000.1
Aqcoe3G110500.1
Aqcoe4G038400.1
Aqcoe3G373800.1
Aqcoe7G131900.1
Aqcoe5G006600.1
Aqcoe5G136100.1
Aqcoe5G263900.1
Aqcoe1G485500.1
Aqcoe3G280500.1
Aqcoe6G098900.1
Aqcoe4G163700.1
Aqcoe7G189600.1
Aqcoe7G366500.1
Aqcoe2G346100.1
Aqcoe2G198000.1
Aqcoe1G082000.1
Aqcoe5G277700.1
Aqcoe5G242800.1
Aqcoe7G101000.1
Aqcoe3G148800.1
Aqcoe3G097000.1
Aqcoe7G075000.1
Aqcoe1G055900.1
Aqcoe7G333300.1
Aqcoe6G141900.1
Aqcoe1G352400.1
Aqcoe2G232000.1
Aqcoe2G433800.1
Aqcoe7G425600.1
Aqcoe3G364300.1
Aqcoe7G010200.1
Aqcoe1G107200.1
Aqcoe3G306300.1
Aqcoe2G188600.1
Aqcoe3G383900.1
Aqcoe5G005300.1
Aqcoe1G425600.1
Aqcoe7G165300.1
Aqcoe7G318200.1
Aqcoe5G024400.1
Aqcoe3G299300.1
Aqcoe0009s0001.1
Aqcoe1G438200.1
Aqcoe1G371300.1
Aqcoe2G337500.1
Aqcoe1G366200.1
Aqcoe7G304500.1
Aqcoe7G114100.1
Aqcoe5G451700.1
Aqcoe3G235700.1
Aqcoe2G353700.1
Aqcoe1G286300.1
Aqcoe5G459500.1
Aqcoe5G437400.1
Aqcoe3G421000.1
Aqcoe2G409700.1
Aqcoe1G188500.1
Aqcoe7G229500.1
Aqcoe6G136500.1
Aqcoe6G011000.1
Aqcoe5G411900.1
Aqcoe7G026500.1
Aqcoe5G301800.1
Aqcoe1G227000.1
Aqcoe3G440300.1
Aqcoe5G339400.1
Aqcoe5G204200.1
Aqcoe1G012800.1
Aqcoe6G046800.1
Aqcoe2G415600.1
Aqcoe4G252200.1
Aqcoe5G019400.1
Aqcoe1G077300.1
Aqcoe6G115900.1
Aqcoe3G269300.1
Aqcoe4G297100.1
Aqcoe5G198400.1
Aqcoe4G063600.1
Aqcoe5G353900.1
Aqcoe5G402300.1
Aqcoe4G021400.1
Aqcoe5G442600.1
Aqcoe2G070000.1
Aqcoe1G002200.1
Aqcoe3G438100.1
Aqcoe3G278900.1
Aqcoe5G163500.1
Aqcoe1G095700.1
Aqcoe4G009400.1
Aqcoe4G116900.1
Aqcoe6G112200.1
Aqcoe6G025400.1
Aqcoe3G316900.1
Aqcoe6G232500.1
Aqcoe2G295000.1
Aqcoe3G211200.1
Aqcoe2G236200.1
Aqcoe1G031900.1
Aqcoe4G035700.1
Aqcoe1G440100.1
Aqcoe4G113500.1
Aqcoe2G156000.1
Aqcoe2G266800.1
Aqcoe7G064100.1
Aqcoe7G357700.1
Aqcoe5G061500.1
Aqcoe7G412400.1
Aqcoe6G134500.1
Aqcoe6G049100.1
Aqcoe3G096000.1
Aqcoe7G205500.1
Aqcoe1G076500.1
Aqcoe4G268900.1
Aqcoe1G417000.1
Aqcoe1G489800.1
Aqcoe2G116600.1
Aqcoe1G119800.1
Aqcoe7G092100.1
Aqcoe5G197200.1
Aqcoe3G159800.1
Aqcoe5G193200.1
Aqcoe2G353300.1
Aqcoe5G147600.1
Aqcoe3G411300.1
Aqcoe6G021600.1
Aqcoe5G379500.1
Aqcoe7G031900.1
Aqcoe1G026000.1
Aqcoe2G436400.1
Aqcoe5G143800.1
Aqcoe7G382500.1
Aqcoe1G080400.1
Aqcoe2G116400.1
Aqcoe3G371400.1
Aqcoe2G354800.1
Aqcoe5G073200.1
Aqcoe2G165100.1
Aqcoe5G443000.1
Aqcoe6G072300.1
Aqcoe7G384800.1
Aqcoe6G168500.1
Aqcoe2G273400.1
Aqcoe2G014500.1
Aqcoe3G365300.1
Aqcoe5G199800.1
Aqcoe6G096500.1
Aqcoe1G037400.1
Aqcoe6G089400.1
Aqcoe2G384300.1
Aqcoe6G074700.1
Aqcoe7G391600.1
Aqcoe4G089100.1
Aqcoe5G222200.1
Aqcoe3G093300.1
Aqcoe2G125200.1
Aqcoe3G383200.1
Aqcoe5G283200.1
Aqcoe2G262900.1
Aqcoe3G338200.1
Aqcoe5G140800.1
Aqcoe6G150700.1
Aqcoe5G059600.1
Aqcoe3G434100.1
Aqcoe2G025000.1
Aqcoe1G235700.1
Aqcoe5G263200.1
Aqcoe1G428900.1
Aqcoe2G389400.1
Aqcoe2G415800.1
Aqcoe5G059900.1
Aqcoe3G070300.1
Aqcoe7G107900.1
Aqcoe1G454500.1
Aqcoe2G250500.1
Aqcoe1G071600.1
Aqcoe2G015400.1
Aqcoe3G047700.1
Aqcoe4G209600.1
Aqcoe6G267200.1
Aqcoe1G066500.1
Aqcoe3G356300.1
Aqcoe5G257100.1
Aqcoe7G444000.1
Aqcoe2G260300.1
Aqcoe2G408800.1
Aqcoe3G172500.1
Aqcoe2G052900.1
Aqcoe3G133600.1
Aqcoe3G137800.1
Aqcoe5G206400.1
Aqcoe2G218500.1
Aqcoe2G029100.1
Aqcoe1G083800.1
Aqcoe6G169400.1
Aqcoe6G209100.1
Aqcoe5G370700.1
Aqcoe6G053100.1
Aqcoe1G086600.1
Aqcoe3G434000.1
Aqcoe3G226100.1
Aqcoe2G315000.1
Aqcoe7G426900.1
Aqcoe7G379300.1
Aqcoe4G144500.1
Aqcoe1G095200.1
Aqcoe5G030000.1
Aqcoe2G069100.1
Aqcoe5G308000.1
Aqcoe4G295000.1
Aqcoe2G280000.1
Aqcoe7G158500.1
Aqcoe2G096700.1
Aqcoe3G279800.1
Aqcoe7G338200.1
Aqcoe4G066400.1
Aqcoe7G005100.1
Aqcoe3G408400.1
Aqcoe1G340500.1
Aqcoe4G303900.1
Aqcoe7G297800.1
Aqcoe2G101900.1
Aqcoe6G045300.1
Aqcoe4G112800.1
Aqcoe6G105100.1
Aqcoe3G372900.1
Aqcoe0017s0013.1
Aqcoe1G220400.1
Aqcoe7G143100.1
Aqcoe6G144800.1
Aqcoe7G435900.1
Aqcoe2G139100.1
Aqcoe3G007300.1
Aqcoe5G064400.1
Aqcoe3G367600.1
Aqcoe7G383800.1
Aqcoe7G403300.1
Aqcoe5G376700.1
Aqcoe2G368100.1
Aqcoe3G370600.1
Aqcoe6G261100.1
Aqcoe1G421200.1
Aqcoe7G035800.1
Aqcoe2G151400.1
Aqcoe1G435100.1
Aqcoe4G173900.1
Aqcoe5G407200.1
Aqcoe4G277900.1
Aqcoe2G429400.1
Aqcoe6G130500.1
Aqcoe1G152400.1
Aqcoe6G095500.1
Aqcoe2G398700.1
Aqcoe5G077600.1
Aqcoe7G144500.1
Aqcoe6G076600.1
Aqcoe4G124700.1
Aqcoe5G438900.1
Aqcoe5G318400.1
Aqcoe6G109500.1
Aqcoe2G291800.1
Aqcoe6G019400.1
Aqcoe5G040600.1
Aqcoe4G254000.1
Aqcoe5G018000.1
Aqcoe3G378000.1
Aqcoe1G187300.1
Aqcoe7G024400.1
Aqcoe7G267800.1
Aqcoe6G247900.1
Aqcoe3G096100.1
Aqcoe3G405700.1
Aqcoe6G238700.1
Aqcoe2G076200.1
Aqcoe2G363800.1
Aqcoe2G222200.1
Aqcoe5G476000.1
Aqcoe5G273700.1
Aqcoe1G438500.1
Aqcoe5G164800.1
Aqcoe5G082900.1
Aqcoe6G018700.1
Aqcoe1G001600.1
Aqcoe4G164400.1
Aqcoe7G037400.1
Aqcoe4G016100.1
Aqcoe3G169600.1
Aqcoe3G381300.1
Aqcoe1G351000.1
Aqcoe6G036800.1
Aqcoe6G010000.1
Aqcoe5G211000.1
Aqcoe7G112000.1
Aqcoe7G008600.1
Aqcoe7G081000.1
Aqcoe0016s0014.1
Aqcoe5G286500.1
Aqcoe1G491100.1
Aqcoe5G468300.1
Aqcoe3G328000.1
Aqcoe7G422200.1
Aqcoe3G005300.1
Aqcoe1G397000.1
Aqcoe2G007300.1
Aqcoe4G028800.1
Aqcoe5G375600.1
Aqcoe1G489600.1
Aqcoe3G097300.1
Aqcoe5G313600.1
Aqcoe2G341300.1
Aqcoe1G450200.1
Aqcoe1G127600.1
Aqcoe7G443100.1
Aqcoe2G341900.1
Aqcoe3G114600.1
Aqcoe2G406400.1
Aqcoe3G438600.1
Aqcoe3G076300.1
Aqcoe5G097700.1
Aqcoe6G150400.1
Aqcoe1G092500.1
Aqcoe7G149700.1
Aqcoe1G175900.1
Aqcoe6G051900.1
Aqcoe2G274800.1
Aqcoe1G053900.1
Aqcoe3G110300.1
Aqcoe5G165500.1
Aqcoe7G058100.1
Aqcoe4G063100.1
Aqcoe2G114900.1
Aqcoe3G440200.1
Aqcoe1G212100.1
Aqcoe3G303000.1
Aqcoe2G172700.1
Aqcoe6G056000.1
Aqcoe5G018400.1
Aqcoe4G202500.1
Aqcoe1G310200.1
Aqcoe3G298500.1
Aqcoe3G211400.1
Aqcoe6G223700.1
Aqcoe2G201900.1
Aqcoe5G043600.1
Aqcoe5G106700.1
Aqcoe1G016000.1
Aqcoe1G307600.1
Aqcoe7G298100.1
Aqcoe6G099700.1
Aqcoe4G195400.1
Aqcoe2G349300.1
Aqcoe2G150600.1
Aqcoe2G339500.1
Aqcoe2G152100.1
Aqcoe5G181100.1
Aqcoe3G122900.1
Aqcoe7G220300.1
Aqcoe3G397100.1
Aqcoe2G298400.1
Aqcoe7G436000.1
Aqcoe4G281100.1
Aqcoe0056s0006.1
Aqcoe2G208900.1
Aqcoe3G231800.1
Aqcoe3G185800.1
Aqcoe3G073900.1
Aqcoe3G384500.1
Aqcoe6G167700.1
Aqcoe7G441100.1
Aqcoe2G176300.1
Aqcoe1G415600.1
Aqcoe5G439100.1
Aqcoe3G361400.1
Aqcoe7G098100.1
Aqcoe0204s0002.1
Aqcoe2G234100.1
Aqcoe4G089700.1
Aqcoe6G203600.1
Aqcoe7G150400.1
Aqcoe2G427500.1
Aqcoe1G501300.1
Aqcoe3G094600.1
Aqcoe1G497300.1
Aqcoe3G162000.1
Aqcoe5G313100.1
Aqcoe1G470500.1
Aqcoe5G361000.1
Aqcoe3G365600.1
Aqcoe3G088100.1
Aqcoe4G249100.1
Aqcoe5G250200.1
Aqcoe1G479200.1
Aqcoe7G107300.1
Aqcoe7G345700.1
Aqcoe1G188100.1
Aqcoe2G434400.1
Aqcoe3G418500.1
Aqcoe7G397200.1
Aqcoe6G028000.1
Aqcoe5G113200.1
Aqcoe7G145500.1
Aqcoe3G011400.1
Aqcoe2G127600.1
Aqcoe3G055400.1
Aqcoe1G104900.1
Aqcoe5G101600.1
Aqcoe1G430700.1
Aqcoe1G148400.1
Aqcoe3G009000.1
Aqcoe5G400700.1
Aqcoe1G184500.1
Aqcoe4G089500.1
Aqcoe6G009600.1
Aqcoe4G146500.1
Aqcoe4G039600.1
Aqcoe2G017100.1
Aqcoe6G099900.1
Aqcoe5G282100.1
Aqcoe3G114500.1
Aqcoe5G057200.1
Aqcoe1G104100.1
Aqcoe6G122900.1
Aqcoe1G086700.1
Aqcoe5G112300.1
Aqcoe3G003800.1
Aqcoe6G171800.1
Aqcoe1G412100.1
Aqcoe3G349300.1
Aqcoe2G236400.1
Aqcoe7G008700.1
Aqcoe1G367600.1
Aqcoe6G008600.1
Aqcoe5G304200.1
Aqcoe2G052100.1
Aqcoe2G271700.1
Aqcoe3G400400.1
Aqcoe7G205300.1
Aqcoe4G158700.1
Aqcoe5G062500.1
Aqcoe5G442700.1
Aqcoe3G184700.1
Aqcoe2G113300.1
Aqcoe3G131200.1
Aqcoe6G034200.1
Aqcoe5G210500.1
Aqcoe5G389800.1
Aqcoe2G416400.1
Aqcoe1G479900.1
Aqcoe5G198000.1
Aqcoe5G290600.1
Aqcoe7G377600.1
Aqcoe1G066000.1
Aqcoe3G352100.1
Aqcoe4G195000.1
Aqcoe5G240100.1
Aqcoe3G366700.1
Aqcoe7G094800.1
Aqcoe1G351700.1
Aqcoe5G371100.1
Aqcoe2G435700.1
Aqcoe2G011000.1
Aqcoe2G346000.1
Aqcoe7G416100.1
Aqcoe2G089400.1
Aqcoe7G360900.1
Aqcoe3G342400.1
Aqcoe6G031900.1
Aqcoe1G361900.1
Aqcoe7G246400.1
Aqcoe1G413200.1
Aqcoe1G355300.1
Aqcoe7G400300.1
Aqcoe5G129400.1
Aqcoe5G048100.1
Aqcoe7G022300.1
Aqcoe5G178300.1
Aqcoe7G360600.1
Aqcoe1G391600.1
Aqcoe2G098300.1
Aqcoe2G369500.1
Aqcoe1G245000.1
Aqcoe5G093000.1
Aqcoe5G194800.1
Aqcoe4G067500.1
Aqcoe5G413400.1
Aqcoe1G248400.1
Aqcoe2G352900.1
Aqcoe5G406900.1
Aqcoe3G441600.1
Aqcoe3G370300.1
Aqcoe7G223400.1
Aqcoe1G388200.1
Aqcoe1G110700.1
Aqcoe2G280200.1
Aqcoe7G090300.1
Aqcoe7G145700.1
Aqcoe7G402400.1
Aqcoe3G426100.1
Aqcoe2G225300.1
Aqcoe7G036300.1
Aqcoe2G317900.1
Aqcoe7G134700.1
Aqcoe7G371800.1
Aqcoe6G017500.1
Aqcoe3G004700.1
Aqcoe2G374200.1
Aqcoe2G331300.1
Aqcoe2G397100.1
Aqcoe4G082100.1
Aqcoe5G396300.1
Aqcoe6G054800.1
Aqcoe3G400200.1
Aqcoe6G052600.1
Aqcoe6G043600.1
Aqcoe7G088900.1
Aqcoe7G145400.1
Aqcoe2G109400.1
Aqcoe7G096200.1
Aqcoe5G345000.1
Aqcoe3G393500.1
Aqcoe7G110800.1
Aqcoe1G198400.1
Aqcoe3G045700.1
Aqcoe7G241700.1
Aqcoe5G261100.1
Aqcoe7G025900.1
Aqcoe1G165800.1
Aqcoe6G117800.1
Aqcoe2G362600.1
Aqcoe1G468800.1
Aqcoe1G419200.1
Aqcoe2G223000.1
Aqcoe3G325900.1
Aqcoe4G228600.1
Aqcoe2G275500.1
Aqcoe3G025300.1
Aqcoe3G410900.1
Aqcoe2G078300.1
Aqcoe3G384800.1
Aqcoe2G315600.1
Aqcoe7G176700.1
Aqcoe6G202700.1
Aqcoe3G346200.1
Aqcoe5G196500.1
Aqcoe2G091100.1
Aqcoe7G384400.1
Aqcoe2G000900.1
Aqcoe3G300200.1
Aqcoe5G128600.1
Aqcoe1G051700.1
Aqcoe3G026700.1
Aqcoe7G049700.1
Aqcoe7G128600.1
Aqcoe3G356100.1
Aqcoe3G019100.1
Aqcoe0082s0002.1
Aqcoe2G427000.1
Aqcoe5G470000.1
Aqcoe7G036100.1
Aqcoe4G149400.1
Aqcoe3G340700.1
Aqcoe5G295300.1
Aqcoe7G178200.1
Aqcoe1G475600.1
Aqcoe2G084100.1
Aqcoe1G050200.1
Aqcoe2G007600.1
Aqcoe3G367400.1
Aqcoe3G333600.1
Aqcoe1G482700.1
Aqcoe6G296900.1
Aqcoe4G100400.1
Aqcoe7G161400.1
Aqcoe5G172900.1
Aqcoe7G203400.1
Aqcoe6G090200.1
Aqcoe3G166600.1
Aqcoe3G374600.1
Aqcoe1G015500.1
Aqcoe2G081900.1
Aqcoe5G273900.1
Aqcoe5G030900.1
Aqcoe4G157800.1
Aqcoe3G059600.1
Aqcoe7G146900.1
Aqcoe4G064900.1
Aqcoe4G050800.1
Aqcoe3G442900.1
Aqcoe7G192300.1
Aqcoe7G324000.1
Aqcoe7G419600.1
Aqcoe3G022200.1
Aqcoe1G436400.1
Aqcoe7G426700.1
Aqcoe3G438300.1
Aqcoe7G346800.1
Aqcoe6G286800.1
Aqcoe1G343800.1
Aqcoe7G205600.1
Aqcoe6G189600.1
Aqcoe2G279700.1
Aqcoe2G028100.1
Aqcoe7G317000.1
Aqcoe3G009800.1
Aqcoe2G074300.1
Aqcoe2G129800.1
Aqcoe1G479600.1
Aqcoe5G013700.1
Aqcoe1G065400.1
Aqcoe6G236200.1
Aqcoe3G246000.1
Aqcoe7G258300.1
Aqcoe1G148500.1
Aqcoe6G179500.1
Aqcoe2G069700.1
Aqcoe5G022600.1
Aqcoe2G074700.1
Aqcoe5G337800.1
Aqcoe7G158000.1
Aqcoe7G358800.1
Aqcoe3G111800.1
Aqcoe1G446500.1
Aqcoe4G297800.1
Aqcoe7G099900.1
Aqcoe5G326800.1
Aqcoe7G119000.1
Aqcoe6G292900.1
Aqcoe3G126400.1
Aqcoe3G015800.1
Aqcoe5G385400.1
Aqcoe7G249000.1
Aqcoe3G169300.1
Aqcoe3G389000.1
Aqcoe7G305100.1
Aqcoe1228s0001.1
Aqcoe7G141600.1
Aqcoe5G189100.1
Aqcoe4G300600.1
Aqcoe6G086300.1
Aqcoe6G256400.1
Aqcoe3G416700.1
Aqcoe3G304200.1
Aqcoe5G028200.1
Aqcoe1G210300.1
Aqcoe1G018300.1
Aqcoe5G103500.1
Aqcoe7G237900.1
Aqcoe1G453600.1
Aqcoe1G497500.1
Aqcoe5G135600.1
Aqcoe7G124400.1
Aqcoe4G070800.1
Aqcoe1G189700.1
Aqcoe6G038800.1
Aqcoe5G146400.1
Aqcoe2G021600.1
Aqcoe2G249600.1
Aqcoe6G017000.1
Aqcoe5G301900.1
Aqcoe2G295200.1
Aqcoe2G401900.1
Aqcoe5G010300.1
Aqcoe6G235100.1
Aqcoe6G113000.1
Aqcoe5G039300.1
Aqcoe4G276300.1
Aqcoe7G170700.1
Aqcoe1G495600.1
Aqcoe3G056900.1
Aqcoe7G250500.1
Aqcoe1G210500.1
Aqcoe5G377800.1
Aqcoe4G068400.1
Aqcoe6G205900.1
Aqcoe2G211100.1
Aqcoe3G383500.1
Aqcoe5G341600.1
Aqcoe7G251700.1
Aqcoe1G175700.1
Aqcoe6G077000.1
Aqcoe1G108600.1
Aqcoe1G493200.1
Aqcoe3G024900.1
Aqcoe4G089300.1
Aqcoe4G116300.1
Aqcoe7G416400.1
Aqcoe5G199200.1
Aqcoe7G240400.1
Aqcoe3G039400.1
Aqcoe1G473200.1
Aqcoe6G031500.1
Aqcoe3G261600.1
Aqcoe2G112400.1
Aqcoe5G410900.1
Aqcoe5G028500.1
Aqcoe7G035200.1
Aqcoe2G047700.1
Aqcoe6G163700.1
Aqcoe6G179600.1
Aqcoe3G433600.1
Aqcoe4G273100.1
Aqcoe6G126300.1
Aqcoe4G302000.1
Aqcoe5G320700.1
Aqcoe5G157400.1
Aqcoe7G352400.1
Aqcoe2G153300.1
Aqcoe5G197000.1
Aqcoe3G251300.1
Aqcoe5G322200.1
Aqcoe5G036500.1
Aqcoe3G405000.1
Aqcoe5G115900.1
Aqcoe3G415600.1
Aqcoe7G066200.1
Aqcoe6G183900.1
Aqcoe1G354700.1
Aqcoe7G242200.1
Aqcoe2G177400.1
Aqcoe1G497400.1
Aqcoe1G123700.1
Aqcoe5G045000.1
Aqcoe1G503200.1
Aqcoe3G379800.1
Aqcoe2G308800.1
Aqcoe6G112100.1
Aqcoe6G170800.1
Aqcoe7G442100.1
Aqcoe3G001900.1
Aqcoe1G068400.1
Aqcoe2G418800.1
Aqcoe6G065500.1
Aqcoe1G352700.1
Aqcoe5G465400.1
Aqcoe3G389300.1
Aqcoe3G412300.1
Aqcoe1G409600.1
Aqcoe6G106500.1
Aqcoe1G367800.1
Aqcoe5G121100.1
Aqcoe1G100900.1
Aqcoe4G179900.1
Aqcoe5G326200.1
Aqcoe1G211900.1
Aqcoe2G246400.1
Aqcoe7G294300.1
Aqcoe7G236600.1
Aqcoe1G245600.1
Aqcoe6G064000.1
Aqcoe7G161300.1
Aqcoe1G293100.1
Aqcoe5G170400.1
Aqcoe7G115000.1
Aqcoe7G310100.1
Aqcoe0014s0004.1
Aqcoe2G095900.1
Aqcoe5G171600.1
Aqcoe2G140400.1
Aqcoe3G215200.1
Aqcoe1G044600.1
Aqcoe3G332500.1
Aqcoe5G471100.1
Aqcoe6G169900.1
Aqcoe6G053200.1
Aqcoe7G402700.1
Aqcoe2G300800.1
Aqcoe7G040100.1
Aqcoe2G039400.1
Aqcoe7G308500.1
Aqcoe7G159800.1
Aqcoe7G196800.1
Aqcoe0978s0001.1
Aqcoe6G329100.1
Aqcoe5G070000.1
Aqcoe5G097000.1
Aqcoe2G064300.1
Aqcoe6G107200.1
Aqcoe2G051800.1
Aqcoe2G156300.1
Aqcoe5G003900.1
Aqcoe6G319100.1
Aqcoe4G174400.1
Aqcoe7G414200.1
Aqcoe3G402500.1
Aqcoe6G174000.1
Aqcoe7G241300.1
Aqcoe3G319200.1
Aqcoe6G032800.1
Aqcoe3G044600.1
Aqcoe7G382200.1
Aqcoe6G078300.1
Aqcoe5G325900.1
Aqcoe7G112500.1
Aqcoe6G303400.1
Aqcoe1G037800.1
Aqcoe6G266500.1
Aqcoe2G354500.1
Aqcoe5G077000.1
Aqcoe6G182800.1
Aqcoe7G089300.1
Aqcoe3G198500.1
Aqcoe7G095000.1
Aqcoe2G306200.1
Aqcoe7G283600.1
Aqcoe5G000700.1
Aqcoe1G470400.1
Aqcoe2G042500.1
Aqcoe7G432100.1
Aqcoe3G045300.1
Aqcoe7G441500.1
Aqcoe6G141800.1
Aqcoe5G171300.1
Aqcoe7G280700.1
Aqcoe6G292300.1
Aqcoe7G286700.1
Aqcoe5G200500.1
Aqcoe7G018400.1
Aqcoe3G290000.1
Aqcoe2G260700.1
Aqcoe1G266700.1
Aqcoe2G188500.1
Aqcoe3G127300.1
Aqcoe7G411700.1
Aqcoe1G031100.1
Aqcoe6G098000.1
Aqcoe3G104300.1
Aqcoe1G171600.1
Aqcoe3G147300.1
Aqcoe5G097300.1
Aqcoe3G113800.1
Aqcoe1G186700.1
Aqcoe4G083300.1
Aqcoe6G202800.1
Aqcoe1G186100.1
Aqcoe7G256900.1
Aqcoe7G009600.1
Aqcoe5G044700.1
Aqcoe2G148400.1
Aqcoe7G333400.1
Aqcoe3G288300.1
Aqcoe6G105200.1
Aqcoe7G248700.1
Aqcoe7G312300.1
Aqcoe2G237400.1
Aqcoe3G321100.1
Aqcoe5G142000.1
Aqcoe4G296300.1
Aqcoe7G087600.1
Aqcoe7G276200.1
Aqcoe1G112000.1
Aqcoe6G006400.1
Aqcoe1G252000.1
Aqcoe7G169000.1
Aqcoe2G275400.1
Aqcoe1G484900.1
Aqcoe7G348700.1
Aqcoe4G230600.1
Aqcoe4G184200.1
Aqcoe5G001700.1
Aqcoe2G416500.1
Aqcoe5G195000.1
Aqcoe7G395000.1
Aqcoe3G110400.1
Aqcoe7G315700.1
Aqcoe7G127200.1
Aqcoe7G311100.1
Aqcoe1G478400.1
Aqcoe7G207900.1
Aqcoe2G322900.1
Aqcoe3G265500.1
Aqcoe5G324400.1
Aqcoe4G244800.1
Aqcoe7G205100.1
Aqcoe6G016700.1
Aqcoe7G162100.1
Aqcoe1G434800.1
Aqcoe5G109200.1
Aqcoe2G212900.1
Aqcoe5G163000.1
Aqcoe4G286600.1
Aqcoe5G181800.1
Aqcoe5G471700.1
Aqcoe1G195500.1
Aqcoe3G292600.1
Aqcoe5G153000.1
Aqcoe1G083000.1
Aqcoe3G246100.1
Aqcoe3G340600.1
Aqcoe2G111100.1
Aqcoe1G205600.1
Aqcoe6G024900.1
Aqcoe2G393400.1
Aqcoe1G355700.1
Aqcoe6G139000.1
Aqcoe4G153400.1
Aqcoe4G028900.1
Aqcoe2G327800.1
Aqcoe2G099500.1
Aqcoe6G057500.1
Aqcoe1G248100.1
Aqcoe3G037700.1
Aqcoe3G125700.1
Aqcoe1G485100.1
Aqcoe6G039400.1
Aqcoe3G282600.1
Aqcoe5G177300.1
Aqcoe1G023400.1
Aqcoe4G238000.1
Aqcoe6G147600.1
Aqcoe7G367100.1
Aqcoe5G436700.1
Aqcoe3G178300.1
Aqcoe2G387100.1
Aqcoe2G035000.1
Aqcoe7G169400.1
Aqcoe5G389200.1
Aqcoe5G069900.1
Aqcoe5G395200.1
Aqcoe2G396600.1
Aqcoe6G210300.1
Aqcoe3G384900.1
Aqcoe6G010800.1
Aqcoe2G421400.1
Aqcoe5G133200.1
Aqcoe3G285600.1
Aqcoe4G112300.1
Aqcoe1G068300.1
Aqcoe2G037600.1
Aqcoe6G176900.1
Aqcoe5G418700.1
Aqcoe5G231800.1
Aqcoe6G005700.1
Aqcoe1G302700.1
Aqcoe2G097300.1
Aqcoe4G255800.1
Aqcoe6G036200.1
Aqcoe2G420600.1
Aqcoe7G421600.1
Aqcoe1G353800.1
Aqcoe1G245300.1
Aqcoe5G013900.1
Aqcoe4G095400.1
Aqcoe6G048900.1
Aqcoe5G277000.1
Aqcoe7G230300.1
Aqcoe7G348400.1
Aqcoe5G389300.1
Aqcoe4G275900.1
Aqcoe5G068400.1
Aqcoe5G119500.1
Aqcoe3G401000.1
Aqcoe5G471800.1
Aqcoe3G334600.1
Aqcoe4G229700.1
Aqcoe7G192500.1
Aqcoe4G024800.1
Aqcoe4G093900.1
Aqcoe4G117600.1
Aqcoe4G309600.1
Aqcoe5G065200.1
Aqcoe1G120000.1
Aqcoe5G410700.1
Aqcoe1G007600.1
Aqcoe3G415000.1
Aqcoe5G093400.1
Aqcoe7G252800.1
Aqcoe6G092400.1
Aqcoe1G192600.1
Aqcoe1G116400.1
Aqcoe7G328200.1
Aqcoe0289s0001.1
Aqcoe5G460700.1
Aqcoe1G148900.1
Aqcoe5G214500.1
Aqcoe7G202200.1
Aqcoe7G381300.1
Aqcoe1G251500.1
Aqcoe6G256100.1
Aqcoe7G111300.1
Aqcoe3G134800.1
Aqcoe6G247700.1
Aqcoe6G321000.1
Aqcoe3G019200.1
Aqcoe5G427200.1
Aqcoe3G101500.1
Aqcoe2G039000.1
Aqcoe1G178200.1
Aqcoe5G298500.1
Aqcoe6G010900.1
Aqcoe5G281500.1
Aqcoe5G186100.1
Aqcoe6G057600.1
Aqcoe5G218400.1
Aqcoe6G061400.1
Aqcoe1G101300.1
Aqcoe5G096400.1
Aqcoe2G267200.1
Aqcoe7G237500.1
Aqcoe2G073000.1
Aqcoe6G027700.1
Aqcoe5G469300.1
Aqcoe5G253800.1
Aqcoe3G279700.1
Aqcoe7G025700.1
Aqcoe5G207300.1
Aqcoe2G430000.1
Aqcoe5G065400.1
Aqcoe5G434600.1
Aqcoe1G457700.1
Aqcoe3G269600.1
Aqcoe3G299000.1
Aqcoe7G390200.1
Aqcoe6G211700.1
Aqcoe3G398400.1
Aqcoe5G234000.1
Aqcoe7G122200.1
Aqcoe4G089900.1
Aqcoe7G153100.1
Aqcoe5G465100.1
Aqcoe5G049700.1
Aqcoe6G124200.1
Aqcoe7G021800.1
Aqcoe4G197100.1
Aqcoe6G034700.1
Aqcoe5G160000.1
Aqcoe7G306500.1
Aqcoe5G436300.1
Aqcoe2G063700.1
Aqcoe7G045100.1
Aqcoe7G255900.1
Aqcoe2G180900.1
Aqcoe6G006000.1
Aqcoe1G241100.1
Aqcoe4G314000.1
Aqcoe5G345500.1
Aqcoe3G097100.1
Aqcoe2G317400.1
Aqcoe6G183600.1
Aqcoe2G017800.1
Aqcoe2G392500.1
Aqcoe2G006900.1
Aqcoe3G240000.1
Aqcoe1G178500.1
Aqcoe1291s0002.1
Aqcoe7G126100.1
Aqcoe3G154200.1
Aqcoe1G357400.1
Aqcoe5G413700.1
Aqcoe3G249100.1
Aqcoe1G259400.1
Aqcoe3G384100.1
Aqcoe3G328800.1
Aqcoe3G053100.1
Aqcoe1G437900.1
Aqcoe4G280900.1
Aqcoe4G201700.1
Aqcoe3G408000.1
Aqcoe7G186100.1
Aqcoe2G205700.1
Aqcoe5G179200.1
Aqcoe3G022500.1
Aqcoe2G129500.1
Aqcoe7G416600.1
Aqcoe4G209200.1
Aqcoe6G207500.1
Aqcoe3G359900.1
Aqcoe2G137200.1
Aqcoe1G054200.1
Aqcoe3G353000.1
Aqcoe1G127000.1
Aqcoe2G078500.1
Aqcoe5G015600.1
Aqcoe5G160100.1
Aqcoe2G367400.1
Aqcoe6G006800.1
Aqcoe5G447300.1
Aqcoe5G380300.1
Aqcoe6G116200.1
Aqcoe6G031000.1
Aqcoe5G024600.1
Aqcoe1G022800.1
Aqcoe4G042800.1
Aqcoe7G072800.1
Aqcoe5G437900.1
Aqcoe3G238400.1
Aqcoe4G002200.1
Aqcoe4G119300.1
Aqcoe5G291800.1
Aqcoe5G478500.1
Aqcoe3G418400.1
Aqcoe7G239100.1
Aqcoe2G093100.1
Aqcoe1G151300.1
Aqcoe5G224700.1
Aqcoe6G057200.1
Aqcoe7G429800.1
Aqcoe7G360100.1
Aqcoe6G109100.1
Aqcoe5G004100.1
Aqcoe4G126600.1
Aqcoe2G161300.1
Aqcoe7G239600.1
Aqcoe3G365800.1
Aqcoe5G119600.1
Aqcoe3G207300.1
Aqcoe6G235000.1
Aqcoe7G328300.1
Aqcoe1G394000.1
Aqcoe1G478900.1
Aqcoe1G399200.1
Aqcoe7G146100.1
Aqcoe1G098700.1
Aqcoe3G301000.1
Aqcoe2G328500.1
Aqcoe2G068900.1
Aqcoe3G136800.1
Aqcoe3G138100.1
Aqcoe5G062200.1
Aqcoe2G009000.1
Aqcoe1G483700.1
Aqcoe5G419700.1
Aqcoe5G413900.1
Aqcoe7G403400.1
Aqcoe7G209300.1
Aqcoe6G151500.1
Aqcoe1G450300.1
Aqcoe2G435900.1
Aqcoe6G006200.1
Aqcoe3G024500.1
Aqcoe4G301700.1
Aqcoe6G174400.1
Aqcoe3G173100.1
Aqcoe2G019800.1
Aqcoe4G008800.1
Aqcoe6G141500.1
Aqcoe5G328200.1
Aqcoe1G323400.1
Aqcoe4G132600.1
Aqcoe6G090700.1
Aqcoe1G049400.1
Aqcoe5G408200.1
Aqcoe7G081700.1
Aqcoe2G431300.1
Aqcoe5G268900.1
Aqcoe1G046900.1
Aqcoe3G406100.1
Aqcoe6G023400.1
Aqcoe2G270800.1
Aqcoe3G028200.1
Aqcoe2G325000.1
Aqcoe7G003400.1
Aqcoe2G322300.1
Aqcoe5G038900.1
Aqcoe5G463600.1
Aqcoe2G316200.1
Aqcoe1G443000.1
Aqcoe1G073600.1
Aqcoe7G230200.1
Aqcoe5G403600.1
Aqcoe6G175000.1
Aqcoe3G195400.1
Aqcoe6G268600.1
Aqcoe5G451300.1
Aqcoe7G046000.1
Aqcoe1G119600.1
Aqcoe5G249300.1
Aqcoe2G247200.1
Aqcoe7G180700.1
Aqcoe3G220500.1
Aqcoe5G271900.1
Aqcoe2G322800.1
Aqcoe4G286400.1
Aqcoe5G268500.1
Aqcoe2G246900.1
Aqcoe1G212400.1
Aqcoe3G399400.1
Aqcoe7G109600.1
Aqcoe5G062800.1
Aqcoe4G152000.1
Aqcoe7G310200.1
Aqcoe5G023500.1
Aqcoe6G165300.1
Aqcoe2G268300.1
Aqcoe3G117200.1
Aqcoe3G093100.1
Aqcoe4G026100.1
Aqcoe1G007200.1
Aqcoe6G248600.1
Aqcoe6G198300.1
Aqcoe1G085600.1
Aqcoe5G121300.1
Aqcoe4G112200.1
Aqcoe2G370000.1
Aqcoe3G002900.1
Aqcoe3G173000.1
Aqcoe1G434500.1
Aqcoe3G368800.1
Aqcoe3G324000.1
Aqcoe2G231300.1
Aqcoe2G002500.1
Aqcoe7G034100.1
Aqcoe6G320400.1
Aqcoe7G082000.1
Aqcoe3G084000.1
Aqcoe1G169200.1
Aqcoe7G392800.1
Aqcoe2G128700.1
Aqcoe2G308900.1
Aqcoe2G359500.1
Aqcoe7G123100.1
Aqcoe7G141000.1
Aqcoe2G434100.1
Aqcoe5G195100.1
Aqcoe7G416700.1
Aqcoe6G187500.1
Aqcoe1G054600.1
Aqcoe4G260100.1
Aqcoe5G148200.1
Aqcoe6G058500.1
Aqcoe2G322600.1
Aqcoe1G142700.1
Aqcoe7G097100.1
Aqcoe5G442100.1
Aqcoe6G078800.1
Aqcoe4G142700.1
Aqcoe7G347400.1
Aqcoe2G051700.1
Aqcoe5G400800.1
Aqcoe5G230400.1
Aqcoe3G055000.1
Aqcoe1G209300.1
Aqcoe5G290500.1
Aqcoe1G475700.1
Aqcoe5G057400.1
Aqcoe2G321100.1
Aqcoe1G444300.1
Aqcoe7G104800.1
Aqcoe5G116700.1
Aqcoe3G156400.1
Aqcoe2G398400.1
Aqcoe1G227100.1
Aqcoe2G250700.1
Aqcoe3G442100.1
Aqcoe2G133800.1
Aqcoe2G098600.1
Aqcoe3G287100.1
Aqcoe3G332400.1
Aqcoe5G226200.1
Aqcoe1G248200.1
Aqcoe1G093400.1
Aqcoe5G325800.1
Aqcoe7G023300.1
Aqcoe6G202000.1
Aqcoe7G189100.1
Aqcoe5G395100.1
Aqcoe5G404400.1
Aqcoe7G288000.1
Aqcoe7G322200.1
Aqcoe6G324100.1
Aqcoe5G314300.1
Aqcoe7G369400.1
Aqcoe2G378400.1
Aqcoe2G436600.1
Aqcoe3G435000.1
Aqcoe1G188000.1
Aqcoe1G231400.1
Aqcoe5G420700.1
Aqcoe2G260600.1
Aqcoe4G080500.1
Aqcoe2G397500.1
Aqcoe1G166100.1
Aqcoe4G174800.1
Aqcoe5G382700.1
Aqcoe7G216600.1
Aqcoe3G061500.1
Aqcoe7G098500.1
Aqcoe5G401700.1
Aqcoe5G279400.1
Aqcoe1G233700.1
Aqcoe2G391700.1
Aqcoe2G241000.1
Aqcoe1G000500.1
Aqcoe5G287600.1
Aqcoe6G225900.1
Aqcoe1G442000.1
Aqcoe5G114400.1
Aqcoe6G039300.1
Aqcoe4G015800.1
Aqcoe1G038700.1
Aqcoe6G297500.1
Aqcoe1G049200.1
Aqcoe3G252700.1
Aqcoe1G383600.1
Aqcoe3G377900.1
Aqcoe5G476900.1
Aqcoe3G103900.1
Aqcoe6G051700.1
Aqcoe3G012100.1
Aqcoe1G162500.1
Aqcoe7G022700.1
Aqcoe0559s0002.1
Aqcoe3G393000.1
Aqcoe4G157100.1
Aqcoe5G082100.1
Aqcoe5G142200.1
Aqcoe7G394900.1
Aqcoe7G421700.1
Aqcoe1G480900.1
Aqcoe1G138800.1
Aqcoe5G224400.1
Aqcoe2G362700.1
Aqcoe4G303800.1
Aqcoe1G239600.1
Aqcoe6G041700.1
Aqcoe4G313500.1
Aqcoe3G309900.1
Aqcoe3G096600.1
Aqcoe6G171500.1
Aqcoe7G050300.1
Aqcoe1G159300.1
Aqcoe3G313100.1
Aqcoe2G026200.1
Aqcoe2G101300.1
Aqcoe5G127800.1
Aqcoe3G362700.1
Aqcoe7G211600.1
Aqcoe7G190700.1
Aqcoe7G248000.1
Aqcoe2G355400.1
Aqcoe7G151200.1
Aqcoe7G135900.1
Aqcoe1G452600.1
Aqcoe6G098500.1
Aqcoe7G054100.1
Aqcoe1G126700.1
Aqcoe1G425800.1
Aqcoe5G202400.1
Aqcoe3G012300.1
Aqcoe6G142300.1
Aqcoe5G101100.1
Aqcoe7G009500.1
Aqcoe7G276700.1
Aqcoe4G036400.1
Aqcoe1G039400.1
Aqcoe7G380300.1
Aqcoe7G248800.1
Aqcoe2G329000.1
Aqcoe1G222100.1
Aqcoe3G322200.1
Aqcoe7G275000.1
Aqcoe1G135000.1
Aqcoe2G392000.1
Aqcoe2G392400.1
Aqcoe1G446200.1
Aqcoe4G221300.1
Aqcoe4G041300.1
Aqcoe4G245900.1
Aqcoe5G410200.1
Aqcoe1G230200.1
Aqcoe7G330800.1
Aqcoe4G257000.1
Aqcoe4G221000.1
Aqcoe2G340400.1
Aqcoe6G253000.1
Aqcoe4G136800.1
Aqcoe7G413500.1
Aqcoe4G016200.1
Aqcoe4G136900.1
Aqcoe5G403400.1
Aqcoe1G362500.1
Aqcoe7G413600.1
Aqcoe4G241400.1
Aqcoe1G355800.1
Aqcoe2G294700.1
Aqcoe3G044100.1
Aqcoe1G212800.1
Aqcoe6G132900.1
Aqcoe1G108100.1
Aqcoe6G321800.1
Aqcoe7G295300.1
Aqcoe5G132600.1
Aqcoe5G253100.1
Aqcoe2G338300.1
Aqcoe6G037300.1
Aqcoe3G200100.1
Aqcoe5G413500.1
Aqcoe5G325500.1
Aqcoe3G388300.1
Aqcoe5G158500.1
Aqcoe1G164000.1
Aqcoe1G376900.1
Aqcoe1G220000.1
Aqcoe2G143700.1
Aqcoe2G046000.1
Aqcoe3G160900.1
Aqcoe1G224300.1
Aqcoe2G102900.1
Aqcoe5G230000.1
Aqcoe4G026800.1
Aqcoe3G265000.1
Aqcoe5G063200.1
Aqcoe7G162000.1
Aqcoe0017s0007.1
Aqcoe6G084300.1
Aqcoe7G024700.1
Aqcoe3G226200.1
Aqcoe7G431400.1
Aqcoe1G426900.1
Aqcoe1G245800.1
Aqcoe1G227900.1
Aqcoe3G043900.1
Aqcoe5G418600.1
Aqcoe3G367200.1
Aqcoe1G110000.1
Aqcoe5G158200.1
Aqcoe7G024200.1
Aqcoe6G151900.1
Aqcoe1G111400.1
Aqcoe7G373900.1
Aqcoe4G210500.1
Aqcoe1G002900.1
Aqcoe6G016300.1
Aqcoe3G400800.1
Aqcoe2G110000.1
Aqcoe2G256900.1
Aqcoe3G117700.1
Aqcoe2G373900.1
Aqcoe2G170400.1
Aqcoe3G292100.1
Aqcoe3G080900.1
Aqcoe1G365100.1
Aqcoe3G024600.1
Aqcoe6G132200.1
Aqcoe7G011800.1
Aqcoe5G328800.1
Aqcoe3G433400.1
Aqcoe1G055500.1
Aqcoe6G119500.1
Aqcoe3G232300.1
Aqcoe6G165500.1
Aqcoe7G078100.1
Aqcoe4G047500.1
Aqcoe4G128800.1
Aqcoe4G312800.1
Aqcoe6G300100.1
Aqcoe7G097900.1
Aqcoe5G320200.1
Aqcoe2G409300.1
Aqcoe3G417100.1
Aqcoe5G325700.1
Aqcoe5G468500.1
Aqcoe5G111000.1
Aqcoe6G253100.1
Aqcoe3G300700.1
Aqcoe1G476500.1
Aqcoe0023s0001.1
Aqcoe2G401800.1
Aqcoe4G199500.1
Aqcoe1G318200.1
Aqcoe3G243300.1
Aqcoe2G415400.1
Aqcoe7G055500.1
Aqcoe6G047800.1
Aqcoe4G230700.1
Aqcoe3G200000.1
Aqcoe3G192200.1
Aqcoe6G051600.1
Aqcoe1G303400.1
Aqcoe2G425700.1
Aqcoe4G284500.1
Aqcoe6G291600.1
Aqcoe7G020100.1
Aqcoe2G352400.1
Aqcoe3G186400.1
Aqcoe6G030000.1
Aqcoe6G235400.1
Aqcoe7G113300.1
Aqcoe7G075100.1
Aqcoe3G357700.1
Aqcoe5G055500.1
Aqcoe6G081300.1
Aqcoe2G307000.1
Aqcoe6G115800.1
Aqcoe6G177800.1
Aqcoe5G400500.1
Aqcoe1G417900.1
Aqcoe6G291300.1
Aqcoe5G159900.1
Aqcoe5G029300.1
Aqcoe5G085800.1
Aqcoe5G089800.1
Aqcoe1G278200.1
Aqcoe2G401200.1
Aqcoe1G190200.1
Aqcoe5G236000.1
Aqcoe7G382900.1
Aqcoe7G432300.1
Aqcoe4G277600.1
Aqcoe5G138600.1
Aqcoe4G151700.1
Aqcoe3G036000.1
Aqcoe2G135400.1
Aqcoe2G049100.1
Aqcoe2G074100.1
Aqcoe1G377000.1
Aqcoe1G127700.1
Aqcoe1G035700.1
Aqcoe2G434000.1
Aqcoe2G033600.1
Aqcoe7G422600.1
Aqcoe6G194500.1
Aqcoe5G419000.1
Aqcoe5G067400.1
Aqcoe1G443100.1
Aqcoe5G281700.1
Aqcoe7G311400.1
Aqcoe0757s0001.1
Aqcoe5G209500.1
Aqcoe3G441500.1
Aqcoe5G090500.1
Aqcoe1G242100.1
Aqcoe1G254100.1
Aqcoe5G394800.1
Aqcoe3G207400.1
Aqcoe7G434200.1
Aqcoe1G126000.1
Aqcoe3G169200.1
Aqcoe7G087100.1
Aqcoe2G403200.1
Aqcoe3G036500.1
Aqcoe6G024500.1
Aqcoe4G084900.1
Aqcoe3G090200.1
Aqcoe3G424600.1
Aqcoe4G236400.1
Aqcoe1G439900.1
Aqcoe3G044800.1
Aqcoe5G210800.1
Aqcoe4G293500.1
Aqcoe6G058200.1
Aqcoe7G078600.1
Aqcoe1G335500.1
Aqcoe3G288000.1
Aqcoe4G209800.1
Aqcoe5G042700.1
Aqcoe4G054900.1
Aqcoe6G179100.1
Aqcoe7G256300.1
Aqcoe6G157300.1
Aqcoe5G228700.1
Aqcoe7G430400.1
Aqcoe5G363400.1
Aqcoe5G232600.1
Aqcoe1G037500.1
Aqcoe2G157700.1
Aqcoe6G114300.1
Aqcoe6G273900.1
Aqcoe1G227600.1
Aqcoe3G063500.1
Aqcoe7G083400.1
Aqcoe7G384600.1
Aqcoe1G285000.1
Aqcoe5G315700.1
Aqcoe7G416900.1
Aqcoe6G076400.1
Aqcoe3G168300.1
Aqcoe4G251200.1
Aqcoe1G235900.1
Aqcoe1G159500.1
Aqcoe4G265500.1
Aqcoe1G436500.1
Aqcoe3G325000.1
Aqcoe6G072900.1
Aqcoe5G397300.1
Aqcoe6G091400.1
Aqcoe7G213400.1
Aqcoe5G441200.1
Aqcoe3G116300.1
Aqcoe5G347800.1
Aqcoe2G309200.1
Aqcoe5G035400.1
Aqcoe2G292600.1
Aqcoe3G021000.1
Aqcoe2G025100.1
Aqcoe5G289900.1
Aqcoe5G294400.1
Aqcoe1G018700.1
Aqcoe2G168100.1
Aqcoe1G350200.1
Aqcoe1G490000.1
Aqcoe1G238800.1
Aqcoe4G243300.1
Aqcoe7G127900.1
Aqcoe3G038500.1
Aqcoe5G085200.1
Aqcoe7G066500.1
Aqcoe5G426500.1
Aqcoe2G257900.1
Aqcoe0016s0001.1
Aqcoe0872s0002.1
Aqcoe1G416600.1
Aqcoe7G019200.1
Aqcoe6G041200.1
Aqcoe4G005400.1
Aqcoe5G389400.1
Aqcoe4G243100.1
Aqcoe2G386300.1
Aqcoe5G079800.1
Aqcoe7G114400.1
Aqcoe2G423000.1
Aqcoe3G074400.1
Aqcoe3G417400.1
Aqcoe7G332000.1
Aqcoe3G005400.1
Aqcoe7G042300.1
Aqcoe1G167500.1
Aqcoe4G254600.1
Aqcoe4G039300.1
Aqcoe4G135700.1
Aqcoe4G104000.1
Aqcoe5G001900.1
Aqcoe2G046400.1
Aqcoe5G440200.1
Aqcoe6G311700.1
Aqcoe4G262400.1
Aqcoe4G051400.1
Aqcoe1G437200.1
Aqcoe0895s0001.1
Aqcoe5G190100.1
Aqcoe5G030300.1
Aqcoe5G373600.1
Aqcoe1G292600.1
Aqcoe5G331400.1
Aqcoe2G030000.1
Aqcoe3G064400.1
Aqcoe1G376800.1
Aqcoe3G343400.1
Aqcoe6G026700.1
Aqcoe5G296200.1
Aqcoe3G220600.1
Aqcoe7G166900.1
Aqcoe5G373500.1
Aqcoe7G143600.1
Aqcoe7G407100.1
Aqcoe3G242400.1
Aqcoe1368s0001.1
Aqcoe1G199300.1
Aqcoe5G391700.1
Aqcoe3G337300.1
Aqcoe6G181900.1
Aqcoe3G236600.1
Aqcoe5G437700.1
Aqcoe1G430900.1
Aqcoe2G209100.1
Aqcoe1G471500.1
Aqcoe7G388400.1
Aqcoe1G433100.1
Aqcoe5G202000.1
Aqcoe4G067900.1
Aqcoe1G426800.1
Aqcoe1G395000.1
Aqcoe1G022500.1
Aqcoe7G253300.1
Aqcoe2G380500.1
Aqcoe3G361900.1
Aqcoe4G291000.1
Aqcoe7G087200.1
Aqcoe1G259100.1
Aqcoe3G426800.1
Aqcoe3G025500.1
Aqcoe5G110300.1
Aqcoe5G388100.1
Aqcoe2G341000.1
Aqcoe3G263400.1
Aqcoe5G348300.1
Aqcoe7G133200.1
Aqcoe7G172300.1
Aqcoe7G072700.1
Aqcoe1G407800.1
Aqcoe3G307500.1
Aqcoe7G364500.1
Aqcoe2G411900.1
Aqcoe4G187800.1
Aqcoe1G202100.1
Aqcoe1G486000.1
Aqcoe2G063200.1
Aqcoe3G423300.1
Aqcoe7G415600.1
Aqcoe2G071600.1
Aqcoe5G377200.1
Aqcoe7G170900.1
Aqcoe7G054700.1
Aqcoe1G005000.1
Aqcoe2G004200.1
Aqcoe4G156200.1
Aqcoe7G413300.1
Aqcoe1G241300.1
Aqcoe1G145400.1
Aqcoe4G114800.1
Aqcoe2G190600.1
Aqcoe2G352000.1
Aqcoe4G113600.1
Aqcoe7G202300.1
Aqcoe2G130400.1
Aqcoe5G164600.1
Aqcoe4G069000.1
Aqcoe3G112800.1
Aqcoe4G219700.1
Aqcoe1G499000.1
Aqcoe2G114200.1
Aqcoe4G239500.1
Aqcoe1G322500.1
Aqcoe3G324900.1
Aqcoe7G241600.1
Aqcoe5G213700.1
Aqcoe3G076600.1
Aqcoe4G104700.1
Aqcoe2G151300.1
Aqcoe6G088700.1
Aqcoe1G215100.1
Aqcoe7G063100.1
Aqcoe7G431900.1
Aqcoe1G181600.1
Aqcoe7G211200.1
Aqcoe6G201500.1
Aqcoe5G158600.1
Aqcoe6G138700.1
Aqcoe1G259200.1
Aqcoe5G145600.1
Aqcoe5G131000.1
Aqcoe2G190000.1
Aqcoe6G270000.1
Aqcoe6G059400.1
Aqcoe4G261700.1
Aqcoe4G281800.1
Aqcoe4G191100.1
Aqcoe4G298800.1
Aqcoe3G193200.1
Aqcoe1G448500.1
Aqcoe4G129900.1
Aqcoe5G208000.1
Aqcoe0143s0001.1
Aqcoe7G409800.1
Aqcoe3G293200.1
Aqcoe1G212200.1
Aqcoe6G060900.1
Aqcoe3G052500.1
Aqcoe5G309500.1
Aqcoe3G138700.1
Aqcoe5G045100.1
Aqcoe7G286200.1
Aqcoe2G203800.1
Aqcoe5G414200.1
Aqcoe1G431800.1
Aqcoe7G190400.1
Aqcoe7G192700.1
Aqcoe7G168800.1
Aqcoe3G184400.1
Aqcoe6G102200.1
Aqcoe6G050300.1
Aqcoe1G238700.1
Aqcoe4G199400.1
Aqcoe2G072500.1
Aqcoe2G131500.1
Aqcoe3G271000.1
Aqcoe5G461400.1
Aqcoe7G353700.1
Aqcoe6G022000.1
Aqcoe6G101900.1
Aqcoe1G421900.1
Aqcoe1G242300.1
Aqcoe3G219200.1
Aqcoe5G232900.1
Aqcoe1G046600.1
Aqcoe3G006800.1
Aqcoe5G393300.1
Aqcoe3G323300.1
Aqcoe7G113200.1
Aqcoe4G183400.1
Aqcoe2G181700.1
Aqcoe1G188400.1
Aqcoe6G259100.1
Aqcoe4G230000.1
Aqcoe6G131800.1
Aqcoe6G070600.1
Aqcoe4G197200.1
Aqcoe5G174200.1
Aqcoe2G279400.1
Aqcoe5G353600.1
Aqcoe3G116600.1
Aqcoe6G248900.1
Aqcoe5G391200.1
Aqcoe7G242600.1
Aqcoe7G116100.1
Aqcoe1G165000.1
Aqcoe0009s0019.1
Aqcoe2G058700.1
Aqcoe1G188700.1
Aqcoe7G376100.1
Aqcoe7G294600.1
Aqcoe7G013400.1
Aqcoe1G362100.1
Aqcoe2G144000.1
Aqcoe5G421000.1
Aqcoe3G095100.1
Aqcoe1G451300.1
Aqcoe3G424400.1
Aqcoe7G016800.1
Aqcoe1G316300.1
Aqcoe1G100800.1
Aqcoe1G405700.1
Aqcoe1G464300.1
Aqcoe3G157300.1
Aqcoe2G355700.1
Aqcoe5G262400.1
Aqcoe3G401400.1
Aqcoe7G005400.1
Aqcoe6G098300.1
Aqcoe3G430000.1
Aqcoe7G078700.1
Aqcoe7G019900.1
Aqcoe5G037800.1
Aqcoe6G015900.1
Aqcoe6G195300.1
Aqcoe3G079600.1
Aqcoe6G133400.1
Aqcoe5G352400.1
Aqcoe2G209500.1
Aqcoe4G075000.1
Aqcoe2G103500.1
Aqcoe5G061700.1
Aqcoe1G313300.1
Aqcoe6G062700.1
Aqcoe6G111000.1
Aqcoe7G146800.1
Aqcoe3G059500.1
Aqcoe6G259400.1
Aqcoe5G010600.1
Aqcoe1G420300.1
Aqcoe7G191900.1
Aqcoe7G138300.1
Aqcoe6G254900.1
Aqcoe1G227500.1
Aqcoe3G293000.1
Aqcoe2G431500.1
Aqcoe2G278500.1
Aqcoe7G013900.1
Aqcoe4G306700.1
Aqcoe6G128100.1
Aqcoe1G362600.1
Aqcoe1G374500.1
Aqcoe2G213700.1
Aqcoe7G335400.1
Aqcoe4G180800.1
Aqcoe1G221000.1
Aqcoe1G071400.1
Aqcoe5G433600.1
Aqcoe5G271100.1
Aqcoe1G176900.1
Aqcoe6G045900.1
Aqcoe1G112400.1
Aqcoe3G164000.1
Aqcoe5G039100.1
Aqcoe3G042900.1
Aqcoe4G260900.1
Aqcoe1G309900.1
Aqcoe4G311500.1
Aqcoe4G308400.1
Aqcoe7G132600.1
Aqcoe1G021600.1
Aqcoe5G415900.1
Aqcoe1G042200.1
Aqcoe4G123900.1
Aqcoe3G064900.1
Aqcoe7G007200.1
Aqcoe4G267400.1
Aqcoe7G263400.1
Aqcoe5G180700.1
Aqcoe6G157200.1
Aqcoe6G098600.1
Aqcoe2G432200.1
Aqcoe5G372900.1
Aqcoe5G070300.1
Aqcoe7G041700.1
Aqcoe7G073200.1
Aqcoe6G065200.1
Aqcoe7G064700.1
Aqcoe3G371000.1
Aqcoe6G070700.1
Aqcoe5G342300.1
Aqcoe5G254700.1
Aqcoe1G454200.1
Aqcoe7G409900.1
Aqcoe5G439300.1
Aqcoe3G064800.1
Aqcoe2G368600.1
Aqcoe3G249000.1
Aqcoe4G045200.1
Aqcoe1G074200.1
Aqcoe4G063200.1
Aqcoe7G091500.1
Aqcoe5G071300.1
Aqcoe3G134000.1
Aqcoe4G287500.1
Aqcoe2G294300.1
Aqcoe2G232500.1
Aqcoe1G005800.1
Aqcoe5G277300.1
Aqcoe5G231000.1
Aqcoe6G087000.1
Aqcoe3G214800.1
Aqcoe1G428500.1
Aqcoe3G280300.1
Aqcoe5G123700.1
Aqcoe5G372800.1
Aqcoe2G298800.1
Aqcoe6G042400.1
Aqcoe5G419300.1
Aqcoe4G040200.1
Aqcoe4G067700.1
Aqcoe3G439800.1
Aqcoe5G263600.1
Aqcoe1G118300.1
Aqcoe3G222900.1
Aqcoe7G014100.1
Aqcoe1G020400.1
Aqcoe6G067500.1
Aqcoe1G000400.1
Aqcoe3G172300.1
Aqcoe1G250900.1
Aqcoe1G118000.1
Aqcoe1G025300.1
Aqcoe3G292900.1
Aqcoe7G351700.1
Aqcoe7G204000.1
Aqcoe5G092800.1
Aqcoe4G077700.1
Aqcoe3G260300.1
Aqcoe6G206000.1
Aqcoe6G005800.1
Aqcoe5G109400.1
Aqcoe3G239500.1
Aqcoe1G326000.1
Aqcoe5G152100.1
Aqcoe6G273700.1
Aqcoe2G203600.1
Aqcoe7G116700.1
Aqcoe2G101500.1
Aqcoe5G080100.1
Aqcoe2G419900.1
Aqcoe5G241000.1
Aqcoe5G079000.1
Aqcoe1G440700.1
Aqcoe3G233300.1
Aqcoe4G076800.1
Aqcoe5G415600.1
Aqcoe1G237100.1
Aqcoe5G434100.1
Aqcoe1G470700.1
Aqcoe7G065200.1
Aqcoe5G162800.1
Aqcoe3G137600.1
Aqcoe7G436400.1
Aqcoe5G434400.1
Aqcoe7G010400.1
Aqcoe3G421900.1
Aqcoe7G072600.1
Aqcoe2G427700.1
Aqcoe7G034300.1
Aqcoe7G349000.1
Aqcoe7G335300.1
Aqcoe1G402600.1
Aqcoe2G052400.1
Aqcoe4G259800.1
Aqcoe1G039700.1
Aqcoe1G276100.1
Aqcoe3G374500.1
Aqcoe7G182100.1
Aqcoe1G221200.1
Aqcoe6G287400.1
Aqcoe3G362800.1
Aqcoe5G057600.1
Aqcoe4G047000.1
Aqcoe3G037900.1
Aqcoe2G060500.1
Aqcoe3G015100.1
Aqcoe1G385000.1
Aqcoe6G224200.1
Aqcoe1G314200.1
Aqcoe7G400600.1
Aqcoe3G340100.1
Aqcoe5G200400.1
Aqcoe5G424000.1
Aqcoe7G385300.1
Aqcoe7G165100.1
Aqcoe7G135600.1
Aqcoe7G386500.1
Aqcoe7G412600.1
Aqcoe1G337200.1
Aqcoe2G169300.1
Aqcoe2G323100.1
Aqcoe7G267600.1
Aqcoe5G300000.1
Aqcoe3G293800.1
Aqcoe1G108700.1
Aqcoe2G424100.1
Aqcoe7G001100.1
Aqcoe3G377400.1
Aqcoe2G245700.1
Aqcoe2G142700.1
Aqcoe4G287600.1
Aqcoe0017s0002.1
Aqcoe7G432900.1
Aqcoe5G458900.1
Aqcoe5G024300.1
Aqcoe5G082500.1
Aqcoe7G110600.1
Aqcoe4G118800.1
Aqcoe1G122000.1
Aqcoe1G461400.1
Aqcoe7G056400.1
Aqcoe1G042100.1
Aqcoe1G467200.1
Aqcoe3G404700.1
Aqcoe4G032600.1
Aqcoe5G030700.1
Aqcoe6G205200.1
Aqcoe1G166900.1
Aqcoe6G208700.1
Aqcoe4G245200.1
Aqcoe5G291200.1
Aqcoe5G213800.1
Aqcoe2G294200.1
Aqcoe5G018800.1
Aqcoe1G375100.1
Aqcoe7G282800.1
Aqcoe2G348800.1
Aqcoe1G423700.1
Aqcoe7G254900.1
Aqcoe5G401200.1
Aqcoe2G088300.1
Aqcoe7G020600.1
Aqcoe3G126700.1
Aqcoe6G024700.1
Aqcoe6G089300.1
Aqcoe2G381100.1
Aqcoe7G127400.1
Aqcoe4G012100.1
Aqcoe0153s0001.1
Aqcoe2G070400.1
Aqcoe7G275100.1
Aqcoe3G287300.1
Aqcoe3G085400.1
Aqcoe7G096500.1
Aqcoe5G398600.1
Aqcoe5G099900.1
Aqcoe5G094900.1
Aqcoe1G005400.1
Aqcoe3G172000.1
Aqcoe4G294600.1
Aqcoe5G393100.1
Aqcoe5G110200.1
Aqcoe4G278700.1
Aqcoe7G397700.1
Aqcoe5G049200.1
Aqcoe5G109600.1
Aqcoe6G002400.1
Aqcoe5G185500.1
Aqcoe5G371600.1
Aqcoe3G216300.1
Aqcoe7G375800.1
Aqcoe2G190500.1
Aqcoe1G188200.1
Aqcoe3G104900.1
Aqcoe7G231700.1
Aqcoe2G062500.1
Aqcoe1G228100.1
Aqcoe3G427300.1
Aqcoe1G405600.1
Aqcoe1G067700.1
Aqcoe1G019700.1
Aqcoe7G180000.1
Aqcoe1G446000.1
Aqcoe2G113700.1
Aqcoe2G042400.1
Aqcoe4G313400.1
Aqcoe5G098200.1
Aqcoe5G339600.1
Aqcoe6G159000.1
Aqcoe1G324400.1
Aqcoe2G230800.1
Aqcoe4G239700.1
Aqcoe1G073400.1
Aqcoe1G379600.1
Aqcoe5G291500.1
Aqcoe3G029500.1
Aqcoe2G285100.1
Aqcoe3G108800.1
Aqcoe3G002400.1
Aqcoe3G208000.1
Aqcoe4G307700.1
Aqcoe3G072800.1
Aqcoe2G271300.1
Aqcoe7G355800.1
Aqcoe5G017800.1
Aqcoe1G387600.1
Aqcoe3G439500.1
Aqcoe7G348800.1
Aqcoe7G260600.1
Aqcoe1G003100.1
Aqcoe1G479300.1
Aqcoe2G250900.1
Aqcoe5G088000.1
Aqcoe7G134400.1
Aqcoe5G096900.1
Aqcoe7G399800.1
Aqcoe7G372300.1
Aqcoe3G207700.1
Aqcoe3G091700.1
Aqcoe1G114000.1
Aqcoe7G015600.1
Aqcoe4G160200.1
Aqcoe6G073900.1
Aqcoe4G005700.1
Aqcoe5G088300.1
Aqcoe7G354900.1
Aqcoe2G263800.1
Aqcoe7G311300.1
Aqcoe1G104700.1
Aqcoe5G401800.1
Aqcoe5G240900.1
Aqcoe2G068300.1
Aqcoe3G327600.1
Aqcoe5G204900.1
Aqcoe5G188100.1
Aqcoe4G058600.1
Aqcoe3G439100.1
Aqcoe7G274600.1
Aqcoe2G341200.1
Aqcoe4G071400.1
Aqcoe4G020500.1
Aqcoe5G330700.1
Aqcoe5G247600.1
Aqcoe2G401300.1
Aqcoe1G389300.1
Aqcoe7G289500.1
Aqcoe5G234800.1
Aqcoe5G412500.1
Aqcoe6G244100.1
Aqcoe4G310200.1
Aqcoe1G233600.1
Aqcoe1G293800.1
Aqcoe7G138200.1
Aqcoe2G345800.1
Aqcoe1G186300.1
Aqcoe3G127500.1
Aqcoe1G070100.1
Aqcoe6G066400.1
Aqcoe2G206000.1
Aqcoe0015s0008.1
Aqcoe5G327200.1
Aqcoe7G097800.1
Aqcoe5G475500.1
Aqcoe6G321200.1
Aqcoe5G434500.1
Aqcoe4G175600.1
Aqcoe1G404300.1
Aqcoe7G193100.1
Aqcoe7G395900.1
Aqcoe7G030900.1
Aqcoe3G280900.1
Aqcoe5G288800.1
Aqcoe2G126500.1
Aqcoe6G057100.1
Aqcoe4G121800.1
Aqcoe1G221600.1
Aqcoe7G366100.1
Aqcoe6G055500.1
Aqcoe2G340100.1
Aqcoe5G144000.1
Aqcoe4G064400.1
Aqcoe0012s0002.1
Aqcoe5G156100.1
Aqcoe6G326200.1
Aqcoe5G467100.1
Aqcoe7G000700.1
Aqcoe5G312800.1
Aqcoe3G246800.1
Aqcoe1G173700.1
Aqcoe3G408500.1
Aqcoe2G156900.1
Aqcoe1G076200.1
Aqcoe1G441800.1
Aqcoe5G250700.1
Aqcoe1G010800.1
Aqcoe4G134500.1
Aqcoe7G134100.1
Aqcoe5G185200.1
Aqcoe5G220900.1
Aqcoe1G368200.1
Aqcoe2G388000.1
Aqcoe1G290900.1
Aqcoe7G420900.1
Aqcoe7G268400.1
Aqcoe6G232700.1
Aqcoe2G194800.1
Aqcoe2G005900.1
Aqcoe2G035500.1
Aqcoe5G287500.1
Aqcoe5G196100.1
Aqcoe3G305400.1
Aqcoe5G148100.1
Aqcoe5G278500.1
Aqcoe2G189800.1
Aqcoe2G204400.1
Aqcoe2G118500.1
Aqcoe3G405100.1
Aqcoe1G236500.1
Aqcoe2G113900.1
Aqcoe2G337600.1
Aqcoe2G292100.1
Aqcoe7G178800.1
Aqcoe5G440600.1
Aqcoe1G102800.1
Aqcoe1G477500.1
Aqcoe3G383000.1
Aqcoe2G153600.1
Aqcoe3G027700.1
Aqcoe1G044700.1
Aqcoe5G241600.1
Aqcoe4G174300.1
Aqcoe5G313300.1
Aqcoe6G148100.1
Aqcoe1G310100.1
Aqcoe4G199900.1
Aqcoe1G498600.1
Aqcoe5G142700.1
Aqcoe5G020900.1
Aqcoe7G442000.1
Aqcoe5G306200.1
Aqcoe7G148700.1
Aqcoe5G023900.1
Aqcoe6G135600.1
Aqcoe1G198600.1
Aqcoe3G260500.1
Aqcoe1G404700.1
Aqcoe2G178600.1
Aqcoe2G191200.1
Aqcoe1G382500.1
Aqcoe5G065900.1
Aqcoe5G114700.1
Aqcoe2G192700.1
Aqcoe3G348100.1
Aqcoe1G423800.1
Aqcoe7G253200.1
Aqcoe7G225100.1
Aqcoe3G257300.1
Aqcoe6G195100.1
Aqcoe7G423400.1
Aqcoe5G053000.1
Aqcoe1G292800.1
Aqcoe7G333500.1
Aqcoe4G043500.1
Aqcoe5G009500.1
Aqcoe5G035800.1
Aqcoe2G290300.1
Aqcoe7G319200.1
Aqcoe5G449500.1
Aqcoe1G189500.1
Aqcoe3G208100.1
Aqcoe7G362600.1
Aqcoe6G041900.1
Aqcoe4G161900.1
Aqcoe5G147000.1
Aqcoe6G099400.1
Aqcoe1G297900.1
Aqcoe5G186800.1
Aqcoe6G308900.1
Aqcoe5G460000.1
Aqcoe4G262900.1
Aqcoe7G011700.1
Aqcoe7G032100.1
Aqcoe3G010900.1
Aqcoe7G092700.1
Aqcoe2G314800.1
Aqcoe5G162500.1
Aqcoe7G063500.1
Aqcoe1G186500.1
Aqcoe1G103900.1
Aqcoe5G084300.1
Aqcoe1G032200.1
Aqcoe6G328500.1
Aqcoe7G230000.1
Aqcoe1G078600.1
Aqcoe1G045900.1
Aqcoe3G317200.1
Aqcoe4G122800.1
Aqcoe1G475000.1
Aqcoe2G280900.1
Aqcoe6G108000.1
Aqcoe1G138700.1
Aqcoe2G114700.1
Aqcoe2G234800.1
Aqcoe5G189400.1
Aqcoe1G267200.1
Aqcoe2G143400.1
Aqcoe1G453800.1
Aqcoe5G423600.1
Aqcoe3G389500.1
Aqcoe3G021600.1
Aqcoe3G132200.1
Aqcoe1G196300.1
Aqcoe1G218300.1
Aqcoe7G051500.1
Aqcoe3G016300.1
Aqcoe1G218900.1
Aqcoe7G270800.1
Aqcoe1G196100.1
Aqcoe7G242900.1
Aqcoe6G017800.1
Aqcoe1G363800.1
Aqcoe2G219500.1
Aqcoe7G039200.1
Aqcoe6G127600.1
Aqcoe1G419700.1
Aqcoe3G272100.1
Aqcoe7G441300.1
Aqcoe6G065900.1
Aqcoe2G238200.1
Aqcoe6G236400.1
Aqcoe1G344500.1
Aqcoe7G022800.1
Aqcoe5G007800.1
Aqcoe1G342000.1
Aqcoe1G180100.1
Aqcoe3G331700.1
Aqcoe2G075100.1
Aqcoe6G063600.1
Aqcoe7G175300.1
Aqcoe7G367500.1
Aqcoe7G430300.1
Aqcoe4G308900.1
Aqcoe5G397600.1
Aqcoe7G093700.1
Aqcoe2G163900.1
Aqcoe5G001500.1
Aqcoe3G419600.1
Aqcoe2G236800.1
Aqcoe2G341700.1
Aqcoe6G064200.1
Aqcoe4G207000.1
Aqcoe6G195700.1
Aqcoe7G347300.1
Aqcoe5G463700.1
Aqcoe1G069800.1
Aqcoe5G464800.1
Aqcoe4G271300.1
Aqcoe5G007900.1
Aqcoe3G204600.1
Aqcoe6G064800.1
Aqcoe6G206100.1
Aqcoe3G437800.1
Aqcoe4G290900.1
Aqcoe3G411500.1
Aqcoe7G052900.1
Aqcoe6G137100.1
Aqcoe6G167000.1
Aqcoe5G050700.1
Aqcoe4G289000.1
Aqcoe2G059800.1
Aqcoe7G298300.1
Aqcoe3G297300.1
Aqcoe3G224200.1
Aqcoe2G298500.1
Aqcoe5G372300.1
Aqcoe3G397000.1
Aqcoe3G382200.1
Aqcoe5G108200.1
Aqcoe3G358800.1
Aqcoe7G327000.1
Aqcoe4G073800.1
Aqcoe7G175700.1
Aqcoe2G340800.1
Aqcoe1G231900.1
Aqcoe5G422200.1
Aqcoe2G331000.1
Aqcoe7G301800.1
Aqcoe5G110100.1
Aqcoe2G281200.1
Aqcoe7G333000.1
Aqcoe2G112900.1
Aqcoe2G011500.1
Aqcoe2G018400.1
Aqcoe3G402600.1
Aqcoe1G060600.1
Aqcoe2G316300.1
Aqcoe7G109800.1
Aqcoe5G282200.1
Aqcoe2G107800.1
Aqcoe1G398900.1
Aqcoe7G109700.1
Aqcoe6G069000.1
Aqcoe7G387200.1
Aqcoe3G137000.1
Aqcoe1G260300.1
Aqcoe5G072000.1
Aqcoe1G294500.1
Aqcoe3G072300.1
Aqcoe3G228300.1
Aqcoe7G305700.1
Aqcoe7G080700.1
Aqcoe7G039500.1
Aqcoe5G443700.1
Aqcoe3G024000.1
Aqcoe2G096600.1
Aqcoe5G040300.1
Aqcoe1G096000.1
Aqcoe3G159300.1
Aqcoe7G233700.1
Aqcoe2G142900.1
Aqcoe2G258900.1
Aqcoe7G001800.1
Aqcoe7G015700.1
Aqcoe5G001000.1
Aqcoe2G110100.1
Aqcoe2G169400.1
Aqcoe2G170100.1
Aqcoe6G159500.1
Aqcoe7G044800.1
Aqcoe2G055600.1
Aqcoe4G043600.1
Aqcoe1G458000.1
Aqcoe5G214600.1
Aqcoe1G383100.1
Aqcoe7G403900.1
Aqcoe5G057100.1
Aqcoe1G494000.1
Aqcoe7G014400.1
Aqcoe0009s0007.1
Aqcoe4G158300.1
Aqcoe2G200300.1
Aqcoe3G171700.1
Aqcoe7G437900.1
Aqcoe5G028300.1
Aqcoe2G256500.1
Aqcoe5G342900.1
Aqcoe6G207900.1
Aqcoe5G197500.1
Aqcoe6G203700.1
Aqcoe3G023300.1
Aqcoe6G053400.1
Aqcoe2G122800.1
Aqcoe7G442800.1
Aqcoe7G403500.1
Aqcoe4G240400.1
Aqcoe7G255000.1
Aqcoe1G061400.1
Aqcoe7G220200.1
Aqcoe3G398900.1
Aqcoe2G102400.1
Aqcoe5G146600.1
Aqcoe5G268300.1
Aqcoe5G141700.1
Aqcoe6G243800.1
Aqcoe5G306900.1
Aqcoe3G118600.1
Aqcoe3G386100.1
Aqcoe4G300700.1
Aqcoe2G116000.1
Aqcoe1G328900.1
Aqcoe2G076800.1
Aqcoe5G363700.1
Aqcoe1G230500.1
Aqcoe1G484600.1
Aqcoe3G433000.1
Aqcoe6G080300.1
Aqcoe1G008100.1
Aqcoe3G185900.1
Aqcoe2G062400.1
Aqcoe3G034900.1
Aqcoe5G181000.1
Aqcoe2G287100.1
Aqcoe3G342200.1
Aqcoe5G348900.1
Aqcoe1G083700.1
Aqcoe1G414200.1
Aqcoe5G052300.1
Aqcoe7G407000.1
Aqcoe6G115200.1
Aqcoe5G419200.1
Aqcoe7G403800.1
Aqcoe1G208800.1
Aqcoe7G019000.1
Aqcoe1G455900.1
Aqcoe7G200600.1
Aqcoe5G258800.1
Aqcoe2G222900.1
Aqcoe3G191200.1
Aqcoe2G383300.1
Aqcoe5G330500.1
Aqcoe1G003500.1
Aqcoe7G352900.1
Aqcoe1G183500.1
Aqcoe7G179900.1
Aqcoe3G268100.1
Aqcoe1G450800.1
Aqcoe2G353500.1
Aqcoe6G004500.1
Aqcoe1G182200.1
Aqcoe7G278700.1
Aqcoe5G067300.1
Aqcoe2G021700.1
Aqcoe5G446500.1
Aqcoe6G303300.1
Aqcoe6G302800.1
Aqcoe2G038100.1
Aqcoe1G189200.1
Aqcoe5G475900.1
Aqcoe0014s0009.1
Aqcoe3G346000.1
Aqcoe7G025200.1
Aqcoe7G161100.1
Aqcoe7G143800.1
Aqcoe1G500300.1
Aqcoe4G286800.1
Aqcoe3G087900.1
Aqcoe1G407200.1
Aqcoe1G458100.1
Aqcoe4G131600.1
Aqcoe3G321500.1
Aqcoe3G158000.1
Aqcoe2G292000.1
Aqcoe1G258800.1
Aqcoe1G490300.1
Aqcoe7G348100.1
Aqcoe7G185000.1
Aqcoe2G343100.1
Aqcoe1G015800.1
Aqcoe2G185400.1
Aqcoe7G335000.1
Aqcoe7G132300.1
Aqcoe7G245900.1
Aqcoe2G061500.1
Aqcoe7G050800.1
Aqcoe5G017200.1
Aqcoe1G225900.1
Aqcoe6G076500.1
Aqcoe4G020000.1
Aqcoe1G127400.1
Aqcoe2G252600.1
Aqcoe3G008100.1
Aqcoe1G270500.1
Aqcoe5G031900.1
Aqcoe7G077100.1
Aqcoe2G344800.1
Aqcoe1G110100.1
Aqcoe3G399300.1
Aqcoe5G372500.1
Aqcoe1G086000.1
Aqcoe5G129800.1
Aqcoe1G387100.1
Aqcoe5G091700.1
Aqcoe1G172400.1
Aqcoe7G257000.1
Aqcoe3G273100.1
Aqcoe5G473400.1
Aqcoe1G137400.1
Aqcoe2G152400.1
Aqcoe1G118900.1
Aqcoe1G078100.1
Aqcoe3G261700.1
Aqcoe5G154200.1
Aqcoe2G079200.1
Aqcoe5G447500.1
Aqcoe5G032200.1
Aqcoe4G060800.1
Aqcoe1G177400.1
Aqcoe3G093700.1
Aqcoe2G374000.1
Aqcoe2G385000.1
Aqcoe1G288600.1
Aqcoe6G154200.1
Aqcoe7G023700.1
Aqcoe5G002500.1
Aqcoe1G281100.1
Aqcoe6G116900.1
Aqcoe5G337500.1
Aqcoe1G140800.1
Aqcoe1G040800.1
Aqcoe2G351100.1
Aqcoe2G437300.1
Aqcoe7G018300.1
Aqcoe4G275100.1
Aqcoe7G135200.1
Aqcoe7G167400.1
Aqcoe4G216200.1
Aqcoe4G254800.1
Aqcoe4G151200.1
Aqcoe2G229300.1
Aqcoe1G231200.1
Aqcoe6G229400.1
Aqcoe5G255400.1
Aqcoe5G180200.1
Aqcoe1G405400.1
Aqcoe2G405600.1
Aqcoe2G190100.1
Aqcoe1G028900.1
Aqcoe1G006000.1
Aqcoe3G280100.1
Aqcoe3G329000.1
Aqcoe3G081000.1
Aqcoe3G317700.1
Aqcoe1G195100.1
Aqcoe5G086700.1
Aqcoe5G275100.1
Aqcoe5G092000.1
Aqcoe7G118200.1
Aqcoe4G065400.1
Aqcoe3G380800.1
Aqcoe6G002700.1
Aqcoe5G159500.1
Aqcoe7G102000.1
Aqcoe5G025200.1
Aqcoe1G157900.1
Aqcoe2G305700.1
Aqcoe3G133400.1
Aqcoe7G276800.1
Aqcoe4G061600.1
Aqcoe1G267800.1
Aqcoe5G460600.1
Aqcoe3G306200.1
Aqcoe7G107400.1
Aqcoe4G170100.1
Aqcoe5G097100.1
Aqcoe5G314700.1
Aqcoe6G061200.1
Aqcoe1G260500.1
Aqcoe1G196200.1
Aqcoe1G298600.1
Aqcoe7G016900.1
Aqcoe7G261800.1
Aqcoe2G001800.1
Aqcoe6G042100.1
Aqcoe3G132100.1
Aqcoe3G049200.1
Aqcoe6G227300.1
Aqcoe6G277100.1
Aqcoe5G380200.1
Aqcoe4G295700.1
Aqcoe1G492900.1
Aqcoe2G234400.1
Aqcoe4G132000.1
Aqcoe7G151500.1
Aqcoe3G259300.1
Aqcoe2G126100.1
Aqcoe2G034600.1
Aqcoe2G377900.1
Aqcoe5G063300.1
Aqcoe2G320700.1
Aqcoe1G090100.1
Aqcoe4G052100.1
Aqcoe3G298400.1
Aqcoe5G052700.1
Aqcoe1G342600.1
Aqcoe1G197400.1
Aqcoe7G284200.1
Aqcoe4G031600.1
Aqcoe5G029200.1
Aqcoe6G227400.1
Aqcoe2G010800.1
Aqcoe5G285700.1
Aqcoe1G123900.1
Aqcoe6G302900.1
Aqcoe3G039700.1
Aqcoe3G403600.1
Aqcoe2G097500.1
Aqcoe1G125700.1
Aqcoe1G391300.1
Aqcoe1G399100.1
Aqcoe6G094800.1
Aqcoe7G273100.1
Aqcoe5G083800.1
Aqcoe6G065600.1
Aqcoe7G095200.1
Aqcoe5G306500.1
Aqcoe4G161200.1
Aqcoe2G017600.1
Aqcoe3G007800.1
Aqcoe3G305600.1
Aqcoe2G426600.1
Aqcoe1G060100.1
Aqcoe1G141200.1
Aqcoe6G007000.1
Aqcoe7G096100.1
Aqcoe6G289300.1
Aqcoe6G029500.1
Aqcoe5G452200.1
Aqcoe6G221900.1
Aqcoe2G193600.1
Aqcoe4G061200.1
Aqcoe3G344100.1
Aqcoe2G343600.1
Aqcoe3G403100.1
Aqcoe1G117900.1
Aqcoe2G053900.1
Aqcoe3G348900.1
Aqcoe4G156800.1
Aqcoe0095s0002.1
Aqcoe6G174100.1
Aqcoe3G376100.1
Aqcoe1G079600.1
Aqcoe5G150600.1
Aqcoe7G086200.1
Aqcoe7G257700.1
Aqcoe1G219800.1
Aqcoe2G331700.1
Aqcoe3G016100.1
Aqcoe5G341700.1
Aqcoe3G160300.1
Aqcoe7G038700.1
Aqcoe7G426200.1
Aqcoe5G084500.1
Aqcoe6G279700.1
Aqcoe1G366700.1
Aqcoe6G094100.1
Aqcoe3G360000.1
Aqcoe7G357800.1
Aqcoe2G124200.1
Aqcoe1G205300.1
Aqcoe2G421500.1
Aqcoe7G190300.1
Aqcoe7G212900.1
Aqcoe7G369500.1
Aqcoe1G262200.1
Aqcoe1G265500.1
Aqcoe1G412500.1
Aqcoe5G190500.1
Aqcoe4G053000.1
Aqcoe3G236300.1
Aqcoe5G058100.1
Aqcoe6G071100.1
Aqcoe7G017300.1
Aqcoe5G031100.1
Aqcoe5G297600.1
Aqcoe6G111900.1
Aqcoe1G278700.1
Aqcoe3G193100.1
Aqcoe7G241200.1
Aqcoe6G158200.1
Aqcoe3G259700.1
Aqcoe4G286200.1
Aqcoe5G336600.1
Aqcoe2G264200.1
Aqcoe7G221800.1
Aqcoe1G306600.1
Aqcoe6G289400.1
Aqcoe1G108500.1
Aqcoe1G179200.1
Aqcoe2G101000.1
Aqcoe1G023000.1
Aqcoe7G431200.1
Aqcoe6G313000.1
Aqcoe5G189300.1
Aqcoe3G213700.1
Aqcoe3G048500.1
Aqcoe7G409600.1
Aqcoe4G130700.1
Aqcoe3G063000.1
Aqcoe5G372200.1
Aqcoe5G330100.1
Aqcoe7G065600.1
Aqcoe4G182300.1
Aqcoe1G147200.1
Aqcoe7G059000.1
Aqcoe3G404000.1
Aqcoe1G117000.1
Aqcoe6G010700.1
Aqcoe2G326700.1
Aqcoe1G404200.1
Aqcoe3G329700.1
Aqcoe1G426500.1
Aqcoe6G066100.1
Aqcoe3G387500.1
Aqcoe3G008500.1
Aqcoe2G404200.1
Aqcoe1G062400.1
Aqcoe1G072000.1
Aqcoe2G032300.1
Aqcoe3G436700.1
Aqcoe3G234000.1
Aqcoe5G278700.1
Aqcoe1G131600.1
Aqcoe4G136500.1
Aqcoe3G311900.1
Aqcoe6G077600.1
Aqcoe6G133700.1
Aqcoe7G210400.1
Aqcoe5G051000.1
Aqcoe7G071600.1
Aqcoe2G005200.1
Aqcoe1G470300.1
Aqcoe6G105600.1
Aqcoe2G345900.1
Aqcoe1G365200.1
Aqcoe5G055600.1
Aqcoe1G099600.1
Aqcoe6G109000.1
Aqcoe7G048800.1
Aqcoe4G005000.1
Aqcoe6G178500.1
Aqcoe6G011100.1
Aqcoe5G119400.1
Aqcoe1G153700.1
Aqcoe3G047300.1
Aqcoe2G203200.1
Aqcoe4G307100.1
Aqcoe7G372600.1
Aqcoe2G144400.1
Aqcoe4G223200.1
Aqcoe2G152200.1
Aqcoe5G043900.1
Aqcoe5G398500.1
Aqcoe1G085000.1
Aqcoe1G489500.1
Aqcoe2G379400.1
Aqcoe4G293900.1
Aqcoe6G242000.1
Aqcoe3G205100.1
Aqcoe2G062200.1
Aqcoe6G242100.1
Aqcoe5G354100.1
Aqcoe4G157500.1
Aqcoe3G005800.1
Aqcoe1G001000.1
Aqcoe6G255300.1
Aqcoe5G233100.1
Aqcoe7G335200.1
Aqcoe7G360400.1
Aqcoe6G146100.1
Aqcoe4G149700.1
Aqcoe3G332800.1
Aqcoe7G210900.1
Aqcoe7G338500.1
Aqcoe3G191300.1
Aqcoe6G027400.1
Aqcoe7G296600.1
Aqcoe5G447700.1
Aqcoe2G396700.1
Aqcoe1G026400.1
Aqcoe3G353900.1
Aqcoe2G309000.1
Aqcoe1G502300.1
Aqcoe2G265800.1
Aqcoe1G100000.1
Aqcoe1G151500.1
Aqcoe6G327400.1
Aqcoe1G300400.1
Aqcoe5G086400.1
Aqcoe2G176500.1
Aqcoe2G080200.1
Aqcoe5G271000.1
Aqcoe1G089200.1
Aqcoe0018s0006.1
Aqcoe3G427000.1
Aqcoe3G167700.1
Aqcoe7G355500.1
Aqcoe3G414300.1
Aqcoe1G294600.1
Aqcoe3G098800.1
Aqcoe7G122600.1
Aqcoe5G258300.1
Aqcoe6G063100.1
Aqcoe3G322300.1
Aqcoe1G416800.1
Aqcoe7G416200.1
Aqcoe2G167500.1
Aqcoe1G260600.1
Aqcoe2G031700.1
Aqcoe1G407100.1
Aqcoe2G279800.1
Aqcoe6G245400.1
Aqcoe5G424300.1
Aqcoe2G395600.1
Aqcoe4G081300.1
Aqcoe6G295200.1
Aqcoe2G043400.1
Aqcoe3G104200.1
Aqcoe5G218000.1
Aqcoe7G036400.1
Aqcoe1G458800.1
Aqcoe2G022900.1
Aqcoe0015s0010.1
Aqcoe0083s0001.1
Aqcoe5G095600.1
Aqcoe1G499700.1
Aqcoe7G178600.1
Aqcoe7G284500.1
Aqcoe3G259600.1
Aqcoe7G193800.1
Aqcoe1G423200.1
Aqcoe5G076300.1
Aqcoe3G330300.1
Aqcoe6G045100.1
Aqcoe5G013200.1
Aqcoe2G228500.1
Aqcoe3G076400.1
Aqcoe2G109900.1
Aqcoe6G004900.1
Aqcoe1G229300.1
Aqcoe3G005900.1
Aqcoe3G420000.1
Aqcoe5G008200.1
Aqcoe7G068100.1
Aqcoe4G052600.1
Aqcoe7G289000.1
Aqcoe5G459400.1
Aqcoe1G158900.1
Aqcoe3G396900.1
Aqcoe7G046600.1
Aqcoe1G009000.1
Aqcoe1G062000.1
Aqcoe6G293500.1
Aqcoe4G139400.1
Aqcoe7G332700.1
Aqcoe7G008900.1
Aqcoe2G153400.1
Aqcoe2G164500.1
Aqcoe7G038400.1
Aqcoe7G139200.1
Aqcoe5G133500.1
Aqcoe2G022300.1
Aqcoe3G304800.1
Aqcoe5G446900.1
Aqcoe5G336000.1
Aqcoe6G279800.1
Aqcoe4G166000.1
Aqcoe5G046600.1
Aqcoe2G347300.1
Aqcoe3G261000.1
Aqcoe1G275500.1
Aqcoe5G429200.1
Aqcoe1G228000.1
Aqcoe7G238900.1
Aqcoe5G331200.1
Aqcoe4G288100.1
Aqcoe3G341100.1
Aqcoe2G247900.1
Aqcoe6G025900.1
Aqcoe6G294100.1
Aqcoe1G439200.1
Aqcoe2G054000.1
Aqcoe7G096300.1
Aqcoe5G136800.1
Aqcoe3G428800.1
Aqcoe5G180400.1
Aqcoe2G337400.1
Aqcoe1G049000.1
Aqcoe5G006700.1
Aqcoe4G161300.1
Aqcoe7G417000.1
Aqcoe3G366400.1
Aqcoe2G304400.1
Aqcoe3G331300.1
Aqcoe1G222300.1
Aqcoe5G130300.1
Aqcoe4G259500.1
Aqcoe6G138200.1
Aqcoe5G352800.1
Aqcoe2G008200.1
Aqcoe4G268700.1
Aqcoe3G411700.1
Aqcoe1G235100.1
Aqcoe3G117900.1
Aqcoe7G397000.1
Aqcoe7G003800.1
Aqcoe1G308900.1
Aqcoe7G111700.1
Aqcoe3G190800.1
Aqcoe5G015900.1
Aqcoe2G136000.1
Aqcoe2G039300.1
Aqcoe3G131600.1
Aqcoe5G018200.1
Aqcoe2G423600.1
Aqcoe7G442700.1
Aqcoe5G018100.1
Aqcoe7G118900.1
Aqcoe5G254300.1
Aqcoe1G455500.1
Aqcoe2G311300.1
Aqcoe4G234300.1
Aqcoe1G105200.1
Aqcoe2G093400.1
Aqcoe2G367500.1
Aqcoe4G235300.1
Aqcoe5G191400.1
Aqcoe4G254300.1
Aqcoe2G342300.1
Aqcoe2G146800.1
Aqcoe3G083600.1
Aqcoe3G143900.1
Aqcoe1G126900.1
Aqcoe5G169100.1
Aqcoe2G242200.1
Aqcoe3G134200.1
Aqcoe3G148900.1
Aqcoe2G398600.1
Aqcoe1G036900.1
Aqcoe7G066600.1
Aqcoe1305s0001.1
Aqcoe3G073000.1
Aqcoe4G246400.1
Aqcoe7G007900.1
Aqcoe5G393700.1
Aqcoe7G167200.1
Aqcoe1G395300.1
Aqcoe1G419000.1
Aqcoe2G356400.1
Aqcoe5G199000.1
Aqcoe5G127600.1
Aqcoe6G017400.1
Aqcoe5G015700.1
Aqcoe0018s0003.1
Aqcoe5G056300.1
Aqcoe4G084800.1
Aqcoe3G351300.1
Aqcoe1G240500.1
Aqcoe2G392300.1
Aqcoe7G399000.1
Aqcoe2G185300.1
Aqcoe4G016900.1
Aqcoe3G091400.1
Aqcoe2G303700.1
Aqcoe2G253000.1
Aqcoe6G150100.1
Aqcoe5G036900.1
Aqcoe4G098200.1
Aqcoe7G374500.1
Aqcoe1G321200.1
Aqcoe1G245100.1
Aqcoe5G248900.1
Aqcoe6G153700.1
Aqcoe4G309200.1
Aqcoe1G235300.1
Aqcoe7G163200.1
Aqcoe3G070400.1
Aqcoe7G042700.1
Aqcoe5G327100.1
Aqcoe5G091000.1
Aqcoe6G211200.1
Aqcoe3G189200.1
Aqcoe1G488300.1
Aqcoe7G108800.1
Aqcoe6G024400.1
Aqcoe2G132200.1
Aqcoe6G140800.1
Aqcoe2G399800.1
Aqcoe6G040700.1
Aqcoe1G478200.1
Aqcoe2G401100.1
Aqcoe4G098300.1
Aqcoe5G385900.1
Aqcoe5G171900.1
Aqcoe7G191600.1
Aqcoe5G456900.1
Aqcoe7G298200.1
Aqcoe4G031200.1
Aqcoe2G024500.1
Aqcoe1G447800.1
Aqcoe1G194200.1
Aqcoe5G043200.1
Aqcoe5G444600.1
Aqcoe4G068800.1
Aqcoe3G286300.1
Aqcoe6G107700.1
Aqcoe4G239400.1
Aqcoe5G132100.1
Aqcoe5G009800.1
Aqcoe7G175000.1
Aqcoe3G060200.1
Aqcoe5G355300.1
Aqcoe4G018800.1
Aqcoe5G045900.1
Aqcoe1G228500.1
Aqcoe0247s0001.1
Aqcoe7G108400.1
Aqcoe2G398100.1
Aqcoe7G164600.1
Aqcoe7G298600.1
Aqcoe5G128400.1
Aqcoe7G057700.1
Aqcoe2G044200.1
Aqcoe7G028600.1
Aqcoe5G421800.1
Aqcoe3G059300.1
Aqcoe3G407300.1
Aqcoe1G055800.1
Aqcoe1G156800.1
Aqcoe5G105200.1
Aqcoe6G104100.1
Aqcoe2G260800.1
Aqcoe5G207600.1
Aqcoe7G323000.1
Aqcoe4G118300.1
Aqcoe1G338900.1
Aqcoe4G167000.1
Aqcoe3G273800.1
Aqcoe3G100000.1
Aqcoe2G131100.1
Aqcoe7G437700.1
Aqcoe5G066700.1
Aqcoe2G094500.1
Aqcoe5G409400.1
Aqcoe5G291100.1
Aqcoe1G006200.1
Aqcoe4G209000.1
Aqcoe4G015600.1
Aqcoe6G156200.1
Aqcoe1G391500.1
Aqcoe3G320800.1
Aqcoe4G285200.1
Aqcoe3G118800.1
Aqcoe3G359800.1
Aqcoe7G345400.1
Aqcoe1G466600.1
Aqcoe7G031200.1
Aqcoe3G102300.1
Aqcoe1G006400.1
Aqcoe1G419500.1
Aqcoe2G437900.1
Aqcoe7G234500.1
Aqcoe2G140600.1
Aqcoe1G449900.1
Aqcoe6G327800.1
Aqcoe7G346500.1
Aqcoe7G385400.1
Aqcoe1G023200.1
Aqcoe5G409800.1
Aqcoe2G106100.1
Aqcoe1G135400.1
Aqcoe7G405100.1
Aqcoe5G300100.1
Aqcoe1G212700.1
Aqcoe3G262300.1
Aqcoe7G377900.1
Aqcoe1G132700.1
Aqcoe2G241800.1
Aqcoe5G238100.1
Aqcoe4G123500.1
Aqcoe5G463500.1
Aqcoe6G088400.1
Aqcoe5G387000.1
Aqcoe3G102800.1
Aqcoe2G052300.1
Aqcoe1G169900.1
Aqcoe4G278000.1
Aqcoe2G266000.1
Aqcoe1G361000.1
Aqcoe3G008900.1
Aqcoe4G076000.1
Aqcoe4G115100.1
Aqcoe1G480400.1
Aqcoe4G105000.1
Aqcoe2G260900.1
Aqcoe2G016000.1
Aqcoe2G150400.1
Aqcoe7G116300.1
Aqcoe3G068600.1
Aqcoe1G426000.1
Aqcoe3G304600.1
Aqcoe3G350400.1
Aqcoe5G151900.1
Aqcoe3G033200.1
Aqcoe3G338000.1
Aqcoe5G071400.1
Aqcoe6G126100.1
Aqcoe3G231500.1
Aqcoe7G378100.1
Aqcoe4G100800.1
Aqcoe4G010800.1
Aqcoe5G369300.1
Aqcoe2G299900.1
Aqcoe5G327400.1
Aqcoe1G360900.1
Aqcoe3G417600.1
Aqcoe1G055700.1
Aqcoe1G119100.1
Aqcoe5G192600.1
Aqcoe2G419200.1
Aqcoe2G211600.1
Aqcoe4G278100.1
Aqcoe7G012000.1
Aqcoe2G263500.1
Aqcoe1G395800.1
Aqcoe1G010700.1
Aqcoe1G227300.1
Aqcoe4G309300.1
Aqcoe7G182600.1
Aqcoe3G401100.1
Aqcoe7G064000.1
Aqcoe4G066700.1
Aqcoe4G073400.1
Aqcoe5G227800.1
Aqcoe3G170900.1
Aqcoe7G377500.1
Aqcoe3G270700.1
Aqcoe1G412000.1
Aqcoe4G082400.1
Aqcoe1G141400.1
Aqcoe2G319000.1
Aqcoe6G320100.1
Aqcoe1G170100.1
Aqcoe1G225400.1
Aqcoe4G259400.1
Aqcoe3G027000.1
Aqcoe1G418700.1
Aqcoe1G253500.1
Aqcoe5G339900.1
Aqcoe5G021500.1
Aqcoe5G359400.1
Aqcoe7G117200.1
Aqcoe1G215500.1
Aqcoe3G282700.1
Aqcoe4G225200.1
Aqcoe2G101400.1
Aqcoe6G204000.1
Aqcoe4G263100.1
Aqcoe6G033500.1
Aqcoe6G053000.1
Aqcoe7G415100.1
Aqcoe6G303500.1
Aqcoe3G224900.1
Aqcoe1G301300.1
Aqcoe1G482900.1
Aqcoe3G148700.1
Aqcoe4G000300.1
Aqcoe7G253800.1
Aqcoe6G206600.1
Aqcoe5G143000.1
Aqcoe7G381900.1
Aqcoe3G339000.1
Aqcoe1G236800.1
Aqcoe7G239500.1
Aqcoe1G294800.1
Aqcoe2G046500.1
Aqcoe7G109500.1
Aqcoe4G100700.1
Aqcoe1G364100.1
Aqcoe2G269300.1
Aqcoe1G082500.1
Aqcoe0031s0001.1
Aqcoe4G264100.1
Aqcoe2G137900.1
Aqcoe2G091000.1
Aqcoe2G196900.1
Aqcoe1G193200.1
Aqcoe3G144400.1
Aqcoe2G305600.1
Aqcoe2G211500.1
Aqcoe2G389100.1
Aqcoe3G263500.1
Aqcoe4G243200.1
Aqcoe2G059300.1
Aqcoe1G411400.1
Aqcoe4G211700.1
Aqcoe2G201800.1
Aqcoe7G016200.1
Aqcoe3G101700.1
Aqcoe1G048100.1
Aqcoe5G096200.1
Aqcoe3G070500.1
Aqcoe1G037300.1
Aqcoe4G093700.1
Aqcoe2G032800.1
Aqcoe6G217400.1
Aqcoe6G203500.1
Aqcoe6G176100.1
Aqcoe3G233500.1
Aqcoe1G163700.1
Aqcoe7G383400.1
Aqcoe5G387700.1
Aqcoe5G304000.1
Aqcoe7G306000.1
Aqcoe2G102600.1
Aqcoe5G466500.1
Aqcoe4G213300.1
Aqcoe3G074700.1
Aqcoe2G059900.1
Aqcoe5G340800.1
Aqcoe7G011600.1
Aqcoe2G059200.1
Aqcoe5G428300.1
Aqcoe1G120500.1
Aqcoe1G159100.1
Aqcoe6G259000.1
Aqcoe2G240200.1
Aqcoe6G288400.1
Aqcoe1G275600.1
Aqcoe2G420400.1
Aqcoe7G007300.1
Aqcoe7G113500.1
Aqcoe5G153700.1
Aqcoe4G115300.1
Aqcoe6G201900.1
Aqcoe3G098200.1
Aqcoe1G316500.1
Aqcoe7G165800.1
Aqcoe2G102800.1
Aqcoe2G123300.1
Aqcoe7G255700.1
Aqcoe3G401800.1
Aqcoe3G118300.1
Aqcoe3G119200.1
Aqcoe1G039200.1
Aqcoe3G372200.1
Aqcoe2G363600.1
Aqcoe2G046900.1
Aqcoe7G028300.1
Aqcoe7G051800.1
Aqcoe1G392900.1
Aqcoe3G336400.1
Aqcoe5G128300.1
Aqcoe1G249400.1
Aqcoe7G107100.1
Aqcoe5G226800.1
Aqcoe4G287700.1
Aqcoe1G347400.1
Aqcoe2G372300.1
Aqcoe2G432300.1
Aqcoe1G301500.1
Aqcoe3G030000.1
Aqcoe4G113800.1
Aqcoe7G046200.1
Aqcoe2G019100.1
Aqcoe4G025500.1
Aqcoe3G408100.1
Aqcoe5G029700.1
Aqcoe1G449300.1
Aqcoe4G045600.1
Aqcoe7G313500.1
Aqcoe5G170900.1
Aqcoe1G247700.1
Aqcoe3G306100.1
Aqcoe3G242100.1
Aqcoe7G202000.1
Aqcoe2G394100.1
Aqcoe1G298500.1
Aqcoe1G008400.1
Aqcoe2G352700.1
Aqcoe1G057100.1
Aqcoe7G194100.1
Aqcoe2G124300.1
Aqcoe3G438000.1
Aqcoe1G075600.1
Aqcoe4G007700.1
Aqcoe1G464000.1
Aqcoe7G403600.1
Aqcoe3G322700.1
Aqcoe5G046500.1
Aqcoe3G193300.1
Aqcoe6G040400.1
Aqcoe5G220600.1
Aqcoe1G138100.1
Aqcoe1G364300.1
Aqcoe7G419700.1
Aqcoe1G256400.1
Aqcoe5G396700.1
Aqcoe2G406000.1
Aqcoe7G259100.1
Aqcoe4G308200.1
Aqcoe3G008300.1
Aqcoe5G382900.1
Aqcoe3G261400.1
Aqcoe5G301300.1
Aqcoe5G308400.1
Aqcoe3G176300.1
Aqcoe5G103800.1
Aqcoe7G285600.1
Aqcoe0143s0002.1
Aqcoe3G129500.1
Aqcoe7G324800.1
Aqcoe4G221900.1
Aqcoe7G362100.1
Aqcoe1G008300.1
Aqcoe6G100500.1
Aqcoe2G345700.1
Aqcoe5G148600.1
Aqcoe7G045400.1
Aqcoe6G034100.1
Aqcoe7G160700.1
Aqcoe6G018000.1
Aqcoe2G323400.1
Aqcoe7G381600.1
Aqcoe2G302200.1
Aqcoe2G046300.1
Aqcoe5G268400.1
Aqcoe5G298000.1
Aqcoe7G162200.1
Aqcoe5G381200.1
Aqcoe3G026900.1
Aqcoe1G443200.1
Aqcoe6G006900.1
Aqcoe3G359100.1
Aqcoe3G421600.1
Aqcoe5G016100.1
Aqcoe7G114200.1
Aqcoe4G275200.1
Aqcoe5G076500.1
Aqcoe5G286200.1
Aqcoe2G319500.1
Aqcoe3G303400.1
Aqcoe1G120700.1
Aqcoe2G173200.1
Aqcoe5G073400.1
Aqcoe2G016300.1
Aqcoe5G117300.1
Aqcoe1G149900.1
Aqcoe7G227100.1
Aqcoe5G251000.1
Aqcoe5G467400.1
Aqcoe7G212000.1
Aqcoe2G382300.1
Aqcoe5G121400.1
Aqcoe5G093100.1
Aqcoe5G063700.1
Aqcoe3G346500.1
Aqcoe7G152800.1
Aqcoe3G273300.1
Aqcoe7G296300.1
Aqcoe1G062500.1
Aqcoe1G037700.1
Aqcoe5G014700.1
Aqcoe7G428800.1
Aqcoe4G047900.1
Aqcoe1G433600.1
Aqcoe5G355800.1
Aqcoe4G293600.1
Aqcoe5G151100.1
Aqcoe5G475100.1
Aqcoe5G088200.1
Aqcoe1G360800.1
Aqcoe5G015500.1
Aqcoe5G395600.1
Aqcoe5G433700.1
Aqcoe6G153100.1
Aqcoe5G046900.1
Aqcoe1G387200.1
Aqcoe5G017900.1
Aqcoe5G008400.1
Aqcoe1G120400.1
Aqcoe1G472300.1
Aqcoe1G014300.1
Aqcoe1G086200.1
Aqcoe6G160800.1
Aqcoe6G205400.1
Aqcoe6G064900.1
Aqcoe2G436800.1
Aqcoe2G313100.1
Aqcoe5G092600.1
Aqcoe1G172700.1
Aqcoe4G053300.1
Aqcoe1G448100.1
Aqcoe1G432500.1
Aqcoe1G022600.1
Aqcoe7G053600.1
Aqcoe1G139900.1
Aqcoe3G383800.1
Aqcoe7G210800.1
Aqcoe7G050200.1
Aqcoe6G194200.1
Aqcoe3G378800.1
Aqcoe2G004400.1
Aqcoe2G337700.1
Aqcoe2G246300.1
Aqcoe2G259000.1
Aqcoe3G340900.1
Aqcoe6G217200.1
Aqcoe6G147200.1
Aqcoe5G129100.1
Aqcoe7G421100.1
Aqcoe2G081400.1
Aqcoe4G093300.1
Aqcoe3G090100.1
Aqcoe6G284500.1
Aqcoe1G062100.1
Aqcoe3G046800.1
Aqcoe1G099100.1
Aqcoe5G227000.1
Aqcoe6G261800.1
Aqcoe7G388800.1
Aqcoe2G130500.1
Aqcoe5G377500.1
Aqcoe1G190600.1
Aqcoe5G364100.1
Aqcoe1G108400.1
Aqcoe6G189100.1
Aqcoe2G278300.1
Aqcoe1G318500.1
Aqcoe6G048400.1
Aqcoe5G442400.1
Aqcoe3G344500.1
Aqcoe7G207400.1
Aqcoe7G206700.1
Aqcoe2G217900.1
Aqcoe6G118200.1
Aqcoe1G024800.1
Aqcoe2G343900.1
Aqcoe1G270000.1
Aqcoe2G231900.1
Aqcoe3G365200.1
Aqcoe2G051300.1
Aqcoe4G200300.1
Aqcoe7G078800.1
Aqcoe5G069500.1
Aqcoe7G439900.1
Aqcoe7G068300.1
Aqcoe7G419800.1
Aqcoe7G017200.1
Aqcoe2G035600.1
Aqcoe2G135300.1
Aqcoe1G272100.1
Aqcoe5G146700.1
Aqcoe5G340600.1
Aqcoe5G360500.1
Aqcoe4G138800.1
Aqcoe5G366200.1
Aqcoe2G200800.1
Aqcoe2G373400.1
Aqcoe4G239000.1
Aqcoe1G099900.1
Aqcoe5G138400.1
Aqcoe2G286200.1
Aqcoe6G162700.1
Aqcoe7G443000.1
Aqcoe2G207900.1
Aqcoe4G239800.1
Aqcoe6G042300.1
Aqcoe3G061300.1
Aqcoe2G431800.1
Aqcoe3G248700.1
Aqcoe2G083300.1
Aqcoe3G195500.1
Aqcoe7G383500.1
Aqcoe6G118400.1
Aqcoe2G059100.1
Aqcoe7G380200.1
Aqcoe7G444300.1
Aqcoe7G027900.1
Aqcoe2G342600.1
Aqcoe1G037000.1
Aqcoe5G067000.1
Aqcoe2G137800.1
Aqcoe1G237400.1
Aqcoe4G011200.1
Aqcoe6G068300.1
Aqcoe2G391500.1
Aqcoe6G001400.1
Aqcoe5G268100.1
Aqcoe5G452300.1
Aqcoe1G044900.1
Aqcoe5G081600.1
Aqcoe0056s0005.1
Aqcoe3G424200.1
Aqcoe4G278500.1
Aqcoe3G411900.1
Aqcoe4G091600.1
Aqcoe3G201200.1
Aqcoe6G246600.1
Aqcoe0035s0003.1
Aqcoe2G171300.1
Aqcoe7G271100.1
Aqcoe1G138300.1
Aqcoe6G217500.1
Aqcoe2G202900.1
Aqcoe3G080600.1
Aqcoe7G384200.1
Aqcoe5G143700.1
Aqcoe6G136200.1
Aqcoe2G215200.1
Aqcoe3G371900.1
Aqcoe3G148400.1
Aqcoe4G308600.1
Aqcoe6G032400.1
Aqcoe5G414900.1
Aqcoe1G411900.1
Aqcoe1G366400.1
Aqcoe6G032300.1
Aqcoe7G293900.1
Aqcoe1G232900.1
Aqcoe1G417800.1
Aqcoe1G061000.1
Aqcoe6G160500.1
Aqcoe1G010300.1
Aqcoe6G099500.1
Aqcoe5G054100.1
Aqcoe5G404700.1
Aqcoe6G103100.1
Aqcoe1G354900.1
Aqcoe7G180900.1
Aqcoe3G149600.1
Aqcoe3G127800.1
Aqcoe5G321800.1
Aqcoe5G067900.1
Aqcoe3G016600.1
Aqcoe1G243800.1
Aqcoe3G042600.1
Aqcoe7G246500.1
Aqcoe7G325100.1
Aqcoe7G031700.1
Aqcoe5G169700.1
Aqcoe2G362500.1
Aqcoe2G306900.1
Aqcoe5G215900.1
Aqcoe4G275400.1
Aqcoe7G004300.1
Aqcoe6G010600.1
Aqcoe3G317300.1
Aqcoe1G090400.1
Aqcoe3G107100.1
Aqcoe5G174400.1
Aqcoe7G402600.1
Aqcoe1G189600.1
Aqcoe5G020100.1
Aqcoe1G349900.1
Aqcoe5G082600.1
Aqcoe3G366900.1
Aqcoe6G268300.1
Aqcoe5G252800.1
Aqcoe7G024600.1
Aqcoe7G359600.1
Aqcoe4G045700.1
Aqcoe2G246700.1
Aqcoe3G297100.1
Aqcoe3G040400.1
Aqcoe1G374600.1
Aqcoe7G280400.1
Aqcoe7G137400.1
Aqcoe6G013300.1
Aqcoe5G398300.1
Aqcoe3G263200.1
Aqcoe7G260700.1
Aqcoe5G216200.1
Aqcoe1G462100.1
Aqcoe2G096000.1
Aqcoe5G280200.1
Aqcoe5G344000.1
Aqcoe3G336900.1
Aqcoe1G096100.1
Aqcoe3G296100.1
Aqcoe4G031700.1
Aqcoe2G413000.1
Aqcoe1G310300.1
Aqcoe2G273600.1
Aqcoe5G323200.1
Aqcoe1G399500.1
Aqcoe1G022300.1
Aqcoe3G018500.1
Aqcoe4G021900.1
Aqcoe7G193500.1
Aqcoe6G014000.1
Aqcoe7G291300.1
Aqcoe6G149800.1
Aqcoe3G315600.1
Aqcoe1379s0001.1
Aqcoe1G208900.1
Aqcoe5G412800.1
Aqcoe1G103600.1
Aqcoe3G169700.1
Aqcoe6G203800.1
Aqcoe7G266600.1
Aqcoe1G343000.1
Aqcoe2G215000.1
Aqcoe2G183400.1
Aqcoe1G393300.1
Aqcoe7G082300.1
Aqcoe6G271900.1
Aqcoe5G436000.1
Aqcoe6G215700.1
Aqcoe2G288400.1
Aqcoe4G165700.1
Aqcoe1G460500.1
Aqcoe2G428300.1
Aqcoe7G012600.1
Aqcoe5G410800.1
Aqcoe7G081500.1
Aqcoe1G437300.1
Aqcoe5G468800.1
Aqcoe0008s0008.1
Aqcoe4G244900.1
Aqcoe6G007100.1
Aqcoe5G089700.1
Aqcoe2G212400.1
Aqcoe3G249700.1
Aqcoe5G178200.1
Aqcoe6G239000.1
Aqcoe6G041100.1
Aqcoe3G369800.1
Aqcoe2G261600.1
Aqcoe4G222500.1
Aqcoe5G114300.1
Aqcoe3G355300.1
Aqcoe3G380700.1
Aqcoe6G311600.1
Aqcoe4G172500.1
Aqcoe7G337400.1
Aqcoe5G029800.1
Aqcoe6G297100.1
Aqcoe2G035700.1
Aqcoe3G306500.1
Aqcoe2G316100.1
Aqcoe1G427400.1
Aqcoe6G288500.1
Aqcoe7G148400.1
Aqcoe4G021500.1
Aqcoe3G298000.1
Aqcoe3G293500.1
Aqcoe2G124700.1
Aqcoe7G003100.1
Aqcoe2G045000.1
Aqcoe1G199400.1
Aqcoe2G130100.1
Aqcoe7G039100.1
Aqcoe2G256700.1
Aqcoe6G050800.1
Aqcoe7G100400.1
Aqcoe7G015900.1
Aqcoe1G022000.1
Aqcoe7G024500.1
Aqcoe5G301600.1
Aqcoe7G207200.1
Aqcoe7G284400.1
Aqcoe2G320600.1
Aqcoe1718s0001.1
Aqcoe5G076900.1
Aqcoe5G352300.1
Aqcoe7G004900.1
Aqcoe3G035500.1
Aqcoe2G406300.1
Aqcoe5G200000.1
Aqcoe4G030000.1
Aqcoe6G063300.1
Aqcoe1G397300.1
Aqcoe6G286600.1
Aqcoe6G074900.1
Aqcoe5G054900.1
Aqcoe7G332300.1
Aqcoe1G448700.1
Aqcoe3G124200.1
Aqcoe7G391700.1
Aqcoe2G291700.1
Aqcoe5G179400.1
Aqcoe6G058600.1
Aqcoe6G177700.1
Aqcoe6G232600.1
Aqcoe7G157500.1
Aqcoe3G311200.1
Aqcoe1G044200.1
Aqcoe1G214700.1
Aqcoe5G102100.1
Aqcoe5G327300.1
Aqcoe1G383000.1
Aqcoe6G193800.1
Aqcoe1G360700.1
Aqcoe1G219900.1
Aqcoe4G197400.1
Aqcoe2G041800.1
Aqcoe5G314100.1
Aqcoe7G217400.1
Aqcoe1G351300.1
Aqcoe5G035200.1
Aqcoe7G305300.1
Aqcoe2G277000.1
Aqcoe7G000400.1
Aqcoe7G031500.1
Aqcoe4G022300.1
Aqcoe1G032800.1
Aqcoe3G014200.1
Aqcoe7G004400.1
Aqcoe1G419600.1
Aqcoe1G299600.1
Aqcoe4G292700.1
Aqcoe4G264200.1
Aqcoe7G408900.1
Aqcoe3G105000.1
Aqcoe4G159400.1
Aqcoe6G115600.1
Aqcoe5G447000.1
Aqcoe1G049800.1
Aqcoe5G373000.1
Aqcoe1G063000.1
Aqcoe7G195400.1
Aqcoe1G113600.1
Aqcoe1G277700.1
Aqcoe3G266900.1
Aqcoe1G456800.1
Aqcoe1G453500.1
Aqcoe5G035900.1
Aqcoe5G237600.1
Aqcoe6G014500.1
Aqcoe6G189200.1
Aqcoe4G201000.1
Aqcoe5G366900.1
Aqcoe3G239200.1
Aqcoe1G068700.1
Aqcoe7G167500.1
Aqcoe6G311500.1
Aqcoe2G276200.1
Aqcoe7G294900.1
Aqcoe7G247300.1
Aqcoe5G012600.1
Aqcoe3G297000.1
Aqcoe6G217700.1
Aqcoe2G247300.1
Aqcoe3G349400.1
