# Supplementary material for: Comparative transcriptomics of early petal development across four diverse species of Aquilegia reveal few genes consistently associated with nectar spur development
Source: BMC Genomics. 2019 Aug 22;20:668. doi: 10.1186/s12864-019-6002-9 (PMC6704642; doi:10.1186/s12864-019-6002-9)
Supplement: Supplementary file 6 — genes used in spurred taxa vs A. ecalcarata PCA. File format: Tab delimited text file. (TXT 79 kb) [file 12864_2019_6002_MOESM6_ESM.txt]

Aqcoe0016s0011.1
Aqcoe0031s0004.1
Aqcoe0033s0001.1
Aqcoe0056s0002.1
Aqcoe0056s0004.1
Aqcoe0099s0002.1
Aqcoe0143s0002.1
Aqcoe0153s0001.1
Aqcoe0175s0005.1
Aqcoe0978s0001.1
Aqcoe1G006900.1
Aqcoe1G018100.1
Aqcoe1G023400.1
Aqcoe1G023600.1
Aqcoe1G024200.1
Aqcoe1G026600.1
Aqcoe1G028200.1
Aqcoe1G033900.1
Aqcoe1G036600.1
Aqcoe1G040300.1
Aqcoe1G044400.1
Aqcoe1G047900.1
Aqcoe1G048900.1
Aqcoe1G068700.1
Aqcoe1G094900.1
Aqcoe1G111600.1
Aqcoe1G115900.1
Aqcoe1G118600.1
Aqcoe1G119200.1
Aqcoe1G166200.1
Aqcoe1G178700.1
Aqcoe1G181600.1
Aqcoe1G211300.1
Aqcoe1G214500.1
Aqcoe1G216300.1
Aqcoe1G218100.1
Aqcoe1G233200.1
Aqcoe1G244900.1
Aqcoe1G246400.1
Aqcoe1G252600.1
Aqcoe1G271500.1
Aqcoe1G297400.1
Aqcoe1G301100.1
Aqcoe1G301200.1
Aqcoe1G302000.1
Aqcoe1G311500.1
Aqcoe1G312300.1
Aqcoe1G339700.1
Aqcoe1G345000.1
Aqcoe1G348700.1
Aqcoe1G349900.1
Aqcoe1G351000.1
Aqcoe1G351100.1
Aqcoe1G360700.1
Aqcoe1G360800.1
Aqcoe1G360900.1
Aqcoe1G361000.1
Aqcoe1G366700.1
Aqcoe1G367300.1
Aqcoe1G376900.1
Aqcoe1G388900.1
Aqcoe1G396400.1
Aqcoe1G398700.1
Aqcoe1G404600.1
Aqcoe1G406000.1
Aqcoe1G414100.1
Aqcoe1G415600.1
Aqcoe1G421300.1
Aqcoe1G421800.1
Aqcoe1G422200.1
Aqcoe1G428800.1
Aqcoe1G435200.1
Aqcoe1G451100.1
Aqcoe1G451600.1
Aqcoe1G454300.1
Aqcoe1G458200.1
Aqcoe1G458300.1
Aqcoe1G460200.1
Aqcoe1G460300.1
Aqcoe1G460600.1
Aqcoe1G473800.1
Aqcoe1G476000.1
Aqcoe1G479100.1
Aqcoe1G487500.1
Aqcoe2G000900.1
Aqcoe2G010500.1
Aqcoe2G014000.1
Aqcoe2G015800.1
Aqcoe2G031000.1
Aqcoe2G036000.1
Aqcoe2G045800.1
Aqcoe2G050700.1
Aqcoe2G052000.1
Aqcoe2G052100.1
Aqcoe2G054000.1
Aqcoe2G060100.1
Aqcoe2G064000.1
Aqcoe2G070700.1
Aqcoe2G088300.1
Aqcoe2G105000.1
Aqcoe2G109300.1
Aqcoe2G114900.1
Aqcoe2G120000.1
Aqcoe2G124200.1
Aqcoe2G124900.1
Aqcoe2G125200.1
Aqcoe2G128000.1
Aqcoe2G133800.1
Aqcoe2G139400.1
Aqcoe2G152400.1
Aqcoe2G153300.1
Aqcoe2G153400.1
Aqcoe2G158000.1
Aqcoe2G158400.1
Aqcoe2G164600.1
Aqcoe2G169100.1
Aqcoe2G179700.1
Aqcoe2G183500.1
Aqcoe2G184300.1
Aqcoe2G186200.1
Aqcoe2G203700.1
Aqcoe2G204500.1
Aqcoe2G206100.1
Aqcoe2G223300.1
Aqcoe2G229900.1
Aqcoe2G232500.1
Aqcoe2G236600.1
Aqcoe2G256300.1
Aqcoe2G265100.1
Aqcoe2G271900.1
Aqcoe2G274300.1
Aqcoe2G274600.1
Aqcoe2G279000.1
Aqcoe2G288400.1
Aqcoe2G290300.1
Aqcoe2G290800.1
Aqcoe2G300900.1
Aqcoe2G313900.1
Aqcoe2G314900.1
Aqcoe2G315700.1
Aqcoe2G320600.1
Aqcoe2G321100.1
Aqcoe2G328500.1
Aqcoe2G332300.1
Aqcoe2G338200.1
Aqcoe2G352200.1
Aqcoe2G375900.1
Aqcoe2G383400.1
Aqcoe2G402000.1
Aqcoe2G419100.1
Aqcoe2G419400.1
Aqcoe2G421000.1
Aqcoe2G422000.1
Aqcoe3G008300.1
Aqcoe3G011400.1
Aqcoe3G013300.1
Aqcoe3G022600.1
Aqcoe3G038400.1
Aqcoe3G040300.1
Aqcoe3G049000.1
Aqcoe3G056300.1
Aqcoe3G057800.1
Aqcoe3G061700.1
Aqcoe3G069100.1
Aqcoe3G081000.1
Aqcoe3G088500.1
Aqcoe3G092200.1
Aqcoe3G095000.1
Aqcoe3G095100.1
Aqcoe3G102600.1
Aqcoe3G108700.1
Aqcoe3G111000.1
Aqcoe3G136200.1
Aqcoe3G139000.1
Aqcoe3G140600.1
Aqcoe3G143400.1
Aqcoe3G155800.1
Aqcoe3G157100.1
Aqcoe3G157200.1
Aqcoe3G173400.1
Aqcoe3G184100.1
Aqcoe3G184800.1
Aqcoe3G187100.1
Aqcoe3G188000.1
Aqcoe3G190100.1
Aqcoe3G195300.1
Aqcoe3G195400.1
Aqcoe3G195500.1
Aqcoe3G200100.1
Aqcoe3G206600.1
Aqcoe3G208000.1
Aqcoe3G209700.1
Aqcoe3G209800.1
Aqcoe3G212500.1
Aqcoe3G216200.1
Aqcoe3G216300.1
Aqcoe3G219900.1
Aqcoe3G231100.1
Aqcoe3G249000.1
Aqcoe3G258600.1
Aqcoe3G259200.1
Aqcoe3G270500.1
Aqcoe3G273100.1
Aqcoe3G279800.1
Aqcoe3G288900.1
Aqcoe3G304200.1
Aqcoe3G321900.1
Aqcoe3G325300.1
Aqcoe3G329700.1
Aqcoe3G334800.1
Aqcoe3G335700.1
Aqcoe3G345900.1
Aqcoe3G363600.1
Aqcoe3G365700.1
Aqcoe3G366000.1
Aqcoe3G367800.1
Aqcoe3G375300.1
Aqcoe3G375500.1
Aqcoe3G379800.1
Aqcoe3G380500.1
Aqcoe3G394100.1
Aqcoe3G400500.1
Aqcoe3G409100.1
Aqcoe3G421700.1
Aqcoe3G438100.1
Aqcoe3G441400.1
Aqcoe4G010700.1
Aqcoe4G010900.1
Aqcoe4G012100.1
Aqcoe4G015600.1
Aqcoe4G015700.1
Aqcoe4G015800.1
Aqcoe4G015900.1
Aqcoe4G016000.1
Aqcoe4G016100.1
Aqcoe4G021400.1
Aqcoe4G021800.1
Aqcoe4G026600.1
Aqcoe4G028700.1
Aqcoe4G038400.1
Aqcoe4G042800.1
Aqcoe4G054900.1
Aqcoe4G060600.1
Aqcoe4G064000.1
Aqcoe4G065100.1
Aqcoe4G065400.1
Aqcoe4G068700.1
Aqcoe4G071200.1
Aqcoe4G077700.1
Aqcoe4G081300.1
Aqcoe4G088500.1
Aqcoe4G098300.1
Aqcoe4G098500.1
Aqcoe4G114100.1
Aqcoe4G115100.1
Aqcoe4G124100.1
Aqcoe4G125900.1
Aqcoe4G144800.1
Aqcoe4G146400.1
Aqcoe4G146500.1
Aqcoe4G148200.1
Aqcoe4G150200.1
Aqcoe4G153400.1
Aqcoe4G160300.1
Aqcoe4G160400.1
Aqcoe4G177100.1
Aqcoe4G178000.1
Aqcoe4G184400.1
Aqcoe4G187800.1
Aqcoe4G196100.1
Aqcoe4G200300.1
Aqcoe4G209900.1
Aqcoe4G211700.1
Aqcoe4G238000.1
Aqcoe4G240000.1
Aqcoe4G253500.1
Aqcoe4G254000.1
Aqcoe4G254100.1
Aqcoe4G265900.1
Aqcoe4G290400.1
Aqcoe4G302100.1
Aqcoe4G305800.1
Aqcoe5G002200.1
Aqcoe5G003400.1
Aqcoe5G018100.1
Aqcoe5G026900.1
Aqcoe5G028300.1
Aqcoe5G031000.1
Aqcoe5G039700.1
Aqcoe5G040300.1
Aqcoe5G050900.1
Aqcoe5G053600.1
Aqcoe5G055500.1
Aqcoe5G085500.1
Aqcoe5G091200.1
Aqcoe5G098200.1
Aqcoe5G144800.1
Aqcoe5G147200.1
Aqcoe5G147700.1
Aqcoe5G155100.1
Aqcoe5G160800.1
Aqcoe5G166300.1
Aqcoe5G166400.1
Aqcoe5G169900.1
Aqcoe5G171100.1
Aqcoe5G174600.1
Aqcoe5G174900.1
Aqcoe5G190100.1
Aqcoe5G206600.1
Aqcoe5G213800.1
Aqcoe5G216300.1
Aqcoe5G221900.1
Aqcoe5G227100.1
Aqcoe5G229600.1
Aqcoe5G250600.1
Aqcoe5G251000.1
Aqcoe5G256400.1
Aqcoe5G256700.1
Aqcoe5G265000.1
Aqcoe5G266100.1
Aqcoe5G266300.1
Aqcoe5G266800.1
Aqcoe5G274600.1
Aqcoe5G281200.1
Aqcoe5G290000.1
Aqcoe5G308800.1
Aqcoe5G326800.1
Aqcoe5G328800.1
Aqcoe5G329300.1
Aqcoe5G340300.1
Aqcoe5G344700.1
Aqcoe5G348700.1
Aqcoe5G350400.1
Aqcoe5G358200.1
Aqcoe5G360200.1
Aqcoe5G363400.1
Aqcoe5G374800.1
Aqcoe5G385900.1
Aqcoe5G412200.1
Aqcoe5G418500.1
Aqcoe5G418700.1
Aqcoe5G419900.1
Aqcoe5G426600.1
Aqcoe5G427200.1
Aqcoe5G438900.1
Aqcoe5G450900.1
Aqcoe5G452300.1
Aqcoe5G452400.1
Aqcoe5G455300.1
Aqcoe5G460200.1
Aqcoe5G466200.1
Aqcoe5G469700.1
Aqcoe5G476300.1
Aqcoe6G017300.1
Aqcoe6G018000.1
Aqcoe6G024700.1
Aqcoe6G028300.1
Aqcoe6G046500.1
Aqcoe6G066200.1
Aqcoe6G069300.1
Aqcoe6G085500.1
Aqcoe6G100600.1
Aqcoe6G105100.1
Aqcoe6G145700.1
Aqcoe6G146000.1
Aqcoe6G149100.1
Aqcoe6G159900.1
Aqcoe6G169900.1
Aqcoe6G179400.1
Aqcoe6G187700.1
Aqcoe6G193700.1
Aqcoe6G195700.1
Aqcoe6G198400.1
Aqcoe6G206600.1
Aqcoe6G209800.1
Aqcoe6G213400.1
Aqcoe6G214100.1
Aqcoe6G217500.1
Aqcoe6G224200.1
Aqcoe6G224800.1
Aqcoe6G228700.1
Aqcoe6G228800.1
Aqcoe6G232000.1
Aqcoe6G236400.1
Aqcoe6G239000.1
Aqcoe6G259500.1
Aqcoe6G275500.1
Aqcoe6G276700.1
Aqcoe6G291500.1
Aqcoe6G301100.1
Aqcoe6G304000.1
Aqcoe6G307500.1
Aqcoe6G314600.1
Aqcoe6G327300.1
Aqcoe6G328200.1
Aqcoe7G000900.1
Aqcoe7G017900.1
Aqcoe7G031700.1
Aqcoe7G033100.1
Aqcoe7G037000.1
Aqcoe7G042600.1
Aqcoe7G051000.1
Aqcoe7G058500.1
Aqcoe7G078400.1
Aqcoe7G080100.1
Aqcoe7G081800.1
Aqcoe7G087300.1
Aqcoe7G096300.1
Aqcoe7G099300.1
Aqcoe7G109300.1
Aqcoe7G117300.1
Aqcoe7G121200.1
Aqcoe7G122000.1
Aqcoe7G123100.1
Aqcoe7G132700.1
Aqcoe7G136100.1
Aqcoe7G137100.1
Aqcoe7G149700.1
Aqcoe7G163100.1
Aqcoe7G168900.1
Aqcoe7G169600.1
Aqcoe7G207400.1
Aqcoe7G210900.1
Aqcoe7G239500.1
Aqcoe7G251800.1
Aqcoe7G256300.1
Aqcoe7G286700.1
Aqcoe7G291400.1
Aqcoe7G296600.1
Aqcoe7G297000.1
Aqcoe7G298100.1
Aqcoe7G298300.1
Aqcoe7G313500.1
Aqcoe7G319400.1
Aqcoe7G320300.1
Aqcoe7G324300.1
Aqcoe7G326700.1
Aqcoe7G332200.1
Aqcoe7G338000.1
Aqcoe7G338100.1
Aqcoe7G343600.1
Aqcoe7G357700.1
Aqcoe7G360800.1
Aqcoe7G375300.1
Aqcoe7G375400.1
Aqcoe7G378100.1
Aqcoe7G385200.1
Aqcoe7G385300.1
Aqcoe7G389000.1
Aqcoe7G397000.1
Aqcoe7G408200.1
Aqcoe7G408400.1
Aqcoe7G409800.1
Aqcoe7G410800.1
Aqcoe7G432400.1
Aqcoe0012s0002.1
Aqcoe0056s0003.1
Aqcoe0115s0003.1
Aqcoe0143s0001.1
Aqcoe1G004000.1
Aqcoe1G006100.1
Aqcoe1G009700.1
Aqcoe1G038000.1
Aqcoe1G038100.1
Aqcoe1G054700.1
Aqcoe1G054800.1
Aqcoe1G061000.1
Aqcoe1G068300.1
Aqcoe1G074300.1
Aqcoe1G079400.1
Aqcoe1G085800.1
Aqcoe1G104700.1
Aqcoe1G111400.1
Aqcoe1G125700.1
Aqcoe1G130700.1
Aqcoe1G131600.1
Aqcoe1G132400.1
Aqcoe1G133700.1
Aqcoe1G152500.1
Aqcoe1G173700.1
Aqcoe1G182500.1
Aqcoe1G190400.1
Aqcoe1G197900.1
Aqcoe1G204400.1
Aqcoe1G212400.1
Aqcoe1G217900.1
Aqcoe1G220900.1
Aqcoe1G227100.1
Aqcoe1G228200.1
Aqcoe1G235600.1
Aqcoe1G240400.1
Aqcoe1G288300.1
Aqcoe1G296400.1
Aqcoe1G296500.1
Aqcoe1G298900.1
Aqcoe1G312400.1
Aqcoe1G320100.1
Aqcoe1G329500.1
Aqcoe1G344000.1
Aqcoe1G348400.1
Aqcoe1G372500.1
Aqcoe1G400100.1
Aqcoe1G411800.1
Aqcoe1G420700.1
Aqcoe1G435900.1
Aqcoe1G471900.1
Aqcoe1G485900.1
Aqcoe1G499300.1
Aqcoe2G021900.1
Aqcoe2G040900.1
Aqcoe2G067600.1
Aqcoe2G070500.1
Aqcoe2G084300.1
Aqcoe2G101200.1
Aqcoe2G108900.1
Aqcoe2G127000.1
Aqcoe2G132400.1
Aqcoe2G138800.1
Aqcoe2G143300.1
Aqcoe2G148300.1
Aqcoe2G159900.1
Aqcoe2G180900.1
Aqcoe2G187100.1
Aqcoe2G203800.1
Aqcoe2G204400.1
Aqcoe2G213700.1
Aqcoe2G240500.1
Aqcoe2G247600.1
Aqcoe2G251200.1
Aqcoe2G276300.1
Aqcoe2G296600.1
Aqcoe2G338500.1
Aqcoe2G339900.1
Aqcoe2G341900.1
Aqcoe2G351600.1
Aqcoe2G379400.1
Aqcoe2G397200.1
Aqcoe2G397800.1
Aqcoe2G400200.1
Aqcoe2G409400.1
Aqcoe2G410900.1
Aqcoe2G417700.1
Aqcoe2G420700.1
Aqcoe2G428400.1
Aqcoe2G433300.1
Aqcoe3G008100.1
Aqcoe3G009400.1
Aqcoe3G019700.1
Aqcoe3G023600.1
Aqcoe3G024900.1
Aqcoe3G025400.1
Aqcoe3G031700.1
Aqcoe3G036000.1
Aqcoe3G036400.1
Aqcoe3G052300.1
Aqcoe3G052700.1
Aqcoe3G059800.1
Aqcoe3G074800.1
Aqcoe3G080600.1
Aqcoe3G096100.1
Aqcoe3G104600.1
Aqcoe3G114800.1
Aqcoe3G121900.1
Aqcoe3G129400.1
Aqcoe3G143800.1
Aqcoe3G158000.1
Aqcoe3G160300.1
Aqcoe3G165600.1
Aqcoe3G176800.1
Aqcoe3G178100.1
Aqcoe3G182500.1
Aqcoe3G186300.1
Aqcoe3G188900.1
Aqcoe3G219700.1
Aqcoe3G226900.1
Aqcoe3G249500.1
Aqcoe3G251300.1
Aqcoe3G253600.1
Aqcoe3G256500.1
Aqcoe3G264600.1
Aqcoe3G267700.1
Aqcoe3G273500.1
Aqcoe3G286900.1
Aqcoe3G288500.1
Aqcoe3G289000.1
Aqcoe3G306600.1
Aqcoe3G308600.1
Aqcoe3G311700.1
Aqcoe3G320600.1
Aqcoe3G321000.1
Aqcoe3G325600.1
Aqcoe3G329500.1
Aqcoe3G336100.1
Aqcoe3G351300.1
Aqcoe3G355300.1
Aqcoe3G356200.1
Aqcoe3G358800.1
Aqcoe3G361300.1
Aqcoe3G368700.1
Aqcoe3G372900.1
Aqcoe3G389100.1
Aqcoe3G398800.1
Aqcoe3G402900.1
Aqcoe3G407800.1
Aqcoe3G431100.1
Aqcoe4G000500.1
Aqcoe4G000600.1
Aqcoe4G002400.1
Aqcoe4G003200.1
Aqcoe4G010200.1
Aqcoe4G021500.1
Aqcoe4G021900.1
Aqcoe4G032100.1
Aqcoe4G040200.1
Aqcoe4G049700.1
Aqcoe4G052600.1
Aqcoe4G058400.1
Aqcoe4G062700.1
Aqcoe4G063500.1
Aqcoe4G067900.1
Aqcoe4G068900.1
Aqcoe4G080200.1
Aqcoe4G083100.1
Aqcoe4G088800.1
Aqcoe4G098200.1
Aqcoe4G099800.1
Aqcoe4G122800.1
Aqcoe4G129200.1
Aqcoe4G133300.1
Aqcoe4G135100.1
Aqcoe4G140500.1
Aqcoe4G151300.1
Aqcoe4G153500.1
Aqcoe4G158700.1
Aqcoe4G159500.1
Aqcoe4G160900.1
Aqcoe4G182500.1
Aqcoe4G184200.1
Aqcoe4G202500.1
Aqcoe4G204500.1
Aqcoe4G220700.1
Aqcoe4G221600.1
Aqcoe4G235800.1
Aqcoe4G238200.1
Aqcoe4G251700.1
Aqcoe4G287700.1
Aqcoe4G287800.1
Aqcoe4G290600.1
Aqcoe4G292700.1
Aqcoe5G004900.1
Aqcoe5G016400.1
Aqcoe5G021200.1
Aqcoe5G022500.1
Aqcoe5G024700.1
Aqcoe5G038000.1
Aqcoe5G045400.1
Aqcoe5G049500.1
Aqcoe5G107400.1
Aqcoe5G112600.1
Aqcoe5G152600.1
Aqcoe5G154000.1
Aqcoe5G158600.1
Aqcoe5G158700.1
Aqcoe5G160100.1
Aqcoe5G164900.1
Aqcoe5G167700.1
Aqcoe5G169700.1
Aqcoe5G172600.1
Aqcoe5G180800.1
Aqcoe5G190300.1
Aqcoe5G242800.1
Aqcoe5G257400.1
Aqcoe5G257700.1
Aqcoe5G262900.1
Aqcoe5G265200.1
Aqcoe5G266000.1
Aqcoe5G266200.1
Aqcoe5G271100.1
Aqcoe5G272700.1
Aqcoe5G280100.1
Aqcoe5G301800.1
Aqcoe5G301900.1
Aqcoe5G312900.1
Aqcoe5G321900.1
Aqcoe5G327600.1
Aqcoe5G328300.1
Aqcoe5G369200.1
Aqcoe5G374200.1
Aqcoe5G379700.1
Aqcoe5G384700.1
Aqcoe5G399000.1
Aqcoe5G399800.1
Aqcoe5G407100.1
Aqcoe5G452100.1
Aqcoe5G452200.1
Aqcoe5G453800.1
Aqcoe5G458900.1
Aqcoe5G476400.1
Aqcoe6G005300.1
Aqcoe6G032500.1
Aqcoe6G069600.1
Aqcoe6G078000.1
Aqcoe6G098000.1
Aqcoe6G127400.1
Aqcoe6G150000.1
Aqcoe6G153100.1
Aqcoe6G159300.1
Aqcoe6G160400.1
Aqcoe6G169400.1
Aqcoe6G187500.1
Aqcoe6G195900.1
Aqcoe6G206800.1
Aqcoe6G228600.1
Aqcoe6G232100.1
Aqcoe6G259600.1
Aqcoe6G273300.1
Aqcoe6G280400.1
Aqcoe6G289200.1
Aqcoe6G296500.1
Aqcoe6G304300.1
Aqcoe6G318000.1
Aqcoe7G016200.1
Aqcoe7G034600.1
Aqcoe7G048800.1
Aqcoe7G061400.1
Aqcoe7G065700.1
Aqcoe7G081700.1
Aqcoe7G095100.1
Aqcoe7G102900.1
Aqcoe7G107100.1
Aqcoe7G107400.1
Aqcoe7G125600.1
Aqcoe7G134100.1
Aqcoe7G145300.1
Aqcoe7G158000.1
Aqcoe7G175100.1
Aqcoe7G176500.1
Aqcoe7G177800.1
Aqcoe7G179500.1
Aqcoe7G180000.1
Aqcoe7G238900.1
Aqcoe7G239400.1
Aqcoe7G242600.1
Aqcoe7G276700.1
Aqcoe7G291000.1
Aqcoe7G317800.1
Aqcoe7G345200.1
Aqcoe7G367500.1
Aqcoe7G368100.1
Aqcoe7G393500.1
Aqcoe7G395900.1
Aqcoe7G404500.1
Aqcoe7G422700.1
Aqcoe7G425400.1
Aqcoe7G433000.1
Aqcoe7G434200.1
Aqcoe7G439900.1
Aqcoe7G442900.1
Aqcoe0017s0008.1
Aqcoe0112s0001.1
Aqcoe0508s0001.1
Aqcoe1G019600.1
Aqcoe1G024500.1
Aqcoe1G025300.1
Aqcoe1G025900.1
Aqcoe1G049400.1
Aqcoe1G052100.1
Aqcoe1G056700.1
Aqcoe1G065500.1
Aqcoe1G072500.1
Aqcoe1G072700.1
Aqcoe1G128300.1
Aqcoe1G128500.1
Aqcoe1G134300.1
Aqcoe1G136700.1
Aqcoe1G140100.1
Aqcoe1G141900.1
Aqcoe1G143700.1
Aqcoe1G148200.1
Aqcoe1G156700.1
Aqcoe1G156800.1
Aqcoe1G163100.1
Aqcoe1G165700.1
Aqcoe1G207900.1
Aqcoe1G209800.1
Aqcoe1G211500.1
Aqcoe1G260600.1
Aqcoe1G265800.1
Aqcoe1G279500.1
Aqcoe1G326500.1
Aqcoe1G329700.1
Aqcoe1G330200.1
Aqcoe1G331700.1
Aqcoe1G339300.1
Aqcoe1G361400.1
Aqcoe1G369900.1
Aqcoe1G384000.1
Aqcoe1G399600.1
Aqcoe1G417000.1
Aqcoe1G418500.1
Aqcoe1G420800.1
Aqcoe1G422400.1
Aqcoe1G427300.1
Aqcoe1G428100.1
Aqcoe1G435700.1
Aqcoe1G454700.1
Aqcoe1G473600.1
Aqcoe1G476200.1
Aqcoe1G482500.1
Aqcoe1G484100.1
Aqcoe2G018200.1
Aqcoe2G022700.1
Aqcoe2G025100.1
Aqcoe2G039600.1
Aqcoe2G040300.1
Aqcoe2G051300.1
Aqcoe2G056400.1
Aqcoe2G060400.1
Aqcoe2G063800.1
Aqcoe2G066600.1
Aqcoe2G076000.1
Aqcoe2G079800.1
Aqcoe2G084800.1
Aqcoe2G094500.1
Aqcoe2G095300.1
Aqcoe2G115100.1
Aqcoe2G118200.1
Aqcoe2G118300.1
Aqcoe2G123300.1
Aqcoe2G131100.1
Aqcoe2G131500.1
Aqcoe2G150500.1
Aqcoe2G170000.1
Aqcoe2G178200.1
Aqcoe2G181900.1
Aqcoe2G187000.1
Aqcoe2G234000.1
Aqcoe2G299800.1
Aqcoe2G316700.1
Aqcoe2G319600.1
Aqcoe2G322600.1
Aqcoe2G347100.1
Aqcoe2G347700.1
Aqcoe2G359500.1
Aqcoe2G415000.1
Aqcoe2G427900.1
Aqcoe3G000300.1
Aqcoe3G000900.1
Aqcoe3G002800.1
Aqcoe3G007700.1
Aqcoe3G010600.1
Aqcoe3G026200.1
Aqcoe3G037600.1
Aqcoe3G039200.1
Aqcoe3G057100.1
Aqcoe3G059400.1
Aqcoe3G069500.1
Aqcoe3G098900.1
Aqcoe3G099900.1
Aqcoe3G143900.1
Aqcoe3G149100.1
Aqcoe3G154200.1
Aqcoe3G165500.1
Aqcoe3G204700.1
Aqcoe3G214400.1
Aqcoe3G216500.1
Aqcoe3G217600.1
Aqcoe3G222900.1
Aqcoe3G225100.1
Aqcoe3G259800.1
Aqcoe3G290900.1
Aqcoe3G294100.1
Aqcoe3G313100.1
Aqcoe3G317000.1
Aqcoe3G317600.1
Aqcoe3G321100.1
Aqcoe3G322200.1
Aqcoe3G328900.1
Aqcoe3G334900.1
Aqcoe3G339000.1
Aqcoe3G346900.1
Aqcoe3G353600.1
Aqcoe3G365500.1
Aqcoe3G375400.1
Aqcoe3G385500.1
Aqcoe3G385800.1
Aqcoe3G401000.1
Aqcoe3G404500.1
Aqcoe3G417000.1
Aqcoe3G424600.1
Aqcoe3G426500.1
Aqcoe3G433000.1
Aqcoe3G433400.1
Aqcoe4G001200.1
Aqcoe4G011300.1
Aqcoe4G012800.1
Aqcoe4G015500.1
Aqcoe4G022300.1
Aqcoe4G050800.1
Aqcoe4G052100.1
Aqcoe4G060500.1
Aqcoe4G065500.1
Aqcoe4G067700.1
Aqcoe4G090300.1
Aqcoe4G091700.1
Aqcoe4G140300.1
Aqcoe4G151200.1
Aqcoe4G156200.1
Aqcoe4G159600.1
Aqcoe4G160700.1
Aqcoe4G163800.1
Aqcoe4G182300.1
Aqcoe4G182700.1
Aqcoe4G183800.1
Aqcoe4G192400.1
Aqcoe4G209600.1
Aqcoe4G215600.1
Aqcoe4G232800.1
Aqcoe4G244400.1
Aqcoe4G284400.1
Aqcoe4G290800.1
Aqcoe4G305600.1
Aqcoe5G003900.1
Aqcoe5G007800.1
Aqcoe5G022800.1
Aqcoe5G033100.1
Aqcoe5G034000.1
Aqcoe5G034100.1
Aqcoe5G040100.1
Aqcoe5G084000.1
Aqcoe5G087900.1
Aqcoe5G088300.1
Aqcoe5G094800.1
Aqcoe5G124700.1
Aqcoe5G140000.1
Aqcoe5G156800.1
Aqcoe5G158200.1
Aqcoe5G161100.1
Aqcoe5G164200.1
Aqcoe5G172800.1
Aqcoe5G175100.1
Aqcoe5G181200.1
Aqcoe5G197600.1
Aqcoe5G200100.1
Aqcoe5G226900.1
Aqcoe5G254400.1
Aqcoe5G268100.1
Aqcoe5G277200.1
Aqcoe5G285000.1
Aqcoe5G285300.1
Aqcoe5G287700.1
Aqcoe5G288800.1
Aqcoe5G325400.1
Aqcoe5G327800.1
Aqcoe5G334300.1
Aqcoe5G340700.1
Aqcoe5G340800.1
Aqcoe5G349000.1
Aqcoe5G372400.1
Aqcoe5G389300.1
Aqcoe5G394200.1
Aqcoe5G398600.1
Aqcoe5G399200.1
Aqcoe5G434100.1
Aqcoe5G444900.1
Aqcoe5G450700.1
Aqcoe6G002000.1
Aqcoe6G004200.1
Aqcoe6G051500.1
Aqcoe6G063400.1
Aqcoe6G068400.1
Aqcoe6G078100.1
Aqcoe6G086600.1
Aqcoe6G094400.1
Aqcoe6G097100.1
Aqcoe6G099500.1
Aqcoe6G103300.1
Aqcoe6G108200.1
Aqcoe6G123900.1
Aqcoe6G127300.1
Aqcoe6G134600.1
Aqcoe6G151100.1
Aqcoe6G189300.1
Aqcoe6G200600.1
Aqcoe6G202800.1
Aqcoe6G204100.1
Aqcoe6G205900.1
Aqcoe6G250900.1
Aqcoe6G257900.1
Aqcoe6G293100.1
Aqcoe6G295800.1
Aqcoe6G325500.1
Aqcoe6G327600.1
Aqcoe7G000100.1
Aqcoe7G006800.1
Aqcoe7G025900.1
Aqcoe7G044700.1
Aqcoe7G049800.1
Aqcoe7G069000.1
Aqcoe7G104100.1
Aqcoe7G104900.1
Aqcoe7G125100.1
Aqcoe7G144200.1
Aqcoe7G151100.1
Aqcoe7G158700.1
Aqcoe7G168100.1
Aqcoe7G180800.1
Aqcoe7G189300.1
Aqcoe7G192000.1
Aqcoe7G195800.1
Aqcoe7G222300.1
Aqcoe7G237600.1
Aqcoe7G242800.1
Aqcoe7G248200.1
Aqcoe7G248800.1
Aqcoe7G253800.1
Aqcoe7G255000.1
Aqcoe7G260300.1
Aqcoe7G262800.1
Aqcoe7G271000.1
Aqcoe7G276600.1
Aqcoe7G287500.1
Aqcoe7G298600.1
Aqcoe7G301900.1
Aqcoe7G334500.1
Aqcoe7G348700.1
Aqcoe7G349100.1
Aqcoe7G349200.1
Aqcoe7G367100.1
Aqcoe7G374100.1
Aqcoe7G380200.1
Aqcoe7G380300.1
Aqcoe7G384400.1
Aqcoe7G384500.1
Aqcoe7G387200.1
Aqcoe7G394600.1
Aqcoe7G395200.1
Aqcoe7G427600.1
Aqcoe7G435800.1
Aqcoe7G438900.1
Aqcoe7G440400.1
Aqcoe7G441400.1
Aqcoe0008s0002.1
Aqcoe0008s0008.1
Aqcoe0396s0001.1
Aqcoe1155s0001.1
Aqcoe1G007700.1
Aqcoe1G008700.1
Aqcoe1G011100.1
Aqcoe1G028300.1
Aqcoe1G031000.1
Aqcoe1G039900.1
Aqcoe1G042800.1
Aqcoe1G049000.1
Aqcoe1G065300.1
Aqcoe1G082500.1
Aqcoe1G082800.1
Aqcoe1G084300.1
Aqcoe1G085300.1
Aqcoe1G093200.1
Aqcoe1G100500.1
Aqcoe1G100800.1
Aqcoe1G105300.1
Aqcoe1G115500.1
Aqcoe1G122800.1
Aqcoe1G123200.1
Aqcoe1G132100.1
Aqcoe1G138000.1
Aqcoe1G142200.1
Aqcoe1G145100.1
Aqcoe1G146200.1
Aqcoe1G162700.1
Aqcoe1G173300.1
Aqcoe1G181300.1
Aqcoe1G184200.1
Aqcoe1G191500.1
Aqcoe1G192000.1
Aqcoe1G192100.1
Aqcoe1G192300.1
Aqcoe1G197500.1
Aqcoe1G204700.1
Aqcoe1G207500.1
Aqcoe1G215400.1
Aqcoe1G220700.1
Aqcoe1G220800.1
Aqcoe1G221800.1
Aqcoe1G235800.1
Aqcoe1G239200.1
Aqcoe1G239500.1
Aqcoe1G242300.1
Aqcoe1G243300.1
Aqcoe1G254200.1
Aqcoe1G263400.1
Aqcoe1G316200.1
Aqcoe1G333900.1
Aqcoe1G340600.1
Aqcoe1G354300.1
Aqcoe1G379700.1
Aqcoe1G387100.1
Aqcoe1G405000.1
Aqcoe1G408200.1
Aqcoe1G408900.1
Aqcoe1G419000.1
Aqcoe1G421000.1
Aqcoe1G423600.1
Aqcoe1G425400.1
Aqcoe1G430200.1
Aqcoe1G443200.1
Aqcoe1G455400.1
Aqcoe1G462200.1
Aqcoe1G475500.1
Aqcoe1G478600.1
Aqcoe1G489500.1
Aqcoe1G493500.1
Aqcoe2G003100.1
Aqcoe2G016200.1
Aqcoe2G019800.1
Aqcoe2G020100.1
Aqcoe2G022600.1
Aqcoe2G025200.1
Aqcoe2G039500.1
Aqcoe2G070000.1
Aqcoe2G083300.1
Aqcoe2G092200.1
Aqcoe2G104200.1
Aqcoe2G109600.1
Aqcoe2G116500.1
Aqcoe2G132500.1
Aqcoe2G144300.1
Aqcoe2G146900.1
Aqcoe2G149500.1
Aqcoe2G158800.1
Aqcoe2G162800.1
Aqcoe2G164700.1
Aqcoe2G224400.1
Aqcoe2G261000.1
Aqcoe2G271300.1
Aqcoe2G274900.1
Aqcoe2G291100.1
Aqcoe2G292600.1
Aqcoe2G294700.1
Aqcoe2G298800.1
Aqcoe2G299000.1
Aqcoe2G303700.1
Aqcoe2G318400.1
Aqcoe2G319700.1
Aqcoe2G320500.1
Aqcoe2G332400.1
Aqcoe2G334800.1
Aqcoe2G335000.1
Aqcoe2G347300.1
Aqcoe2G355300.1
Aqcoe2G369600.1
Aqcoe2G373400.1
Aqcoe2G384500.1
Aqcoe2G387400.1
Aqcoe2G412000.1
Aqcoe2G412100.1
Aqcoe2G412200.1
Aqcoe2G412300.1
Aqcoe2G412400.1
Aqcoe2G417800.1
Aqcoe2G417900.1
Aqcoe2G420200.1
Aqcoe2G433700.1
Aqcoe2G438000.1
Aqcoe3G040900.1
Aqcoe3G047400.1
Aqcoe3G047900.1
Aqcoe3G085000.1
Aqcoe3G085400.1
Aqcoe3G094100.1
Aqcoe3G097900.1
Aqcoe3G099000.1
Aqcoe3G108500.1
Aqcoe3G111100.1
Aqcoe3G112500.1
Aqcoe3G125700.1
Aqcoe3G134700.1
Aqcoe3G144200.1
Aqcoe3G166600.1
Aqcoe3G173900.1
Aqcoe3G178700.1
Aqcoe3G180300.1
Aqcoe3G186200.1
Aqcoe3G206000.1
Aqcoe3G208600.1
Aqcoe3G233100.1
Aqcoe3G241200.1
Aqcoe3G242000.1
Aqcoe3G269100.1
Aqcoe3G298800.1
Aqcoe3G302600.1
Aqcoe3G311600.1
Aqcoe3G313300.1
Aqcoe3G323500.1
Aqcoe3G323700.1
Aqcoe3G329900.1
Aqcoe3G330400.1
Aqcoe3G341100.1
Aqcoe3G344000.1
Aqcoe3G357300.1
Aqcoe3G357600.1
Aqcoe3G373700.1
Aqcoe3G374100.1
Aqcoe3G376400.1
Aqcoe3G380000.1
Aqcoe3G389000.1
Aqcoe3G391800.1
Aqcoe3G402200.1
Aqcoe3G405500.1
Aqcoe3G416600.1
Aqcoe3G418900.1
Aqcoe3G423000.1
Aqcoe3G423400.1
Aqcoe3G426800.1
Aqcoe3G430600.1
Aqcoe3G438700.1
Aqcoe3G439600.1
Aqcoe3G443600.1
Aqcoe4G010300.1
Aqcoe4G010800.1
Aqcoe4G011200.1
Aqcoe4G027100.1
Aqcoe4G035400.1
Aqcoe4G039600.1
Aqcoe4G042400.1
Aqcoe4G046900.1
Aqcoe4G057900.1
Aqcoe4G058000.1
Aqcoe4G060800.1
Aqcoe4G060900.1
Aqcoe4G061200.1
Aqcoe4G063200.1
Aqcoe4G064400.1
Aqcoe4G066100.1
Aqcoe4G072300.1
Aqcoe4G080500.1
Aqcoe4G082200.1
Aqcoe4G084100.1
Aqcoe4G187300.1
Aqcoe4G200700.1
Aqcoe4G203100.1
Aqcoe4G233900.1
Aqcoe4G241400.1
Aqcoe4G277600.1
Aqcoe4G300200.1
Aqcoe4G311500.1
Aqcoe4G312600.1
Aqcoe5G003200.1
Aqcoe5G008600.1
Aqcoe5G009700.1
Aqcoe5G015600.1
Aqcoe5G017400.1
Aqcoe5G018200.1
Aqcoe5G026800.1
Aqcoe5G029600.1
Aqcoe5G030700.1
Aqcoe5G046400.1
Aqcoe5G053900.1
Aqcoe5G054900.1
Aqcoe5G055800.1
Aqcoe5G056900.1
Aqcoe5G058400.1
Aqcoe5G067000.1
Aqcoe5G070000.1
Aqcoe5G080600.1
Aqcoe5G090200.1
Aqcoe5G092200.1
Aqcoe5G092300.1
Aqcoe5G112500.1
Aqcoe5G119000.1
Aqcoe5G146900.1
Aqcoe5G154700.1
Aqcoe5G159300.1
Aqcoe5G162000.1
Aqcoe5G165400.1
Aqcoe5G165600.1
Aqcoe5G166800.1
Aqcoe5G169800.1
Aqcoe5G170900.1
Aqcoe5G178400.1
Aqcoe5G186800.1
Aqcoe5G187700.1
Aqcoe5G190400.1
Aqcoe5G191200.1
Aqcoe5G194400.1
Aqcoe5G195200.1
Aqcoe5G197100.1
Aqcoe5G198100.1
Aqcoe5G200400.1
Aqcoe5G203200.1
Aqcoe5G204900.1
Aqcoe5G209500.1
Aqcoe5G215200.1
Aqcoe5G219800.1
Aqcoe5G223600.1
Aqcoe5G224200.1
Aqcoe5G233100.1
Aqcoe5G234900.1
Aqcoe5G243100.1
Aqcoe5G255000.1
Aqcoe5G272300.1
Aqcoe5G276500.1
Aqcoe5G277300.1
Aqcoe5G309300.1
Aqcoe5G319400.1
Aqcoe5G323000.1
Aqcoe5G327100.1
Aqcoe5G331200.1
Aqcoe5G341200.1
Aqcoe5G348300.1
Aqcoe5G353100.1
Aqcoe5G356400.1
Aqcoe5G360300.1
Aqcoe5G361500.1
Aqcoe5G362500.1
Aqcoe5G402400.1
Aqcoe5G414700.1
Aqcoe5G421000.1
Aqcoe5G428800.1
Aqcoe5G450200.1
Aqcoe5G451300.1
Aqcoe5G451500.1
Aqcoe5G459400.1
Aqcoe5G472300.1
Aqcoe6G011100.1
Aqcoe6G015800.1
Aqcoe6G025000.1
Aqcoe6G051800.1
Aqcoe6G066100.1
Aqcoe6G066500.1
Aqcoe6G072500.1
Aqcoe6G074300.1
Aqcoe6G078200.1
Aqcoe6G079900.1
Aqcoe6G085000.1
Aqcoe6G089900.1
Aqcoe6G100500.1
Aqcoe6G121000.1
Aqcoe6G144700.1
Aqcoe6G150500.1
Aqcoe6G156500.1
Aqcoe6G159700.1
Aqcoe6G160500.1
Aqcoe6G167000.1
Aqcoe6G250800.1
Aqcoe6G269900.1
Aqcoe6G277800.1
Aqcoe6G303600.1
Aqcoe6G304900.1
Aqcoe6G321900.1
Aqcoe6G323900.1
Aqcoe7G001100.1
Aqcoe7G016600.1
Aqcoe7G020500.1
Aqcoe7G020700.1
Aqcoe7G024700.1
Aqcoe7G030500.1
Aqcoe7G032400.1
Aqcoe7G036900.1
Aqcoe7G043700.1
Aqcoe7G057300.1
Aqcoe7G073800.1
Aqcoe7G076500.1
Aqcoe7G081000.1
Aqcoe7G082400.1
Aqcoe7G088000.1
Aqcoe7G096500.1
Aqcoe7G108000.1
Aqcoe7G145700.1
Aqcoe7G146300.1
Aqcoe7G147400.1
Aqcoe7G164200.1
Aqcoe7G164400.1
Aqcoe7G170900.1
Aqcoe7G171500.1
Aqcoe7G181200.1
Aqcoe7G187100.1
Aqcoe7G205900.1
Aqcoe7G218800.1
Aqcoe7G232900.1
Aqcoe7G236800.1
Aqcoe7G257600.1
Aqcoe7G272800.1
Aqcoe7G281900.1
Aqcoe7G290900.1
Aqcoe7G302400.1
Aqcoe7G308900.1
Aqcoe7G316200.1
Aqcoe7G324000.1
Aqcoe7G345500.1
Aqcoe7G349500.1
Aqcoe7G372800.1
Aqcoe7G377900.1
Aqcoe7G400100.1
Aqcoe7G421500.1
Aqcoe7G426300.1
Aqcoe7G436800.1
Aqcoe7G442300.1
Aqcoe0009s0016.1
Aqcoe0014s0009.1
Aqcoe0014s0010.1
Aqcoe0017s0001.1
Aqcoe0103s0002.1
Aqcoe0161s0001.1
Aqcoe0204s0002.1
Aqcoe1G006700.1
Aqcoe1G007000.1
Aqcoe1G008800.1
Aqcoe1G008900.1
Aqcoe1G013200.1
Aqcoe1G017300.1
Aqcoe1G018900.1
Aqcoe1G021700.1
Aqcoe1G022200.1
Aqcoe1G024900.1
Aqcoe1G025500.1
Aqcoe1G032900.1
Aqcoe1G040200.1
Aqcoe1G049900.1
Aqcoe1G057300.1
Aqcoe1G061300.1
Aqcoe1G061600.1
Aqcoe1G063800.1
Aqcoe1G063900.1
Aqcoe1G066200.1
Aqcoe1G071000.1
Aqcoe1G074700.1
Aqcoe1G075200.1
Aqcoe1G079000.1
Aqcoe1G084900.1
Aqcoe1G087900.1
Aqcoe1G090000.1
Aqcoe1G090500.1
Aqcoe1G093700.1
Aqcoe1G095700.1
Aqcoe1G098900.1
Aqcoe1G112700.1
Aqcoe1G112900.1
Aqcoe1G113700.1
Aqcoe1G123600.1
Aqcoe1G124200.1
Aqcoe1G128200.1
Aqcoe1G128400.1
Aqcoe1G133300.1
Aqcoe1G137100.1
Aqcoe1G138200.1
Aqcoe1G139700.1
Aqcoe1G145500.1
Aqcoe1G146900.1
Aqcoe1G149300.1
Aqcoe1G149400.1
Aqcoe1G153600.1
Aqcoe1G157100.1
Aqcoe1G162200.1
Aqcoe1G162900.1
Aqcoe1G164200.1
Aqcoe1G167800.1
Aqcoe1G168400.1
Aqcoe1G171300.1
Aqcoe1G172500.1
Aqcoe1G178100.1
Aqcoe1G178400.1
Aqcoe1G178800.1
Aqcoe1G183000.1
Aqcoe1G183600.1
Aqcoe1G185900.1
Aqcoe1G188100.1
Aqcoe1G189600.1
Aqcoe1G190300.1
Aqcoe1G192500.1
Aqcoe1G195000.1
Aqcoe1G198900.1
Aqcoe1G200900.1
Aqcoe1G201000.1
Aqcoe1G204300.1
Aqcoe1G205100.1
Aqcoe1G208200.1
Aqcoe1G213900.1
Aqcoe1G214900.1
Aqcoe1G215300.1
Aqcoe1G215900.1
Aqcoe1G224300.1
Aqcoe1G227600.1
Aqcoe1G228700.1
Aqcoe1G233000.1
Aqcoe1G243500.1
Aqcoe1G249900.1
Aqcoe1G251000.1
Aqcoe1G252400.1
Aqcoe1G253100.1
Aqcoe1G254500.1
Aqcoe1G257100.1
Aqcoe1G258400.1
Aqcoe1G269300.1
Aqcoe1G269500.1
Aqcoe1G278800.1
Aqcoe1G280600.1
Aqcoe1G308700.1
Aqcoe1G309000.1
Aqcoe1G313500.1
Aqcoe1G317100.1
Aqcoe1G323600.1
Aqcoe1G344800.1
Aqcoe1G354200.1
Aqcoe1G357100.1
Aqcoe1G367900.1
Aqcoe1G368300.1
Aqcoe1G368400.1
Aqcoe1G370700.1
Aqcoe1G373700.1
Aqcoe1G376600.1
Aqcoe1G377100.1
Aqcoe1G378900.1
Aqcoe1G379000.1
Aqcoe1G380100.1
Aqcoe1G380200.1
Aqcoe1G382400.1
Aqcoe1G382900.1
Aqcoe1G386600.1
Aqcoe1G391900.1
Aqcoe1G400000.1
Aqcoe1G406900.1
Aqcoe1G412200.1
Aqcoe1G414300.1
Aqcoe1G423900.1
Aqcoe1G425200.1
Aqcoe1G430600.1
Aqcoe1G431900.1
Aqcoe1G433100.1
Aqcoe1G437100.1
Aqcoe1G439400.1
Aqcoe1G444800.1
Aqcoe1G452200.1
Aqcoe1G457600.1
Aqcoe1G459000.1
Aqcoe1G460400.1
Aqcoe1G461200.1
Aqcoe1G462700.1
Aqcoe1G465700.1
Aqcoe1G470800.1
Aqcoe1G474000.1
Aqcoe1G476400.1
Aqcoe1G481200.1
Aqcoe1G482900.1
Aqcoe1G489300.1
Aqcoe1G498500.1
Aqcoe1G500700.1
Aqcoe1G500800.1
Aqcoe2G003300.1
Aqcoe2G007900.1
Aqcoe2G011100.1
Aqcoe2G011900.1
Aqcoe2G012000.1
Aqcoe2G012100.1
Aqcoe2G013800.1
Aqcoe2G015300.1
Aqcoe2G017200.1
Aqcoe2G018800.1
Aqcoe2G021600.1
Aqcoe2G023400.1
Aqcoe2G024600.1
Aqcoe2G029300.1
Aqcoe2G029500.1
Aqcoe2G029600.1
Aqcoe2G034100.1
Aqcoe2G037200.1
Aqcoe2G042600.1
Aqcoe2G045300.1
Aqcoe2G047500.1
Aqcoe2G047800.1
Aqcoe2G060600.1
Aqcoe2G066200.1
Aqcoe2G067000.1
Aqcoe2G069400.1
Aqcoe2G082500.1
Aqcoe2G091600.1
Aqcoe2G098400.1
Aqcoe2G099500.1
Aqcoe2G099700.1
Aqcoe2G102300.1
Aqcoe2G108800.1
Aqcoe2G110000.1
Aqcoe2G110900.1
Aqcoe2G114200.1
Aqcoe2G121000.1
Aqcoe2G126400.1
Aqcoe2G131900.1
Aqcoe2G142900.1
Aqcoe2G147900.1
Aqcoe2G166900.1
Aqcoe2G168500.1
Aqcoe2G173200.1
Aqcoe2G177800.1
Aqcoe2G178000.1
Aqcoe2G185100.1
Aqcoe2G202200.1
Aqcoe2G218800.1
Aqcoe2G223100.1
Aqcoe2G226800.1
Aqcoe2G230100.1
Aqcoe2G238300.1
Aqcoe2G251900.1
Aqcoe2G260600.1
Aqcoe2G263400.1
Aqcoe2G265300.1
Aqcoe2G265900.1
Aqcoe2G266000.1
Aqcoe2G273700.1
Aqcoe2G275800.1
Aqcoe2G276600.1
Aqcoe2G277900.1
Aqcoe2G279600.1
Aqcoe2G282400.1
Aqcoe2G283500.1
Aqcoe2G286400.1
Aqcoe2G293900.1
Aqcoe2G296000.1
Aqcoe2G297800.1
Aqcoe2G310700.1
Aqcoe2G313200.1
Aqcoe2G313600.1
Aqcoe2G315200.1
Aqcoe2G315800.1
Aqcoe2G320000.1
Aqcoe2G320100.1
Aqcoe2G325600.1
Aqcoe2G330600.1
Aqcoe2G330900.1
Aqcoe2G333300.1
Aqcoe2G335300.1
Aqcoe2G337200.1
Aqcoe2G338400.1
Aqcoe2G339100.1
Aqcoe2G339200.1
Aqcoe2G341500.1
Aqcoe2G342000.1
Aqcoe2G342700.1
Aqcoe2G347400.1
Aqcoe2G350600.1
Aqcoe2G362800.1
Aqcoe2G366600.1
Aqcoe2G370100.1
Aqcoe2G370200.1
Aqcoe2G370800.1
Aqcoe2G384200.1
Aqcoe2G384900.1
Aqcoe2G386400.1
Aqcoe2G390100.1
Aqcoe2G391800.1
Aqcoe2G394500.1
Aqcoe2G397400.1
Aqcoe2G402600.1
Aqcoe2G405300.1
Aqcoe2G405500.1
Aqcoe2G408900.1
Aqcoe2G414600.1
Aqcoe2G415200.1
Aqcoe2G419300.1
Aqcoe2G420100.1
Aqcoe2G423400.1
Aqcoe2G427500.1
Aqcoe2G429900.1
Aqcoe2G431400.1
Aqcoe2G436000.1
Aqcoe2G438200.1
Aqcoe3G004100.1
Aqcoe3G007400.1
Aqcoe3G007600.1
Aqcoe3G009300.1
Aqcoe3G011200.1
Aqcoe3G013000.1
Aqcoe3G014100.1
Aqcoe3G014400.1
Aqcoe3G018400.1
Aqcoe3G024800.1
Aqcoe3G026400.1
Aqcoe3G031500.1
Aqcoe3G032500.1
Aqcoe3G043900.1
Aqcoe3G046100.1
Aqcoe3G046400.1
Aqcoe3G046500.1
Aqcoe3G046600.1
Aqcoe3G049100.1
Aqcoe3G050700.1
Aqcoe3G054900.1
Aqcoe3G055600.1
Aqcoe3G059500.1
Aqcoe3G060200.1
Aqcoe3G062800.1
Aqcoe3G063100.1
Aqcoe3G064000.1
Aqcoe3G065000.1
Aqcoe3G066200.1
Aqcoe3G071200.1
Aqcoe3G071300.1
Aqcoe3G072800.1
Aqcoe3G073500.1
Aqcoe3G081500.1
Aqcoe3G083600.1
Aqcoe3G084400.1
Aqcoe3G087000.1
Aqcoe3G094700.1
Aqcoe3G100400.1
Aqcoe3G102200.1
Aqcoe3G103800.1
Aqcoe3G107000.1
Aqcoe3G118200.1
Aqcoe3G119300.1
Aqcoe3G123400.1
Aqcoe3G124400.1
Aqcoe3G128100.1
Aqcoe3G131500.1
Aqcoe3G133800.1
Aqcoe3G153700.1
Aqcoe3G161500.1
Aqcoe3G163800.1
Aqcoe3G167900.1
Aqcoe3G181600.1
Aqcoe3G196000.1
Aqcoe3G198600.1
Aqcoe3G200500.1
Aqcoe3G204800.1
Aqcoe3G209000.1
Aqcoe3G228400.1
Aqcoe3G234100.1
Aqcoe3G236900.1
Aqcoe3G247900.1
Aqcoe3G248100.1
Aqcoe3G251100.1
Aqcoe3G257100.1
Aqcoe3G259100.1
Aqcoe3G261700.1
Aqcoe3G262600.1
Aqcoe3G267100.1
Aqcoe3G271900.1
Aqcoe3G281800.1
Aqcoe3G286400.1
Aqcoe3G288100.1
Aqcoe3G298600.1
Aqcoe3G301300.1
Aqcoe3G303100.1
Aqcoe3G303600.1
Aqcoe3G325900.1
Aqcoe3G326300.1
Aqcoe3G340700.1
Aqcoe3G343200.1
Aqcoe3G361100.1
Aqcoe3G363300.1
Aqcoe3G367000.1
Aqcoe3G370900.1
Aqcoe3G374000.1
Aqcoe3G385000.1
Aqcoe3G386200.1
Aqcoe3G389400.1
Aqcoe3G392700.1
Aqcoe3G393100.1
Aqcoe3G402100.1
Aqcoe3G409000.1
Aqcoe3G410000.1
Aqcoe3G414300.1
Aqcoe3G420600.1
Aqcoe3G420700.1
Aqcoe3G420800.1
Aqcoe3G422400.1
Aqcoe3G427500.1
Aqcoe3G428500.1
Aqcoe3G428800.1
Aqcoe3G430700.1
Aqcoe3G431600.1
Aqcoe3G433100.1
Aqcoe3G436200.1
Aqcoe3G439700.1
Aqcoe3G441000.1
Aqcoe3G441700.1
Aqcoe3G443800.1
Aqcoe4G001400.1
Aqcoe4G002000.1
Aqcoe4G002800.1
Aqcoe4G003000.1
Aqcoe4G004200.1
Aqcoe4G004700.1
Aqcoe4G005300.1
Aqcoe4G005600.1
Aqcoe4G023400.1
Aqcoe4G025200.1
Aqcoe4G036300.1
Aqcoe4G069200.1
Aqcoe4G077400.1
Aqcoe4G093200.1
Aqcoe4G096500.1
Aqcoe4G103700.1
Aqcoe4G112100.1
Aqcoe4G129900.1
Aqcoe4G132500.1
Aqcoe4G135000.1
Aqcoe4G147700.1
Aqcoe4G149400.1
Aqcoe4G181600.1
Aqcoe4G205500.1
Aqcoe4G239700.1
Aqcoe4G248800.1
Aqcoe4G249000.1
Aqcoe4G260300.1
Aqcoe4G273800.1
Aqcoe4G276100.1
Aqcoe4G286300.1
Aqcoe4G287200.1
Aqcoe4G287300.1
Aqcoe4G287400.1
Aqcoe4G287900.1
Aqcoe4G292800.1
Aqcoe4G297100.1
Aqcoe4G297900.1
Aqcoe4G309400.1
Aqcoe5G006500.1
Aqcoe5G006900.1
Aqcoe5G010000.1
Aqcoe5G016800.1
Aqcoe5G016900.1
Aqcoe5G019200.1
Aqcoe5G019300.1
Aqcoe5G020800.1
Aqcoe5G021300.1
Aqcoe5G039800.1
Aqcoe5G044700.1
Aqcoe5G048200.1
Aqcoe5G053800.1
Aqcoe5G058800.1
Aqcoe5G058900.1
Aqcoe5G059000.1
Aqcoe5G071500.1
Aqcoe5G073600.1
Aqcoe5G076800.1
Aqcoe5G082300.1
Aqcoe5G083900.1
Aqcoe5G095300.1
Aqcoe5G100900.1
Aqcoe5G103600.1
Aqcoe5G109700.1
Aqcoe5G113000.1
Aqcoe5G119900.1
Aqcoe5G122000.1
Aqcoe5G122300.1
Aqcoe5G133700.1
Aqcoe5G138300.1
Aqcoe5G138600.1
Aqcoe5G140700.1
Aqcoe5G142500.1
Aqcoe5G144200.1
Aqcoe5G146300.1
Aqcoe5G158800.1
Aqcoe5G162200.1
Aqcoe5G169200.1
Aqcoe5G170000.1
Aqcoe5G171500.1
Aqcoe5G172100.1
Aqcoe5G172200.1
Aqcoe5G174300.1
Aqcoe5G179900.1
Aqcoe5G180400.1
Aqcoe5G189200.1
Aqcoe5G194200.1
Aqcoe5G198000.1
Aqcoe5G202600.1
Aqcoe5G209300.1
Aqcoe5G217400.1
Aqcoe5G227000.1
Aqcoe5G241000.1
Aqcoe5G241400.1
Aqcoe5G251400.1
Aqcoe5G260000.1
Aqcoe5G263000.1
Aqcoe5G263600.1
Aqcoe5G268000.1
Aqcoe5G270600.1
Aqcoe5G273200.1
Aqcoe5G274900.1
Aqcoe5G289500.1
Aqcoe5G290400.1
Aqcoe5G291800.1
Aqcoe5G296100.1
Aqcoe5G309500.1
Aqcoe5G314800.1
Aqcoe5G315400.1
Aqcoe5G315600.1
Aqcoe5G316200.1
Aqcoe5G317000.1
Aqcoe5G318500.1
Aqcoe5G320600.1
Aqcoe5G322900.1
Aqcoe5G334500.1
Aqcoe5G335800.1
Aqcoe5G339300.1
Aqcoe5G344400.1
Aqcoe5G351500.1
Aqcoe5G353600.1
Aqcoe5G355900.1
Aqcoe5G357200.1
Aqcoe5G360400.1
Aqcoe5G365700.1
Aqcoe5G368200.1
Aqcoe5G372100.1
Aqcoe5G376600.1
Aqcoe5G377800.1
Aqcoe5G381000.1
Aqcoe5G381500.1
Aqcoe5G384600.1
Aqcoe5G385000.1
Aqcoe5G396700.1
Aqcoe5G396900.1
Aqcoe5G398000.1
Aqcoe5G401200.1
Aqcoe5G404900.1
Aqcoe5G407400.1
Aqcoe5G407500.1
Aqcoe5G409800.1
Aqcoe5G413700.1
Aqcoe5G420000.1
Aqcoe5G420100.1
Aqcoe5G420400.1
Aqcoe5G432700.1
Aqcoe5G435100.1
Aqcoe5G437600.1
Aqcoe5G447300.1
Aqcoe5G451700.1
Aqcoe5G464400.1
Aqcoe5G464900.1
Aqcoe5G467800.1
Aqcoe5G471600.1
Aqcoe6G004300.1
Aqcoe6G004700.1
Aqcoe6G006800.1
Aqcoe6G009700.1
Aqcoe6G012000.1
Aqcoe6G012700.1
Aqcoe6G013600.1
Aqcoe6G016900.1
Aqcoe6G017900.1
Aqcoe6G021200.1
Aqcoe6G021600.1
Aqcoe6G022700.1
Aqcoe6G022800.1
Aqcoe6G028100.1
Aqcoe6G031300.1
Aqcoe6G033700.1
Aqcoe6G040200.1
Aqcoe6G042800.1
Aqcoe6G043100.1
Aqcoe6G046400.1
Aqcoe6G047500.1
Aqcoe6G054100.1
Aqcoe6G055000.1
Aqcoe6G062300.1
Aqcoe6G062500.1
Aqcoe6G063800.1
Aqcoe6G066900.1
Aqcoe6G076300.1
Aqcoe6G076400.1
Aqcoe6G077900.1
Aqcoe6G078400.1
Aqcoe6G078800.1
Aqcoe6G079800.1
Aqcoe6G083700.1
Aqcoe6G086800.1
Aqcoe6G088300.1
Aqcoe6G093800.1
Aqcoe6G097000.1
Aqcoe6G101300.1
Aqcoe6G107500.1
Aqcoe6G109200.1
Aqcoe6G113500.1
Aqcoe6G114200.1
Aqcoe6G114900.1
Aqcoe6G117500.1
Aqcoe6G119100.1
Aqcoe6G119200.1
Aqcoe6G120000.1
Aqcoe6G120500.1
Aqcoe6G122700.1
Aqcoe6G131200.1
Aqcoe6G135700.1
Aqcoe6G137200.1
Aqcoe6G140300.1
Aqcoe6G145500.1
Aqcoe6G152900.1
Aqcoe6G161500.1
Aqcoe6G182700.1
Aqcoe6G184800.1
Aqcoe6G196400.1
Aqcoe6G198100.1
Aqcoe6G202100.1
Aqcoe6G208500.1
Aqcoe6G209100.1
Aqcoe6G221800.1
Aqcoe6G223500.1
Aqcoe6G245300.1
Aqcoe6G246000.1
Aqcoe6G258000.1
Aqcoe6G258800.1
Aqcoe6G259300.1
Aqcoe6G259400.1
Aqcoe6G266600.1
Aqcoe6G268200.1
Aqcoe6G278600.1
Aqcoe6G282300.1
Aqcoe6G284000.1
Aqcoe6G285500.1
Aqcoe6G286000.1
Aqcoe6G288200.1
Aqcoe6G290200.1
Aqcoe6G296800.1
Aqcoe6G298100.1
Aqcoe6G309100.1
Aqcoe6G309200.1
Aqcoe6G309900.1
Aqcoe6G315100.1
Aqcoe6G323800.1
Aqcoe6G327800.1
Aqcoe7G000200.1
Aqcoe7G003800.1
Aqcoe7G005300.1
Aqcoe7G012200.1
Aqcoe7G012700.1
Aqcoe7G015400.1
Aqcoe7G015600.1
Aqcoe7G017300.1
Aqcoe7G018500.1
Aqcoe7G022000.1
Aqcoe7G024200.1
Aqcoe7G026000.1
Aqcoe7G029900.1
Aqcoe7G031000.1
Aqcoe7G040000.1
Aqcoe7G044100.1
Aqcoe7G045700.1
Aqcoe7G059300.1
Aqcoe7G059400.1
Aqcoe7G061100.1
Aqcoe7G066300.1
Aqcoe7G067000.1
Aqcoe7G068000.1
Aqcoe7G072000.1
Aqcoe7G075800.1
Aqcoe7G080900.1
Aqcoe7G081400.1
Aqcoe7G082900.1
Aqcoe7G085400.1
Aqcoe7G085900.1
Aqcoe7G087600.1
Aqcoe7G101600.1
Aqcoe7G106400.1
Aqcoe7G113100.1
Aqcoe7G115100.1
Aqcoe7G117500.1
Aqcoe7G122800.1
Aqcoe7G125200.1
Aqcoe7G132200.1
Aqcoe7G142600.1
Aqcoe7G144400.1
Aqcoe7G149000.1
Aqcoe7G157900.1
Aqcoe7G160300.1
Aqcoe7G166200.1
Aqcoe7G168700.1
Aqcoe7G172600.1
Aqcoe7G173200.1
Aqcoe7G175000.1
Aqcoe7G183700.1
Aqcoe7G190700.1
Aqcoe7G204100.1
Aqcoe7G204600.1
Aqcoe7G205100.1
Aqcoe7G206100.1
Aqcoe7G227600.1
Aqcoe7G239300.1
Aqcoe7G246300.1
Aqcoe7G262000.1
Aqcoe7G262500.1
Aqcoe7G270600.1
Aqcoe7G276800.1
Aqcoe7G279800.1
Aqcoe7G282900.1
Aqcoe7G290400.1
Aqcoe7G290500.1
Aqcoe7G302200.1
Aqcoe7G318200.1
Aqcoe7G318800.1
Aqcoe7G320100.1
Aqcoe7G320600.1
Aqcoe7G339500.1
Aqcoe7G345800.1
Aqcoe7G356500.1
Aqcoe7G356600.1
Aqcoe7G358800.1
Aqcoe7G363000.1
Aqcoe7G370800.1
Aqcoe7G371200.1
Aqcoe7G382100.1
Aqcoe7G383100.1
Aqcoe7G385900.1
Aqcoe7G388100.1
Aqcoe7G388500.1
Aqcoe7G397800.1
Aqcoe7G399500.1
Aqcoe7G404400.1
Aqcoe7G405000.1
Aqcoe7G415000.1
Aqcoe7G422600.1
Aqcoe7G425000.1
Aqcoe7G427500.1
Aqcoe7G429600.1
Aqcoe7G430400.1
Aqcoe7G438800.1
Aqcoe0014s0008.1
Aqcoe0247s0001.1
Aqcoe0247s0002.1
Aqcoe0603s0001.1
Aqcoe0713s0001.1
Aqcoe0768s0001.1
Aqcoe0908s0001.1
Aqcoe1G001000.1
Aqcoe1G001700.1
Aqcoe1G004100.1
Aqcoe1G015400.1
Aqcoe1G015700.1
Aqcoe1G022400.1
Aqcoe1G022600.1
Aqcoe1G024700.1
Aqcoe1G026500.1
Aqcoe1G028000.1
Aqcoe1G030900.1
Aqcoe1G035700.1
Aqcoe1G036700.1
Aqcoe1G039200.1
Aqcoe1G040400.1
Aqcoe1G044600.1
Aqcoe1G048200.1
Aqcoe1G050800.1
Aqcoe1G050900.1
Aqcoe1G053000.1
Aqcoe1G053200.1
Aqcoe1G055100.1
Aqcoe1G055900.1
Aqcoe1G060800.1
Aqcoe1G064000.1
Aqcoe1G069000.1
Aqcoe1G070700.1
Aqcoe1G075300.1
Aqcoe1G078300.1
Aqcoe1G078700.1
Aqcoe1G083500.1
Aqcoe1G084600.1
Aqcoe1G095300.1
Aqcoe1G097300.1
Aqcoe1G102600.1
Aqcoe1G102700.1
Aqcoe1G105600.1
Aqcoe1G113900.1
Aqcoe1G116300.1
Aqcoe1G123900.1
Aqcoe1G126600.1
Aqcoe1G128900.1
Aqcoe1G136500.1
Aqcoe1G146500.1
Aqcoe1G146600.1
Aqcoe1G146800.1
Aqcoe1G157600.1
Aqcoe1G160300.1
Aqcoe1G162600.1
Aqcoe1G167700.1
Aqcoe1G171000.1
Aqcoe1G176800.1
Aqcoe1G177000.1
Aqcoe1G177500.1
Aqcoe1G184000.1
Aqcoe1G186400.1
Aqcoe1G190700.1
Aqcoe1G192700.1
Aqcoe1G197000.1
Aqcoe1G198500.1
Aqcoe1G200500.1
Aqcoe1G200700.1
Aqcoe1G203400.1
Aqcoe1G205300.1
Aqcoe1G212600.1
Aqcoe1G216700.1
Aqcoe1G224200.1
Aqcoe1G228300.1
Aqcoe1G228900.1
Aqcoe1G230300.1
Aqcoe1G232200.1
Aqcoe1G237100.1
Aqcoe1G244200.1
Aqcoe1G247300.1
Aqcoe1G247400.1
Aqcoe1G247500.1
Aqcoe1G249300.1
Aqcoe1G250600.1
Aqcoe1G253300.1
Aqcoe1G253800.1
Aqcoe1G253900.1
Aqcoe1G260700.1
Aqcoe1G262300.1
Aqcoe1G264000.1
Aqcoe1G273300.1
Aqcoe1G279700.1
Aqcoe1G280300.1
Aqcoe1G286000.1
Aqcoe1G290000.1
Aqcoe1G294900.1
Aqcoe1G295000.1
Aqcoe1G300400.1
Aqcoe1G302400.1
Aqcoe1G303300.1
Aqcoe1G305600.1
Aqcoe1G306200.1
Aqcoe1G310700.1
Aqcoe1G315600.1
Aqcoe1G321800.1
Aqcoe1G325700.1
Aqcoe1G333500.1
Aqcoe1G334500.1
Aqcoe1G336000.1
Aqcoe1G338300.1
Aqcoe1G341600.1
Aqcoe1G349700.1
Aqcoe1G354100.1
Aqcoe1G364700.1
Aqcoe1G369200.1
Aqcoe1G370900.1
Aqcoe1G371500.1
Aqcoe1G373300.1
Aqcoe1G374500.1
Aqcoe1G381700.1
Aqcoe1G383900.1
Aqcoe1G386500.1
Aqcoe1G392200.1
Aqcoe1G403000.1
Aqcoe1G404100.1
Aqcoe1G406200.1
Aqcoe1G414700.1
Aqcoe1G415800.1
Aqcoe1G419600.1
Aqcoe1G424500.1
Aqcoe1G426800.1
Aqcoe1G427000.1
Aqcoe1G430500.1
Aqcoe1G432100.1
Aqcoe1G432800.1
Aqcoe1G441800.1
Aqcoe1G449500.1
Aqcoe1G454500.1
Aqcoe1G457000.1
Aqcoe1G460000.1
Aqcoe1G461700.1
Aqcoe1G467100.1
Aqcoe1G468600.1
Aqcoe1G477100.1
Aqcoe1G481700.1
Aqcoe1G483200.1
Aqcoe1G486900.1
Aqcoe1G491900.1
Aqcoe1G497900.1
Aqcoe1G498600.1
Aqcoe1G498800.1
Aqcoe1G498900.1
Aqcoe1G500100.1
Aqcoe1G501100.1
Aqcoe1G501900.1
Aqcoe2G000500.1
Aqcoe2G002400.1
Aqcoe2G006200.1
Aqcoe2G009300.1
Aqcoe2G009400.1
Aqcoe2G011300.1
Aqcoe2G013900.1
Aqcoe2G017900.1
Aqcoe2G019400.1
Aqcoe2G022100.1
Aqcoe2G028500.1
Aqcoe2G029100.1
Aqcoe2G034800.1
Aqcoe2G040000.1
Aqcoe2G045000.1
Aqcoe2G045600.1
Aqcoe2G061200.1
Aqcoe2G064500.1
Aqcoe2G067500.1
Aqcoe2G071000.1
Aqcoe2G071100.1
Aqcoe2G071300.1
Aqcoe2G075500.1
Aqcoe2G096600.1
Aqcoe2G100500.1
Aqcoe2G100700.1
Aqcoe2G107600.1
Aqcoe2G111100.1
Aqcoe2G113100.1
Aqcoe2G117200.1
Aqcoe2G119000.1
Aqcoe2G119300.1
Aqcoe2G126500.1
Aqcoe2G129500.1
Aqcoe2G130200.1
Aqcoe2G134200.1
Aqcoe2G138500.1
Aqcoe2G141400.1
Aqcoe2G148800.1
Aqcoe2G150700.1
Aqcoe2G152700.1
Aqcoe2G154500.1
Aqcoe2G159700.1
Aqcoe2G161800.1
Aqcoe2G174300.1
Aqcoe2G177100.1
Aqcoe2G184200.1
Aqcoe2G186700.1
Aqcoe2G188400.1
Aqcoe2G189400.1
Aqcoe2G191200.1
Aqcoe2G191500.1
Aqcoe2G191600.1
Aqcoe2G192400.1
Aqcoe2G192800.1
Aqcoe2G193600.1
Aqcoe2G193700.1
Aqcoe2G194000.1
Aqcoe2G194100.1
Aqcoe2G195500.1
Aqcoe2G195700.1
Aqcoe2G196200.1
Aqcoe2G196300.1
Aqcoe2G196500.1
Aqcoe2G197000.1
Aqcoe2G197400.1
Aqcoe2G197800.1
Aqcoe2G197900.1
Aqcoe2G198200.1
Aqcoe2G198400.1
Aqcoe2G198500.1
Aqcoe2G198800.1
Aqcoe2G198900.1
Aqcoe2G199200.1
Aqcoe2G199300.1
Aqcoe2G199400.1
Aqcoe2G199500.1
Aqcoe2G199700.1
Aqcoe2G199900.1
Aqcoe2G200000.1
Aqcoe2G200100.1
Aqcoe2G201300.1
Aqcoe2G201600.1
Aqcoe2G201800.1
Aqcoe2G201900.1
Aqcoe2G208400.1
Aqcoe2G211000.1
Aqcoe2G211100.1
Aqcoe2G212500.1
Aqcoe2G214900.1
Aqcoe2G215800.1
Aqcoe2G216200.1
Aqcoe2G218500.1
Aqcoe2G220800.1
Aqcoe2G222100.1
Aqcoe2G224000.1
Aqcoe2G225900.1
Aqcoe2G226400.1
Aqcoe2G226500.1
Aqcoe2G227300.1
Aqcoe2G238800.1
Aqcoe2G241000.1
Aqcoe2G242800.1
Aqcoe2G243100.1
Aqcoe2G243200.1
Aqcoe2G248000.1
Aqcoe2G249500.1
Aqcoe2G253900.1
Aqcoe2G255600.1
Aqcoe2G261600.1
Aqcoe2G263200.1
Aqcoe2G272500.1
Aqcoe2G272700.1
Aqcoe2G275500.1
Aqcoe2G281200.1
Aqcoe2G281300.1
Aqcoe2G295000.1
Aqcoe2G295100.1
Aqcoe2G308600.1
Aqcoe2G310300.1
Aqcoe2G313800.1
Aqcoe2G320200.1
Aqcoe2G326400.1
Aqcoe2G328600.1
Aqcoe2G329100.1
Aqcoe2G331900.1
Aqcoe2G336200.1
Aqcoe2G351500.1
Aqcoe2G355600.1
Aqcoe2G355800.1
Aqcoe2G357000.1
Aqcoe2G357600.1
Aqcoe2G358600.1
Aqcoe2G366300.1
Aqcoe2G369100.1
Aqcoe2G375300.1
Aqcoe2G395400.1
Aqcoe2G401200.1
Aqcoe2G404800.1
Aqcoe2G418800.1
Aqcoe2G424500.1
Aqcoe2G424900.1
Aqcoe2G432700.1
Aqcoe2G433900.1
Aqcoe2G438400.1
Aqcoe3G001400.1
Aqcoe3G001700.1
Aqcoe3G005400.1
Aqcoe3G008400.1
Aqcoe3G008800.1
Aqcoe3G011000.1
Aqcoe3G013100.1
Aqcoe3G013800.1
Aqcoe3G016500.1
Aqcoe3G016600.1
Aqcoe3G016900.1
Aqcoe3G025700.1
Aqcoe3G025900.1
Aqcoe3G026900.1
Aqcoe3G031300.1
Aqcoe3G032100.1
Aqcoe3G034600.1
Aqcoe3G035200.1
Aqcoe3G038900.1
Aqcoe3G039600.1
Aqcoe3G050000.1
Aqcoe3G051000.1
Aqcoe3G053500.1
Aqcoe3G053600.1
Aqcoe3G055500.1
Aqcoe3G057700.1
Aqcoe3G058000.1
Aqcoe3G058900.1
Aqcoe3G059300.1
Aqcoe3G059700.1
Aqcoe3G080400.1
Aqcoe3G082000.1
Aqcoe3G085300.1
Aqcoe3G085900.1
Aqcoe3G091400.1
Aqcoe3G091800.1
Aqcoe3G093500.1
Aqcoe3G093600.1
Aqcoe3G102400.1
Aqcoe3G102800.1
Aqcoe3G105100.1
Aqcoe3G105800.1
Aqcoe3G106400.1
Aqcoe3G108000.1
Aqcoe3G108100.1
Aqcoe3G108300.1
Aqcoe3G109400.1
Aqcoe3G110200.1
Aqcoe3G111900.1
Aqcoe3G112800.1
Aqcoe3G112900.1
Aqcoe3G113300.1
Aqcoe3G113400.1
Aqcoe3G117200.1
Aqcoe3G119000.1
Aqcoe3G119200.1
Aqcoe3G120600.1
Aqcoe3G120700.1
Aqcoe3G120800.1
Aqcoe3G121300.1
Aqcoe3G122300.1
Aqcoe3G124200.1
Aqcoe3G134400.1
Aqcoe3G135300.1
Aqcoe3G135500.1
Aqcoe3G142500.1
Aqcoe3G143600.1
Aqcoe3G147200.1
Aqcoe3G153300.1
Aqcoe3G155100.1
Aqcoe3G164800.1
Aqcoe3G167000.1
Aqcoe3G168100.1
Aqcoe3G169200.1
Aqcoe3G174400.1
Aqcoe3G177500.1
Aqcoe3G182700.1
Aqcoe3G182800.1
Aqcoe3G182900.1
Aqcoe3G183400.1
Aqcoe3G185100.1
Aqcoe3G185200.1
Aqcoe3G185600.1
Aqcoe3G186500.1
Aqcoe3G187500.1
Aqcoe3G191400.1
Aqcoe3G192500.1
Aqcoe3G205800.1
Aqcoe3G207100.1
Aqcoe3G212700.1
Aqcoe3G214900.1
Aqcoe3G216100.1
Aqcoe3G217800.1
Aqcoe3G221100.1
Aqcoe3G233500.1
Aqcoe3G239700.1
Aqcoe3G242500.1
Aqcoe3G244100.1
Aqcoe3G246600.1
Aqcoe3G247000.1
Aqcoe3G247200.1
Aqcoe3G250900.1
Aqcoe3G251000.1
Aqcoe3G252200.1
Aqcoe3G254800.1
Aqcoe3G262800.1
Aqcoe3G273000.1
Aqcoe3G276900.1
Aqcoe3G283300.1
Aqcoe3G288200.1
Aqcoe3G296400.1
Aqcoe3G296900.1
Aqcoe3G304300.1
Aqcoe3G304400.1
Aqcoe3G304500.1
Aqcoe3G304900.1
Aqcoe3G306400.1
Aqcoe3G310000.1
Aqcoe3G312600.1
Aqcoe3G316400.1
Aqcoe3G316700.1
Aqcoe3G318200.1
Aqcoe3G319000.1
Aqcoe3G321300.1
Aqcoe3G322100.1
Aqcoe3G323000.1
Aqcoe3G324600.1
Aqcoe3G324700.1
Aqcoe3G325400.1
Aqcoe3G327100.1
Aqcoe3G330200.1
Aqcoe3G331500.1
Aqcoe3G332700.1
Aqcoe3G339500.1
Aqcoe3G341700.1
Aqcoe3G343400.1
Aqcoe3G347600.1
Aqcoe3G348600.1
Aqcoe3G353800.1
Aqcoe3G359600.1
Aqcoe3G362500.1
Aqcoe3G368900.1
Aqcoe3G369000.1
Aqcoe3G371500.1
Aqcoe3G373100.1
Aqcoe3G375900.1
Aqcoe3G392600.1
Aqcoe3G392900.1
Aqcoe3G396700.1
Aqcoe3G398000.1
Aqcoe3G398600.1
Aqcoe3G408400.1
Aqcoe3G413200.1
Aqcoe3G415100.1
Aqcoe3G416000.1
Aqcoe3G416500.1
Aqcoe3G420100.1
Aqcoe3G423600.1
Aqcoe3G424300.1
Aqcoe3G426900.1
Aqcoe3G431400.1
Aqcoe3G435900.1
Aqcoe3G441100.1
Aqcoe4G004400.1
Aqcoe4G007000.1
Aqcoe4G010100.1
Aqcoe4G015200.1
Aqcoe4G016400.1
Aqcoe4G018200.1
Aqcoe4G021700.1
Aqcoe4G023300.1
Aqcoe4G038600.1
Aqcoe4G039300.1
Aqcoe4G047700.1
Aqcoe4G055800.1
Aqcoe4G055900.1
Aqcoe4G057400.1
Aqcoe4G059800.1
Aqcoe4G064100.1
Aqcoe4G076200.1
Aqcoe4G079000.1
Aqcoe4G081900.1
Aqcoe4G086200.1
Aqcoe4G095000.1
Aqcoe4G101800.1
Aqcoe4G113100.1
Aqcoe4G117400.1
Aqcoe4G123300.1
Aqcoe4G124800.1
Aqcoe4G125500.1
Aqcoe4G126600.1
Aqcoe4G127700.1
Aqcoe4G129100.1
Aqcoe4G130100.1
Aqcoe4G130200.1
Aqcoe4G130900.1
Aqcoe4G136400.1
Aqcoe4G139300.1
Aqcoe4G141100.1
Aqcoe4G141200.1
Aqcoe4G143800.1
Aqcoe4G143900.1
Aqcoe4G144600.1
Aqcoe4G145000.1
Aqcoe4G146600.1
Aqcoe4G147000.1
Aqcoe4G152100.1
Aqcoe4G153900.1
Aqcoe4G155800.1
Aqcoe4G157600.1
Aqcoe4G158300.1
Aqcoe4G158500.1
Aqcoe4G160600.1
Aqcoe4G165500.1
Aqcoe4G168500.1
Aqcoe4G172900.1
Aqcoe4G174500.1
Aqcoe4G181100.1
Aqcoe4G181300.1
Aqcoe4G183400.1
Aqcoe4G188200.1
Aqcoe4G189300.1
Aqcoe4G191000.1
Aqcoe4G197400.1
Aqcoe4G197500.1
Aqcoe4G206500.1
Aqcoe4G208100.1
Aqcoe4G209800.1
Aqcoe4G210300.1
Aqcoe4G211300.1
Aqcoe4G211400.1
Aqcoe4G214800.1
Aqcoe4G215900.1
Aqcoe4G222800.1
Aqcoe4G223600.1
Aqcoe4G225800.1
Aqcoe4G228500.1
Aqcoe4G229000.1
Aqcoe4G240500.1
Aqcoe4G241600.1
Aqcoe4G241700.1
Aqcoe4G242800.1
Aqcoe4G242900.1
Aqcoe4G244800.1
Aqcoe4G246100.1
Aqcoe4G248200.1
Aqcoe4G257000.1
Aqcoe4G257700.1
Aqcoe4G257800.1
Aqcoe4G259200.1
Aqcoe4G260200.1
Aqcoe4G262500.1
Aqcoe4G264600.1
Aqcoe4G264900.1
Aqcoe4G267500.1
Aqcoe4G275200.1
Aqcoe4G275300.1
Aqcoe4G275700.1
Aqcoe4G275800.1
Aqcoe4G278100.1
Aqcoe4G280800.1
Aqcoe4G283300.1
Aqcoe4G283400.1
Aqcoe4G283600.1
Aqcoe4G284500.1
Aqcoe4G292000.1
Aqcoe4G296200.1
Aqcoe4G299700.1
Aqcoe4G304400.1
Aqcoe5G005500.1
Aqcoe5G006400.1
Aqcoe5G007000.1
Aqcoe5G008300.1
Aqcoe5G010400.1
Aqcoe5G014800.1
Aqcoe5G015000.1
Aqcoe5G020500.1
Aqcoe5G029000.1
Aqcoe5G029700.1
Aqcoe5G033000.1
Aqcoe5G034600.1
Aqcoe5G042000.1
Aqcoe5G045300.1
Aqcoe5G045700.1
Aqcoe5G046100.1
Aqcoe5G052100.1
Aqcoe5G058000.1
Aqcoe5G062500.1
Aqcoe5G063500.1
Aqcoe5G067100.1
Aqcoe5G071600.1
Aqcoe5G074300.1
Aqcoe5G079200.1
Aqcoe5G084600.1
Aqcoe5G087000.1
Aqcoe5G113900.1
Aqcoe5G115300.1
Aqcoe5G118300.1
Aqcoe5G121900.1
Aqcoe5G123400.1
Aqcoe5G126100.1
Aqcoe5G129800.1
Aqcoe5G134000.1
Aqcoe5G135800.1
Aqcoe5G136000.1
Aqcoe5G136700.1
Aqcoe5G138800.1
Aqcoe5G139800.1
Aqcoe5G143900.1
Aqcoe5G144300.1
Aqcoe5G154100.1
Aqcoe5G154300.1
Aqcoe5G155700.1
Aqcoe5G156400.1
Aqcoe5G156700.1
Aqcoe5G158300.1
Aqcoe5G164300.1
Aqcoe5G164600.1
Aqcoe5G166900.1
Aqcoe5G167000.1
Aqcoe5G168200.1
Aqcoe5G168300.1
Aqcoe5G168400.1
Aqcoe5G168500.1
Aqcoe5G176400.1
Aqcoe5G176800.1
Aqcoe5G178800.1
Aqcoe5G182000.1
Aqcoe5G187200.1
Aqcoe5G188700.1
Aqcoe5G194700.1
Aqcoe5G200800.1
Aqcoe5G201300.1
Aqcoe5G204300.1
Aqcoe5G214400.1
Aqcoe5G216400.1
Aqcoe5G217200.1
Aqcoe5G223500.1
Aqcoe5G224000.1
Aqcoe5G224100.1
Aqcoe5G226000.1
Aqcoe5G226400.1
Aqcoe5G231100.1
Aqcoe5G233500.1
Aqcoe5G233800.1
Aqcoe5G239100.1
Aqcoe5G244600.1
Aqcoe5G248100.1
Aqcoe5G249400.1
Aqcoe5G253500.1
Aqcoe5G254100.1
Aqcoe5G254800.1
Aqcoe5G256000.1
Aqcoe5G258400.1
Aqcoe5G265600.1
Aqcoe5G267000.1
Aqcoe5G272500.1
Aqcoe5G275800.1
Aqcoe5G280200.1
Aqcoe5G286800.1
Aqcoe5G288500.1
Aqcoe5G294100.1
Aqcoe5G294300.1
Aqcoe5G295100.1
Aqcoe5G295800.1
Aqcoe5G301200.1
Aqcoe5G302000.1
Aqcoe5G303700.1
Aqcoe5G305900.1
Aqcoe5G307800.1
Aqcoe5G308400.1
Aqcoe5G318100.1
Aqcoe5G318200.1
Aqcoe5G319300.1
Aqcoe5G323700.1
Aqcoe5G325200.1
Aqcoe5G325500.1
Aqcoe5G326700.1
Aqcoe5G328200.1
Aqcoe5G329700.1
Aqcoe5G330600.1
Aqcoe5G331800.1
Aqcoe5G332900.1
Aqcoe5G338200.1
Aqcoe5G338600.1
Aqcoe5G349500.1
Aqcoe5G350600.1
Aqcoe5G353700.1
Aqcoe5G356000.1
Aqcoe5G362100.1
Aqcoe5G362200.1
Aqcoe5G363100.1
Aqcoe5G372500.1
Aqcoe5G374600.1
Aqcoe5G375100.1
Aqcoe5G377000.1
Aqcoe5G380700.1
Aqcoe5G383800.1
Aqcoe5G395600.1
Aqcoe5G398400.1
Aqcoe5G401300.1
Aqcoe5G406700.1
Aqcoe5G408100.1
Aqcoe5G414000.1
Aqcoe5G417100.1
Aqcoe5G422000.1
Aqcoe5G424500.1
Aqcoe5G426500.1
Aqcoe5G427900.1
Aqcoe5G428300.1
Aqcoe5G429500.1
Aqcoe5G434600.1
Aqcoe5G436800.1
Aqcoe5G440800.1
Aqcoe5G442500.1
Aqcoe5G442600.1
Aqcoe5G442800.1
Aqcoe5G442900.1
Aqcoe5G447700.1
Aqcoe5G448900.1
Aqcoe5G450000.1
Aqcoe5G450100.1
Aqcoe5G453600.1
Aqcoe5G459800.1
Aqcoe5G473600.1
Aqcoe5G474100.1
Aqcoe5G475300.1
Aqcoe5G476900.1
Aqcoe5G477500.1
Aqcoe6G001100.1
Aqcoe6G001500.1
Aqcoe6G001600.1
Aqcoe6G001700.1
Aqcoe6G009900.1
Aqcoe6G010400.1
Aqcoe6G015000.1
Aqcoe6G016200.1
Aqcoe6G023200.1
Aqcoe6G024000.1
Aqcoe6G025200.1
Aqcoe6G025500.1
Aqcoe6G034400.1
Aqcoe6G034500.1
Aqcoe6G037000.1
Aqcoe6G037300.1
Aqcoe6G039300.1
Aqcoe6G043700.1
Aqcoe6G050300.1
Aqcoe6G055100.1
Aqcoe6G060800.1
Aqcoe6G065700.1
Aqcoe6G066800.1
Aqcoe6G070100.1
Aqcoe6G072600.1
Aqcoe6G074200.1
Aqcoe6G074400.1
Aqcoe6G080500.1
Aqcoe6G080800.1
Aqcoe6G087300.1
Aqcoe6G087500.1
Aqcoe6G091900.1
Aqcoe6G093000.1
Aqcoe6G097800.1
Aqcoe6G100300.1
Aqcoe6G107700.1
Aqcoe6G107800.1
Aqcoe6G115000.1
Aqcoe6G115800.1
Aqcoe6G116000.1
Aqcoe6G121100.1
Aqcoe6G122000.1
Aqcoe6G128500.1
Aqcoe6G130700.1
Aqcoe6G134000.1
Aqcoe6G141000.1
Aqcoe6G141100.1
Aqcoe6G141900.1
Aqcoe6G142600.1
Aqcoe6G148600.1
Aqcoe6G152000.1
Aqcoe6G152100.1
Aqcoe6G153400.1
Aqcoe6G154700.1
Aqcoe6G159400.1
Aqcoe6G159600.1
Aqcoe6G168100.1
Aqcoe6G168800.1
Aqcoe6G174000.1
Aqcoe6G193300.1
Aqcoe6G195200.1
Aqcoe6G203200.1
Aqcoe6G203700.1
Aqcoe6G208400.1
Aqcoe6G209200.1
Aqcoe6G215600.1
Aqcoe6G218000.1
Aqcoe6G222800.1
Aqcoe6G224500.1
Aqcoe6G234800.1
Aqcoe6G242500.1
Aqcoe6G247200.1
Aqcoe6G249400.1
Aqcoe6G254300.1
Aqcoe6G257300.1
Aqcoe6G261600.1
Aqcoe6G261700.1
Aqcoe6G261800.1
Aqcoe6G261900.1
Aqcoe6G262000.1
Aqcoe6G262100.1
Aqcoe6G262200.1
Aqcoe6G262300.1
Aqcoe6G262800.1
Aqcoe6G263000.1
Aqcoe6G263100.1
Aqcoe6G263700.1
Aqcoe6G263900.1
Aqcoe6G264500.1
Aqcoe6G264700.1
Aqcoe6G264800.1
Aqcoe6G265000.1
Aqcoe6G265200.1
Aqcoe6G265300.1
Aqcoe6G265500.1
Aqcoe6G265900.1
Aqcoe6G270900.1
Aqcoe6G271700.1
Aqcoe6G272000.1
Aqcoe6G272900.1
Aqcoe6G275000.1
Aqcoe6G277200.1
Aqcoe6G281100.1
Aqcoe6G281600.1
Aqcoe6G287300.1
Aqcoe6G287400.1
Aqcoe6G290300.1
Aqcoe6G291300.1
Aqcoe6G296200.1
Aqcoe6G298900.1
Aqcoe6G299700.1
Aqcoe6G299800.1
Aqcoe6G300100.1
Aqcoe6G301800.1
Aqcoe6G310900.1
Aqcoe6G312700.1
Aqcoe6G313000.1
Aqcoe6G313200.1
Aqcoe6G326800.1
Aqcoe6G328400.1
Aqcoe7G000300.1
Aqcoe7G001000.1
Aqcoe7G002200.1
Aqcoe7G007800.1
Aqcoe7G011900.1
Aqcoe7G012100.1
Aqcoe7G012900.1
Aqcoe7G015100.1
Aqcoe7G015200.1
Aqcoe7G015300.1
Aqcoe7G019600.1
Aqcoe7G022400.1
Aqcoe7G024600.1
Aqcoe7G025700.1
Aqcoe7G026100.1
Aqcoe7G028600.1
Aqcoe7G028700.1
Aqcoe7G035100.1
Aqcoe7G035300.1
Aqcoe7G042900.1
Aqcoe7G044300.1
Aqcoe7G046900.1
Aqcoe7G051400.1
Aqcoe7G057500.1
Aqcoe7G061900.1
Aqcoe7G070100.1
Aqcoe7G072400.1
Aqcoe7G076200.1
Aqcoe7G082800.1
Aqcoe7G086200.1
Aqcoe7G086600.1
Aqcoe7G086800.1
Aqcoe7G091000.1
Aqcoe7G091200.1
Aqcoe7G092900.1
Aqcoe7G118600.1
Aqcoe7G122700.1
Aqcoe7G124200.1
Aqcoe7G131200.1
Aqcoe7G137200.1
Aqcoe7G143200.1
Aqcoe7G152500.1
Aqcoe7G152700.1
Aqcoe7G159200.1
Aqcoe7G159800.1
Aqcoe7G167600.1
Aqcoe7G182800.1
Aqcoe7G183800.1
Aqcoe7G186200.1
Aqcoe7G187000.1
Aqcoe7G193400.1
Aqcoe7G198300.1
Aqcoe7G202200.1
Aqcoe7G203300.1
Aqcoe7G209300.1
Aqcoe7G213600.1
Aqcoe7G215100.1
Aqcoe7G218200.1
Aqcoe7G220100.1
Aqcoe7G221000.1
Aqcoe7G223400.1
Aqcoe7G224600.1
Aqcoe7G225300.1
Aqcoe7G226100.1
Aqcoe7G227400.1
Aqcoe7G227700.1
Aqcoe7G230800.1
Aqcoe7G231400.1
Aqcoe7G231600.1
Aqcoe7G234900.1
Aqcoe7G235700.1
Aqcoe7G241100.1
Aqcoe7G243200.1
Aqcoe7G248000.1
Aqcoe7G257300.1
Aqcoe7G267500.1
Aqcoe7G268600.1
Aqcoe7G274100.1
Aqcoe7G274500.1
Aqcoe7G275800.1
Aqcoe7G278100.1
Aqcoe7G279300.1
Aqcoe7G279400.1
Aqcoe7G283500.1
Aqcoe7G291800.1
Aqcoe7G294300.1
Aqcoe7G297600.1
Aqcoe7G311900.1
Aqcoe7G312200.1
Aqcoe7G314800.1
Aqcoe7G318900.1
Aqcoe7G319500.1
Aqcoe7G319700.1
Aqcoe7G322200.1
Aqcoe7G324200.1
Aqcoe7G324400.1
Aqcoe7G325500.1
Aqcoe7G325600.1
Aqcoe7G327300.1
Aqcoe7G329200.1
Aqcoe7G329600.1
Aqcoe7G331700.1
Aqcoe7G336100.1
Aqcoe7G339100.1
Aqcoe7G339600.1
Aqcoe7G345600.1
Aqcoe7G348200.1
Aqcoe7G355700.1
Aqcoe7G355800.1
Aqcoe7G358000.1
Aqcoe7G365800.1
Aqcoe7G376100.1
Aqcoe7G386400.1
Aqcoe7G391300.1
Aqcoe7G394000.1
Aqcoe7G395500.1
Aqcoe7G396600.1
Aqcoe7G397700.1
Aqcoe7G406800.1
Aqcoe7G407500.1
Aqcoe7G413200.1
Aqcoe7G417400.1
Aqcoe7G419200.1
Aqcoe7G420700.1
Aqcoe7G427800.1
Aqcoe7G431400.1
Aqcoe7G433400.1
Aqcoe7G433500.1
Aqcoe7G435700.1
Aqcoe7G437600.1
Aqcoe7G438300.1
Aqcoe7G442400.1
Aqcoe0033s0004.1
Aqcoe0112s0002.1
Aqcoe0192s0001.1
Aqcoe0315s0001.1
Aqcoe0416s0003.1
Aqcoe0416s0005.1
Aqcoe0440s0001.1
Aqcoe1G000400.1
Aqcoe1G002000.1
Aqcoe1G005700.1
Aqcoe1G019900.1
Aqcoe1G026100.1
Aqcoe1G036400.1
Aqcoe1G038400.1
Aqcoe1G039300.1
Aqcoe1G042500.1
Aqcoe1G043900.1
Aqcoe1G046600.1
Aqcoe1G050000.1
Aqcoe1G060700.1
Aqcoe1G064100.1
Aqcoe1G067500.1
Aqcoe1G068900.1
Aqcoe1G077400.1
Aqcoe1G084400.1
Aqcoe1G094700.1
Aqcoe1G095500.1
Aqcoe1G104300.1
Aqcoe1G106100.1
Aqcoe1G119500.1
Aqcoe1G133200.1
Aqcoe1G138800.1
Aqcoe1G148600.1
Aqcoe1G150500.1
Aqcoe1G158100.1
Aqcoe1G159000.1
Aqcoe1G160900.1
Aqcoe1G164500.1
Aqcoe1G170900.1
Aqcoe1G177100.1
Aqcoe1G180300.1
Aqcoe1G188800.1
Aqcoe1G190100.1
Aqcoe1G192900.1
Aqcoe1G202300.1
Aqcoe1G203900.1
Aqcoe1G207600.1
Aqcoe1G216600.1
Aqcoe1G221600.1
Aqcoe1G224800.1
Aqcoe1G229000.1
Aqcoe1G238600.1
Aqcoe1G240600.1
Aqcoe1G242900.1
Aqcoe1G256100.1
Aqcoe1G257200.1
Aqcoe1G261300.1
Aqcoe1G264200.1
Aqcoe1G272200.1
Aqcoe1G280100.1
Aqcoe1G307200.1
Aqcoe1G319400.1
Aqcoe1G321200.1
Aqcoe1G325200.1
Aqcoe1G327300.1
Aqcoe1G329000.1
Aqcoe1G335200.1
Aqcoe1G337900.1
Aqcoe1G339800.1
Aqcoe1G340000.1
Aqcoe1G340100.1
Aqcoe1G341500.1
Aqcoe1G351300.1
Aqcoe1G354400.1
Aqcoe1G354500.1
Aqcoe1G364600.1
Aqcoe1G375700.1
Aqcoe1G388400.1
Aqcoe1G391000.1
Aqcoe1G402100.1
Aqcoe1G402600.1
Aqcoe1G403700.1
Aqcoe1G409400.1
Aqcoe1G411500.1
Aqcoe1G415900.1
Aqcoe1G422900.1
Aqcoe1G423000.1
Aqcoe1G436500.1
Aqcoe1G438900.1
Aqcoe1G439100.1
Aqcoe1G462100.1
Aqcoe1G470900.1
Aqcoe1G474200.1
Aqcoe1G476500.1
Aqcoe1G476900.1
Aqcoe1G477700.1
Aqcoe1G477900.1
Aqcoe1G478000.1
Aqcoe2G002000.1
Aqcoe2G002600.1
Aqcoe2G010100.1
Aqcoe2G010800.1
Aqcoe2G011000.1
Aqcoe2G012200.1
Aqcoe2G014100.1
Aqcoe2G016800.1
Aqcoe2G019100.1
Aqcoe2G029800.1
Aqcoe2G031300.1
Aqcoe2G032300.1
Aqcoe2G035400.1
Aqcoe2G048700.1
Aqcoe2G049600.1
Aqcoe2G050200.1
Aqcoe2G050900.1
Aqcoe2G052200.1
Aqcoe2G056600.1
Aqcoe2G062700.1
Aqcoe2G062800.1
Aqcoe2G062900.1
Aqcoe2G065100.1
Aqcoe2G066300.1
Aqcoe2G071200.1
Aqcoe2G075000.1
Aqcoe2G076600.1
Aqcoe2G083100.1
Aqcoe2G087600.1
Aqcoe2G090700.1
Aqcoe2G093000.1
Aqcoe2G097500.1
Aqcoe2G099600.1
Aqcoe2G105300.1
Aqcoe2G117100.1
Aqcoe2G120900.1
Aqcoe2G122300.1
Aqcoe2G125000.1
Aqcoe2G125700.1
Aqcoe2G139000.1
Aqcoe2G142200.1
Aqcoe2G148400.1
Aqcoe2G149900.1
Aqcoe2G150000.1
Aqcoe2G152500.1
Aqcoe2G157700.1
Aqcoe2G159600.1
Aqcoe2G161300.1
Aqcoe2G162900.1
Aqcoe2G173600.1
Aqcoe2G182000.1
Aqcoe2G187300.1
Aqcoe2G188000.1
Aqcoe2G196900.1
Aqcoe2G206200.1
Aqcoe2G208000.1
Aqcoe2G211600.1
Aqcoe2G212800.1
Aqcoe2G212900.1
Aqcoe2G215100.1
Aqcoe2G225200.1
Aqcoe2G253800.1
Aqcoe2G260300.1
Aqcoe2G260800.1
Aqcoe2G265200.1
Aqcoe2G270900.1
Aqcoe2G273400.1
Aqcoe2G277000.1
Aqcoe2G279100.1
Aqcoe2G280000.1
Aqcoe2G288500.1
Aqcoe2G297100.1
Aqcoe2G299500.1
Aqcoe2G300700.1
Aqcoe2G302200.1
Aqcoe2G312300.1
Aqcoe2G315300.1
Aqcoe2G331100.1
Aqcoe2G333100.1
Aqcoe2G334200.1
Aqcoe2G344400.1
Aqcoe2G348100.1
Aqcoe2G358200.1
Aqcoe2G363400.1
Aqcoe2G368700.1
Aqcoe2G374400.1
Aqcoe2G375100.1
Aqcoe2G379900.1
Aqcoe2G385100.1
Aqcoe2G386900.1
Aqcoe2G398600.1
Aqcoe2G400700.1
Aqcoe2G405200.1
Aqcoe2G407400.1
Aqcoe2G418900.1
Aqcoe2G424800.1
Aqcoe2G432300.1
Aqcoe2G437600.1
Aqcoe3G004600.1
Aqcoe3G005000.1
Aqcoe3G008200.1
Aqcoe3G010900.1
Aqcoe3G012800.1
Aqcoe3G015200.1
Aqcoe3G016300.1
Aqcoe3G022300.1
Aqcoe3G025100.1
Aqcoe3G035500.1
Aqcoe3G051100.1
Aqcoe3G054200.1
Aqcoe3G060600.1
Aqcoe3G063200.1
Aqcoe3G064800.1
Aqcoe3G065400.1
Aqcoe3G066300.1
Aqcoe3G068200.1
Aqcoe3G072100.1
Aqcoe3G075800.1
Aqcoe3G081200.1
Aqcoe3G087400.1
Aqcoe3G092000.1
Aqcoe3G096900.1
Aqcoe3G099500.1
Aqcoe3G101300.1
Aqcoe3G103400.1
Aqcoe3G121400.1
Aqcoe3G122000.1
Aqcoe3G122800.1
Aqcoe3G135400.1
Aqcoe3G135600.1
Aqcoe3G135900.1
Aqcoe3G137400.1
Aqcoe3G141300.1
Aqcoe3G143200.1
Aqcoe3G148100.1
Aqcoe3G158800.1
Aqcoe3G168500.1
Aqcoe3G176700.1
Aqcoe3G177800.1
Aqcoe3G179000.1
Aqcoe3G181000.1
Aqcoe3G185800.1
Aqcoe3G199800.1
Aqcoe3G216900.1
Aqcoe3G235900.1
Aqcoe3G236400.1
Aqcoe3G237600.1
Aqcoe3G237900.1
Aqcoe3G243300.1
Aqcoe3G244300.1
Aqcoe3G244500.1
Aqcoe3G255400.1
Aqcoe3G260800.1
Aqcoe3G270100.1
Aqcoe3G280300.1
Aqcoe3G300000.1
Aqcoe3G305400.1
Aqcoe3G307200.1
Aqcoe3G312900.1
Aqcoe3G317500.1
Aqcoe3G324100.1
Aqcoe3G326900.1
Aqcoe3G327500.1
Aqcoe3G332800.1
Aqcoe3G338300.1
Aqcoe3G340000.1
Aqcoe3G366400.1
Aqcoe3G366800.1
Aqcoe3G367200.1
Aqcoe3G370100.1
Aqcoe3G373500.1
Aqcoe3G380100.1
Aqcoe3G384500.1
Aqcoe3G387300.1
Aqcoe3G405400.1
Aqcoe3G412500.1
Aqcoe3G413900.1
Aqcoe3G415900.1
Aqcoe3G417100.1
Aqcoe3G418000.1
Aqcoe3G423700.1
Aqcoe3G428600.1
Aqcoe3G431500.1
Aqcoe3G439000.1
Aqcoe3G439300.1
Aqcoe4G004500.1
Aqcoe4G008500.1
Aqcoe4G009700.1
Aqcoe4G012700.1
Aqcoe4G016300.1
Aqcoe4G029400.1
Aqcoe4G031800.1
Aqcoe4G040500.1
Aqcoe4G041500.1
Aqcoe4G066500.1
Aqcoe4G068000.1
Aqcoe4G084900.1
Aqcoe4G095500.1
Aqcoe4G107300.1
Aqcoe4G110600.1
Aqcoe4G125700.1
Aqcoe4G128600.1
Aqcoe4G137900.1
Aqcoe4G139600.1
Aqcoe4G139900.1
Aqcoe4G141000.1
Aqcoe4G142000.1
Aqcoe4G142200.1
Aqcoe4G142900.1
Aqcoe4G144000.1
Aqcoe4G147900.1
Aqcoe4G148300.1
Aqcoe4G156500.1
Aqcoe4G163200.1
Aqcoe4G166800.1
Aqcoe4G176400.1
Aqcoe4G185300.1
Aqcoe4G186100.1
Aqcoe4G198300.1
Aqcoe4G202600.1
Aqcoe4G208200.1
Aqcoe4G212700.1
Aqcoe4G219700.1
Aqcoe4G221200.1
Aqcoe4G223100.1
Aqcoe4G224800.1
Aqcoe4G227000.1
Aqcoe4G228400.1
Aqcoe4G228600.1
Aqcoe4G236800.1
Aqcoe4G253100.1
Aqcoe4G256400.1
Aqcoe4G257900.1
Aqcoe4G258900.1
Aqcoe4G259800.1
Aqcoe4G259900.1
Aqcoe4G262300.1
Aqcoe4G273200.1
Aqcoe4G274300.1
Aqcoe4G275400.1
Aqcoe4G291500.1
Aqcoe4G302300.1
Aqcoe4G305000.1
Aqcoe4G312400.1
Aqcoe4G313300.1
Aqcoe5G005800.1
Aqcoe5G014600.1
Aqcoe5G029800.1
Aqcoe5G033900.1
Aqcoe5G046900.1
Aqcoe5G047200.1
Aqcoe5G047600.1
Aqcoe5G050100.1
Aqcoe5G054600.1
Aqcoe5G055700.1
Aqcoe5G057100.1
Aqcoe5G063600.1
Aqcoe5G064800.1
Aqcoe5G065200.1
Aqcoe5G078300.1
Aqcoe5G091000.1
Aqcoe5G101800.1
Aqcoe5G113600.1
Aqcoe5G113800.1
Aqcoe5G126000.1
Aqcoe5G132200.1
Aqcoe5G133100.1
Aqcoe5G136100.1
Aqcoe5G140900.1
Aqcoe5G141700.1
Aqcoe5G143300.1
Aqcoe5G144100.1
Aqcoe5G153700.1
Aqcoe5G157100.1
Aqcoe5G162600.1
Aqcoe5G172500.1
Aqcoe5G174400.1
Aqcoe5G179600.1
Aqcoe5G182500.1
Aqcoe5G185300.1
Aqcoe5G186200.1
Aqcoe5G188900.1
Aqcoe5G192400.1
Aqcoe5G193300.1
Aqcoe5G195900.1
Aqcoe5G197400.1
Aqcoe5G198800.1
Aqcoe5G206800.1
Aqcoe5G208200.1
Aqcoe5G216600.1
Aqcoe5G218300.1
Aqcoe5G219900.1
Aqcoe5G224700.1
Aqcoe5G234500.1
Aqcoe5G251100.1
Aqcoe5G251600.1
Aqcoe5G252200.1
Aqcoe5G253200.1
Aqcoe5G264800.1
Aqcoe5G278000.1
Aqcoe5G286500.1
Aqcoe5G286900.1
Aqcoe5G289300.1
Aqcoe5G290900.1
Aqcoe5G306000.1
Aqcoe5G307200.1
Aqcoe5G316700.1
Aqcoe5G320200.1
Aqcoe5G333500.1
Aqcoe5G336200.1
Aqcoe5G338300.1
Aqcoe5G343100.1
Aqcoe5G343300.1
Aqcoe5G344500.1
Aqcoe5G356100.1
Aqcoe5G357400.1
Aqcoe5G362400.1
Aqcoe5G388500.1
Aqcoe5G402800.1
Aqcoe5G405600.1
Aqcoe5G407200.1
Aqcoe5G410400.1
Aqcoe5G424600.1
Aqcoe5G425100.1
Aqcoe5G430400.1
Aqcoe5G430700.1
Aqcoe5G436300.1
Aqcoe5G437900.1
Aqcoe5G439400.1
Aqcoe5G443400.1
Aqcoe5G443500.1
Aqcoe5G448400.1
Aqcoe5G453700.1
Aqcoe5G455100.1
Aqcoe5G466400.1
Aqcoe5G466700.1
Aqcoe5G477400.1
Aqcoe6G002800.1
Aqcoe6G034200.1
Aqcoe6G036600.1
Aqcoe6G039700.1
Aqcoe6G040400.1
Aqcoe6G040800.1
Aqcoe6G046700.1
Aqcoe6G047100.1
Aqcoe6G049000.1
Aqcoe6G058200.1
Aqcoe6G063100.1
Aqcoe6G063200.1
Aqcoe6G069000.1
Aqcoe6G070400.1
Aqcoe6G070700.1
Aqcoe6G070800.1
Aqcoe6G073400.1
Aqcoe6G076200.1
Aqcoe6G077800.1
Aqcoe6G087200.1
Aqcoe6G090200.1
Aqcoe6G099400.1
Aqcoe6G099600.1
Aqcoe6G107600.1
Aqcoe6G123300.1
Aqcoe6G128200.1
Aqcoe6G141300.1
Aqcoe6G152700.1
Aqcoe6G158400.1
Aqcoe6G158500.1
Aqcoe6G181700.1
Aqcoe6G186600.1
Aqcoe6G190000.1
Aqcoe6G194500.1
Aqcoe6G209700.1
Aqcoe6G211500.1
Aqcoe6G211600.1
Aqcoe6G213000.1
Aqcoe6G224600.1
Aqcoe6G234500.1
Aqcoe6G235400.1
Aqcoe6G244300.1
Aqcoe6G266500.1
Aqcoe6G269800.1
Aqcoe6G272200.1
Aqcoe6G274000.1
Aqcoe6G278400.1
Aqcoe6G279700.1
Aqcoe6G286600.1
Aqcoe6G291600.1
Aqcoe6G297000.1
Aqcoe6G304800.1
Aqcoe6G305200.1
Aqcoe6G315000.1
Aqcoe6G318600.1
Aqcoe6G318700.1
Aqcoe6G323200.1
Aqcoe6G326900.1
Aqcoe7G002300.1
Aqcoe7G007900.1
Aqcoe7G010300.1
Aqcoe7G010400.1
Aqcoe7G011800.1
Aqcoe7G014500.1
Aqcoe7G015000.1
Aqcoe7G028000.1
Aqcoe7G037400.1
Aqcoe7G039700.1
Aqcoe7G042300.1
Aqcoe7G043000.1
Aqcoe7G043200.1
Aqcoe7G045500.1
Aqcoe7G048000.1
Aqcoe7G052300.1
Aqcoe7G061300.1
Aqcoe7G062300.1
Aqcoe7G065300.1
Aqcoe7G071500.1
Aqcoe7G086300.1
Aqcoe7G098000.1
Aqcoe7G106900.1
Aqcoe7G107900.1
Aqcoe7G117600.1
Aqcoe7G128200.1
Aqcoe7G130100.1
Aqcoe7G132300.1
Aqcoe7G132400.1
Aqcoe7G132500.1
Aqcoe7G153100.1
Aqcoe7G155100.1
Aqcoe7G173100.1
Aqcoe7G192900.1
Aqcoe7G200900.1
Aqcoe7G201600.1
Aqcoe7G202900.1
Aqcoe7G204300.1
Aqcoe7G204800.1
Aqcoe7G211100.1
Aqcoe7G213500.1
Aqcoe7G214300.1
Aqcoe7G222600.1
Aqcoe7G233500.1
Aqcoe7G234400.1
Aqcoe7G244600.1
Aqcoe7G245400.1
Aqcoe7G255200.1
Aqcoe7G261800.1
Aqcoe7G264700.1
Aqcoe7G277200.1
Aqcoe7G280000.1
Aqcoe7G281600.1
Aqcoe7G291500.1
Aqcoe7G291700.1
Aqcoe7G293600.1
Aqcoe7G298400.1
Aqcoe7G306500.1
Aqcoe7G309900.1
Aqcoe7G314000.1
Aqcoe7G316700.1
Aqcoe7G319600.1
Aqcoe7G330000.1
Aqcoe7G334100.1
Aqcoe7G344700.1
Aqcoe7G362900.1
Aqcoe7G366500.1
Aqcoe7G366800.1
Aqcoe7G371400.1
Aqcoe7G379200.1
Aqcoe7G403000.1
Aqcoe7G403100.1
Aqcoe7G409100.1
Aqcoe7G414400.1
Aqcoe7G415500.1
Aqcoe7G416900.1
Aqcoe7G417100.1
Aqcoe7G420300.1
Aqcoe7G434600.1
Aqcoe7G442500.1
Aqcoe0038s0002.1
Aqcoe0610s0001.1
Aqcoe1G007200.1
Aqcoe1G022500.1
Aqcoe1G024600.1
Aqcoe1G033400.1
Aqcoe1G036200.1
Aqcoe1G039700.1
Aqcoe1G057000.1
Aqcoe1G061900.1
Aqcoe1G069200.1
Aqcoe1G073500.1
Aqcoe1G079100.1
Aqcoe1G088300.1
Aqcoe1G092500.1
Aqcoe1G095100.1
Aqcoe1G114200.1
Aqcoe1G118100.1
Aqcoe1G131200.1
Aqcoe1G138400.1
Aqcoe1G157400.1
Aqcoe1G160000.1
Aqcoe1G166600.1
Aqcoe1G203500.1
Aqcoe1G212200.1
Aqcoe1G214000.1
Aqcoe1G218600.1
Aqcoe1G222700.1
Aqcoe1G228500.1
Aqcoe1G230000.1
Aqcoe1G234700.1
Aqcoe1G238800.1
Aqcoe1G239600.1
Aqcoe1G240000.1
Aqcoe1G259700.1
Aqcoe1G270200.1
Aqcoe1G272500.1
Aqcoe1G275500.1
Aqcoe1G280400.1
Aqcoe1G283600.1
Aqcoe1G316700.1
Aqcoe1G319100.1
Aqcoe1G319600.1
Aqcoe1G331100.1
Aqcoe1G335900.1
Aqcoe1G340800.1
Aqcoe1G351200.1
Aqcoe1G354000.1
Aqcoe1G362200.1
Aqcoe1G375500.1
Aqcoe1G377600.1
Aqcoe1G387700.1
Aqcoe1G409000.1
Aqcoe1G411200.1
Aqcoe1G411400.1
Aqcoe1G426100.1
Aqcoe1G427700.1
Aqcoe1G429000.1
Aqcoe1G429500.1
Aqcoe1G441700.1
Aqcoe1G449200.1
Aqcoe1G454200.1
Aqcoe1G456600.1
Aqcoe1G460100.1
Aqcoe1G461300.1
Aqcoe1G468300.1
Aqcoe1G468900.1
Aqcoe1G469000.1
Aqcoe1G477000.1
Aqcoe1G481300.1
Aqcoe1G483900.1
Aqcoe1G491500.1
Aqcoe1G495500.1
Aqcoe2G004700.1
Aqcoe2G008300.1
Aqcoe2G012600.1
Aqcoe2G033200.1
Aqcoe2G047300.1
Aqcoe2G050400.1
Aqcoe2G053000.1
Aqcoe2G053300.1
Aqcoe2G055300.1
Aqcoe2G061900.1
Aqcoe2G064600.1
Aqcoe2G070100.1
Aqcoe2G074600.1
Aqcoe2G077000.1
Aqcoe2G097000.1
Aqcoe2G097300.1
Aqcoe2G112500.1
Aqcoe2G130400.1
Aqcoe2G137800.1
Aqcoe2G140000.1
Aqcoe2G140300.1
Aqcoe2G147800.1
Aqcoe2G168100.1
Aqcoe2G169000.1
Aqcoe2G172900.1
Aqcoe2G208600.1
Aqcoe2G208900.1
Aqcoe2G210000.1
Aqcoe2G213600.1
Aqcoe2G239100.1
Aqcoe2G240100.1
Aqcoe2G242000.1
Aqcoe2G242100.1
Aqcoe2G258800.1
Aqcoe2G277300.1
Aqcoe2G285000.1
Aqcoe2G285200.1
Aqcoe2G305900.1
Aqcoe2G328800.1
Aqcoe2G344700.1
Aqcoe2G351400.1
Aqcoe2G354200.1
Aqcoe2G370400.1
Aqcoe2G372400.1
Aqcoe2G385600.1
Aqcoe2G386300.1
Aqcoe2G393500.1
Aqcoe2G401000.1
Aqcoe2G405800.1
Aqcoe2G409800.1
Aqcoe2G425100.1
Aqcoe2G426300.1
Aqcoe2G426400.1
Aqcoe2G427100.1
Aqcoe2G428600.1
Aqcoe2G432900.1
Aqcoe3G001900.1
Aqcoe3G008000.1
Aqcoe3G016100.1
Aqcoe3G041700.1
Aqcoe3G044800.1
Aqcoe3G045600.1
Aqcoe3G062700.1
Aqcoe3G080000.1
Aqcoe3G088900.1
Aqcoe3G093900.1
Aqcoe3G094500.1
Aqcoe3G107200.1
Aqcoe3G126700.1
Aqcoe3G128400.1
Aqcoe3G131400.1
Aqcoe3G137300.1
Aqcoe3G141400.1
Aqcoe3G153200.1
Aqcoe3G164300.1
Aqcoe3G177600.1
Aqcoe3G178000.1
Aqcoe3G186100.1
Aqcoe3G206800.1
Aqcoe3G219000.1
Aqcoe3G221000.1
Aqcoe3G264500.1
Aqcoe3G271000.1
Aqcoe3G283200.1
Aqcoe3G288000.1
Aqcoe3G294900.1
Aqcoe3G296600.1
Aqcoe3G301500.1
Aqcoe3G323200.1
Aqcoe3G330000.1
Aqcoe3G331400.1
Aqcoe3G333600.1
Aqcoe3G350100.1
Aqcoe3G352000.1
Aqcoe3G369300.1
Aqcoe3G374300.1
Aqcoe3G377700.1
Aqcoe3G397600.1
Aqcoe3G401200.1
Aqcoe3G401900.1
Aqcoe3G427300.1
Aqcoe3G435000.1
Aqcoe3G437700.1
Aqcoe4G019700.1
Aqcoe4G054100.1
Aqcoe4G069400.1
Aqcoe4G100000.1
Aqcoe4G100900.1
Aqcoe4G105200.1
Aqcoe4G107700.1
Aqcoe4G110100.1
Aqcoe4G113700.1
Aqcoe4G115600.1
Aqcoe4G120200.1
Aqcoe4G121500.1
Aqcoe4G131200.1
Aqcoe4G136500.1
Aqcoe4G140700.1
Aqcoe4G147400.1
Aqcoe4G156300.1
Aqcoe4G162500.1
Aqcoe4G200900.1
Aqcoe4G208500.1
Aqcoe4G233700.1
Aqcoe4G241500.1
Aqcoe4G243800.1
Aqcoe4G245300.1
Aqcoe4G248500.1
Aqcoe4G266900.1
Aqcoe4G284100.1
Aqcoe4G293200.1
Aqcoe4G299900.1
Aqcoe4G309900.1
Aqcoe5G003500.1
Aqcoe5G013400.1
Aqcoe5G030000.1
Aqcoe5G034900.1
Aqcoe5G040500.1
Aqcoe5G042100.1
Aqcoe5G049100.1
Aqcoe5G058500.1
Aqcoe5G060000.1
Aqcoe5G061700.1
Aqcoe5G065900.1
Aqcoe5G077600.1
Aqcoe5G078100.1
Aqcoe5G084500.1
Aqcoe5G094200.1
Aqcoe5G101700.1
Aqcoe5G105900.1
Aqcoe5G114100.1
Aqcoe5G117800.1
Aqcoe5G127500.1
Aqcoe5G128700.1
Aqcoe5G133900.1
Aqcoe5G135200.1
Aqcoe5G135300.1
Aqcoe5G135600.1
Aqcoe5G163100.1
Aqcoe5G182400.1
Aqcoe5G182600.1
Aqcoe5G188200.1
Aqcoe5G201700.1
Aqcoe5G207800.1
Aqcoe5G211400.1
Aqcoe5G212400.1
Aqcoe5G214600.1
Aqcoe5G228400.1
Aqcoe5G230100.1
Aqcoe5G233400.1
Aqcoe5G237500.1
Aqcoe5G253800.1
Aqcoe5G274700.1
Aqcoe5G281700.1
Aqcoe5G293900.1
Aqcoe5G300300.1
Aqcoe5G304700.1
Aqcoe5G306600.1
Aqcoe5G326500.1
Aqcoe5G339200.1
Aqcoe5G358500.1
Aqcoe5G381700.1
Aqcoe5G393400.1
Aqcoe5G408700.1
Aqcoe5G411100.1
Aqcoe5G412600.1
Aqcoe5G416100.1
Aqcoe5G422200.1
Aqcoe5G439600.1
Aqcoe5G465800.1
Aqcoe5G470100.1
Aqcoe5G471800.1
Aqcoe5G478400.1
Aqcoe6G002300.1
Aqcoe6G008800.1
Aqcoe6G010700.1
Aqcoe6G014800.1
Aqcoe6G020200.1
Aqcoe6G027900.1
Aqcoe6G041500.1
Aqcoe6G044100.1
Aqcoe6G059200.1
Aqcoe6G061400.1
Aqcoe6G067000.1
Aqcoe6G072900.1
Aqcoe6G077400.1
Aqcoe6G079600.1
Aqcoe6G089300.1
Aqcoe6G116400.1
Aqcoe6G123000.1
Aqcoe6G138300.1
Aqcoe6G142300.1
Aqcoe6G144900.1
Aqcoe6G154000.1
Aqcoe6G163800.1
Aqcoe6G175400.1
Aqcoe6G176100.1
Aqcoe6G180400.1
Aqcoe6G193900.1
Aqcoe6G197500.1
Aqcoe6G201500.1
Aqcoe6G207900.1
Aqcoe6G209900.1
Aqcoe6G214300.1
Aqcoe6G218200.1
Aqcoe6G220800.1
Aqcoe6G241000.1
Aqcoe6G261200.1
Aqcoe6G266000.1
Aqcoe6G269200.1
Aqcoe6G279400.1
Aqcoe6G303000.1
Aqcoe6G311000.1
Aqcoe6G311100.1
Aqcoe6G329100.1
Aqcoe7G001900.1
Aqcoe7G004900.1
Aqcoe7G005200.1
Aqcoe7G010000.1
Aqcoe7G017100.1
Aqcoe7G034300.1
Aqcoe7G038200.1
Aqcoe7G038900.1
Aqcoe7G041900.1
Aqcoe7G046300.1
Aqcoe7G050300.1
Aqcoe7G051900.1
Aqcoe7G052800.1
Aqcoe7G053700.1
Aqcoe7G055400.1
Aqcoe7G071200.1
Aqcoe7G073200.1
Aqcoe7G073300.1
Aqcoe7G088600.1
Aqcoe7G091300.1
Aqcoe7G094900.1
Aqcoe7G095600.1
Aqcoe7G106600.1
Aqcoe7G109100.1
Aqcoe7G110100.1
Aqcoe7G112700.1
Aqcoe7G139300.1
Aqcoe7G160400.1
Aqcoe7G163800.1
Aqcoe7G175200.1
Aqcoe7G199900.1
Aqcoe7G216100.1
Aqcoe7G216500.1
Aqcoe7G243800.1
Aqcoe7G258100.1
Aqcoe7G266100.1
Aqcoe7G267600.1
Aqcoe7G279500.1
Aqcoe7G280400.1
Aqcoe7G285600.1
Aqcoe7G288400.1
Aqcoe7G293700.1
Aqcoe7G298700.1
Aqcoe7G313200.1
Aqcoe7G317400.1
Aqcoe7G329300.1
Aqcoe7G330800.1
Aqcoe7G332400.1
Aqcoe7G334000.1
Aqcoe7G341800.1
Aqcoe7G346300.1
Aqcoe7G349400.1
Aqcoe7G360400.1
Aqcoe7G377800.1
Aqcoe7G381000.1
Aqcoe7G382400.1
Aqcoe7G384700.1
Aqcoe7G387900.1
Aqcoe7G388600.1
Aqcoe7G393700.1
Aqcoe7G396200.1
Aqcoe7G405100.1
Aqcoe7G410100.1
Aqcoe7G411200.1
Aqcoe7G432300.1
Aqcoe7G440600.1
Aqcoe7G442600.1
Aqcoe7G443800.1
Aqcoe0086s0002.1
Aqcoe0306s0001.1
Aqcoe0493s0001.1
Aqcoe0724s0001.1
Aqcoe1180s0001.1
Aqcoe1G009900.1
Aqcoe1G011800.1
Aqcoe1G017800.1
Aqcoe1G056600.1
Aqcoe1G068800.1
Aqcoe1G083600.1
Aqcoe1G091500.1
Aqcoe1G094600.1
Aqcoe1G103800.1
Aqcoe1G104100.1
Aqcoe1G107000.1
Aqcoe1G120200.1
Aqcoe1G127800.1
Aqcoe1G133100.1
Aqcoe1G134000.1
Aqcoe1G142800.1
Aqcoe1G148900.1
Aqcoe1G164300.1
Aqcoe1G174300.1
Aqcoe1G191100.1
Aqcoe1G202900.1
Aqcoe1G204100.1
Aqcoe1G206700.1
Aqcoe1G208600.1
Aqcoe1G217400.1
Aqcoe1G221300.1
Aqcoe1G229700.1
Aqcoe1G229900.1
Aqcoe1G232300.1
Aqcoe1G238700.1
Aqcoe1G259200.1
Aqcoe1G264100.1
Aqcoe1G271000.1
Aqcoe1G283400.1
Aqcoe1G288200.1
Aqcoe1G290800.1
Aqcoe1G313000.1
Aqcoe1G314200.1
Aqcoe1G322800.1
Aqcoe1G335600.1
Aqcoe1G342000.1
Aqcoe1G355000.1
Aqcoe1G363800.1
Aqcoe1G372400.1
Aqcoe1G373400.1
Aqcoe1G390800.1
Aqcoe1G393300.1
Aqcoe1G398900.1
Aqcoe1G406100.1
Aqcoe1G414600.1
Aqcoe1G434700.1
Aqcoe1G456800.1
Aqcoe1G473300.1
Aqcoe1G475900.1
Aqcoe1G477400.1
Aqcoe1G477600.1
Aqcoe1G491200.1
Aqcoe2G013600.1
Aqcoe2G033300.1
Aqcoe2G050100.1
Aqcoe2G069200.1
Aqcoe2G072900.1
Aqcoe2G076400.1
Aqcoe2G089400.1
Aqcoe2G095900.1
Aqcoe2G103600.1
Aqcoe2G119800.1
Aqcoe2G122000.1
Aqcoe2G132000.1
Aqcoe2G147700.1
Aqcoe2G168200.1
Aqcoe2G178500.1
Aqcoe2G189100.1
Aqcoe2G190600.1
Aqcoe2G197700.1
Aqcoe2G200400.1
Aqcoe2G214200.1
Aqcoe2G214400.1
Aqcoe2G220000.1
Aqcoe2G222400.1
Aqcoe2G256900.1
Aqcoe2G261700.1
Aqcoe2G283300.1
Aqcoe2G292500.1
Aqcoe2G293400.1
Aqcoe2G296800.1
Aqcoe2G328100.1
Aqcoe2G332800.1
Aqcoe2G336400.1
Aqcoe2G366800.1
Aqcoe2G367100.1
Aqcoe2G372800.1
Aqcoe2G374200.1
Aqcoe2G378500.1
Aqcoe2G380300.1
Aqcoe2G383000.1
Aqcoe2G383800.1
Aqcoe2G389400.1
Aqcoe2G391600.1
Aqcoe2G399700.1
Aqcoe2G402100.1
Aqcoe2G403900.1
Aqcoe2G426800.1
Aqcoe2G427700.1
Aqcoe2G428700.1
Aqcoe2G429200.1
Aqcoe2G433500.1
Aqcoe3G009900.1
Aqcoe3G039900.1
Aqcoe3G042900.1
Aqcoe3G061900.1
Aqcoe3G067700.1
Aqcoe3G088200.1
Aqcoe3G118400.1
Aqcoe3G124900.1
Aqcoe3G166000.1
Aqcoe3G168600.1
Aqcoe3G170700.1
Aqcoe3G200400.1
Aqcoe3G216800.1
Aqcoe3G232500.1
Aqcoe3G237500.1
Aqcoe3G260300.1
Aqcoe3G280400.1
Aqcoe3G298300.1
Aqcoe3G300600.1
Aqcoe3G313900.1
Aqcoe3G317900.1
Aqcoe3G326800.1
Aqcoe3G349700.1
Aqcoe3G355600.1
Aqcoe3G360400.1
Aqcoe3G361400.1
Aqcoe3G369700.1
Aqcoe3G383200.1
Aqcoe3G394200.1
Aqcoe3G396000.1
Aqcoe3G411700.1
Aqcoe3G418100.1
Aqcoe3G432200.1
Aqcoe3G433900.1
Aqcoe3G435200.1
Aqcoe3G439400.1
Aqcoe3G440500.1
Aqcoe3G442100.1
Aqcoe4G000900.1
Aqcoe4G008600.1
Aqcoe4G083300.1
Aqcoe4G090700.1
Aqcoe4G098900.1
Aqcoe4G104600.1
Aqcoe4G124900.1
Aqcoe4G134700.1
Aqcoe4G139400.1
Aqcoe4G144100.1
Aqcoe4G152000.1
Aqcoe4G153100.1
Aqcoe4G164700.1
Aqcoe4G166400.1
Aqcoe4G178900.1
Aqcoe4G189400.1
Aqcoe4G199000.1
Aqcoe4G228700.1
Aqcoe4G231700.1
Aqcoe4G234400.1
Aqcoe4G236300.1
Aqcoe4G246200.1
Aqcoe4G252200.1
Aqcoe4G252300.1
Aqcoe4G259400.1
Aqcoe4G268000.1
Aqcoe4G302500.1
Aqcoe4G304300.1
Aqcoe4G311900.1
Aqcoe5G009300.1
Aqcoe5G010600.1
Aqcoe5G011800.1
Aqcoe5G013600.1
Aqcoe5G025100.1
Aqcoe5G030100.1
Aqcoe5G030500.1
Aqcoe5G038800.1
Aqcoe5G055100.1
Aqcoe5G066600.1
Aqcoe5G077800.1
Aqcoe5G078900.1
Aqcoe5G079600.1
Aqcoe5G083600.1
Aqcoe5G093500.1
Aqcoe5G095200.1
Aqcoe5G095900.1
Aqcoe5G108300.1
Aqcoe5G110800.1
Aqcoe5G133400.1
Aqcoe5G138900.1
Aqcoe5G152300.1
Aqcoe5G163800.1
Aqcoe5G208300.1
Aqcoe5G237200.1
Aqcoe5G241600.1
Aqcoe5G243000.1
Aqcoe5G252300.1
Aqcoe5G282400.1
Aqcoe5G294200.1
Aqcoe5G304300.1
Aqcoe5G310800.1
Aqcoe5G343200.1
Aqcoe5G344000.1
Aqcoe5G348100.1
Aqcoe5G357000.1
Aqcoe5G358900.1
Aqcoe5G365200.1
Aqcoe5G367300.1
Aqcoe5G382800.1
Aqcoe5G383100.1
Aqcoe5G398900.1
Aqcoe5G412800.1
Aqcoe5G418300.1
Aqcoe5G418800.1
Aqcoe5G421900.1
Aqcoe5G423200.1
Aqcoe5G426800.1
Aqcoe5G431400.1
Aqcoe5G432100.1
Aqcoe5G440500.1
Aqcoe5G442400.1
Aqcoe5G443300.1
Aqcoe5G446800.1
Aqcoe5G448500.1
Aqcoe5G462300.1
Aqcoe5G467100.1
Aqcoe5G476600.1
Aqcoe5G477900.1
Aqcoe6G029100.1
Aqcoe6G050200.1
Aqcoe6G053600.1
Aqcoe6G056900.1
Aqcoe6G067400.1
Aqcoe6G067500.1
Aqcoe6G082400.1
Aqcoe6G088700.1
Aqcoe6G088800.1
Aqcoe6G090700.1
Aqcoe6G101600.1
Aqcoe6G103700.1
Aqcoe6G104400.1
Aqcoe6G106500.1
Aqcoe6G145000.1
Aqcoe6G161100.1
Aqcoe6G175700.1
Aqcoe6G194700.1
Aqcoe6G197200.1
Aqcoe6G199400.1
Aqcoe6G201200.1
Aqcoe6G202400.1
Aqcoe6G222500.1
Aqcoe6G246400.1
Aqcoe6G252000.1
Aqcoe6G268600.1
Aqcoe6G269700.1
Aqcoe6G290100.1
Aqcoe6G297300.1
Aqcoe6G310200.1
Aqcoe6G310400.1
Aqcoe6G314000.1
Aqcoe7G007200.1
Aqcoe7G016000.1
Aqcoe7G035400.1
Aqcoe7G053800.1
Aqcoe7G060900.1
Aqcoe7G064900.1
Aqcoe7G075100.1
Aqcoe7G080200.1
Aqcoe7G094100.1
Aqcoe7G107700.1
Aqcoe7G109900.1
Aqcoe7G127600.1
Aqcoe7G129800.1
Aqcoe7G165300.1
Aqcoe7G167500.1
Aqcoe7G181900.1
Aqcoe7G202100.1
Aqcoe7G203400.1
Aqcoe7G203900.1
Aqcoe7G204700.1
Aqcoe7G228400.1
Aqcoe7G244900.1
Aqcoe7G251500.1
Aqcoe7G251600.1
Aqcoe7G269500.1
Aqcoe7G271700.1
Aqcoe7G313300.1
Aqcoe7G316400.1
Aqcoe7G330300.1
Aqcoe7G334300.1
Aqcoe7G338800.1
Aqcoe7G346400.1
Aqcoe7G352100.1
Aqcoe7G352300.1
Aqcoe7G360600.1
Aqcoe7G384300.1
Aqcoe7G398000.1
Aqcoe7G400400.1
Aqcoe7G408800.1
Aqcoe7G421400.1
Aqcoe7G441700.1
Aqcoe0017s0010.1
Aqcoe0018s0002.1
Aqcoe0038s0001.1
Aqcoe1232s0001.1
Aqcoe1G002700.1
Aqcoe1G007300.1
Aqcoe1G024400.1
Aqcoe1G025100.1
Aqcoe1G030300.1
Aqcoe1G030500.1
Aqcoe1G041400.1
Aqcoe1G041900.1
Aqcoe1G057600.1
Aqcoe1G062100.1
Aqcoe1G065400.1
Aqcoe1G068000.1
Aqcoe1G074800.1
Aqcoe1G081000.1
Aqcoe1G085400.1
Aqcoe1G096200.1
Aqcoe1G103200.1
Aqcoe1G108600.1
Aqcoe1G112200.1
Aqcoe1G122400.1
Aqcoe1G127900.1
Aqcoe1G138100.1
Aqcoe1G140400.1
Aqcoe1G142700.1
Aqcoe1G143800.1
Aqcoe1G145000.1
Aqcoe1G152800.1
Aqcoe1G160600.1
Aqcoe1G163400.1
Aqcoe1G170400.1
Aqcoe1G171700.1
Aqcoe1G172600.1
Aqcoe1G176300.1
Aqcoe1G183400.1
Aqcoe1G185800.1
Aqcoe1G187800.1
Aqcoe1G207400.1
Aqcoe1G209700.1
Aqcoe1G214800.1
Aqcoe1G219900.1
Aqcoe1G226200.1
Aqcoe1G230700.1
Aqcoe1G235500.1
Aqcoe1G236900.1
Aqcoe1G242700.1
Aqcoe1G243100.1
Aqcoe1G262000.1
Aqcoe1G263500.1
Aqcoe1G268200.1
Aqcoe1G268900.1
Aqcoe1G273900.1
Aqcoe1G283300.1
Aqcoe1G283500.1
Aqcoe1G285700.1
Aqcoe1G295700.1
Aqcoe1G300500.1
Aqcoe1G311800.1
Aqcoe1G316300.1
Aqcoe1G317300.1
Aqcoe1G317400.1
Aqcoe1G319200.1
Aqcoe1G319500.1
Aqcoe1G322900.1
Aqcoe1G337400.1
Aqcoe1G340700.1
Aqcoe1G355900.1
Aqcoe1G363700.1
Aqcoe1G365400.1
Aqcoe1G371800.1
Aqcoe1G372200.1
Aqcoe1G383100.1
Aqcoe1G386200.1
Aqcoe1G387800.1
Aqcoe1G388200.1
Aqcoe1G390400.1
Aqcoe1G392400.1
Aqcoe1G396200.1
Aqcoe1G399300.1
Aqcoe1G399800.1
Aqcoe1G400800.1
Aqcoe1G403600.1
Aqcoe1G404900.1
Aqcoe1G410000.1
Aqcoe1G415100.1
Aqcoe1G416700.1
Aqcoe1G417500.1
Aqcoe1G422000.1
Aqcoe1G428300.1
Aqcoe1G436200.1
Aqcoe1G437200.1
Aqcoe1G438300.1
Aqcoe1G443600.1
Aqcoe1G444100.1
Aqcoe1G444600.1
Aqcoe1G451800.1
Aqcoe1G455700.1
Aqcoe1G455900.1
Aqcoe1G462000.1
Aqcoe1G462300.1
Aqcoe1G464500.1
Aqcoe1G465100.1
Aqcoe1G465800.1
Aqcoe1G466600.1
Aqcoe1G470700.1
Aqcoe1G489100.1
Aqcoe1G492000.1
Aqcoe1G493300.1
Aqcoe1G494000.1
Aqcoe2G005000.1
Aqcoe2G005100.1
Aqcoe2G006800.1
Aqcoe2G024700.1
Aqcoe2G026400.1
Aqcoe2G032500.1
Aqcoe2G038700.1
Aqcoe2G042400.1
Aqcoe2G049800.1
Aqcoe2G050000.1
Aqcoe2G054500.1
Aqcoe2G055400.1
Aqcoe2G056500.1
Aqcoe2G059700.1
Aqcoe2G060500.1
Aqcoe2G061100.1
Aqcoe2G067900.1
Aqcoe2G069900.1
Aqcoe2G074400.1
Aqcoe2G077300.1
Aqcoe2G082400.1
Aqcoe2G086200.1
Aqcoe2G103800.1
Aqcoe2G111700.1
Aqcoe2G128300.1
Aqcoe2G143100.1
Aqcoe2G147500.1
Aqcoe2G154600.1
Aqcoe2G163200.1
Aqcoe2G166400.1
Aqcoe2G170700.1
Aqcoe2G172400.1
Aqcoe2G184100.1
Aqcoe2G193000.1
Aqcoe2G193100.1
Aqcoe2G193200.1
Aqcoe2G200200.1
Aqcoe2G200300.1
Aqcoe2G205200.1
Aqcoe2G205400.1
Aqcoe2G206300.1
Aqcoe2G210200.1
Aqcoe2G215000.1
Aqcoe2G215400.1
Aqcoe2G216400.1
Aqcoe2G224300.1
Aqcoe2G224800.1
Aqcoe2G224900.1
Aqcoe2G225000.1
Aqcoe2G226700.1
Aqcoe2G227800.1
Aqcoe2G229400.1
Aqcoe2G234300.1
Aqcoe2G236900.1
Aqcoe2G237900.1
Aqcoe2G246500.1
Aqcoe2G252500.1
Aqcoe2G254400.1
Aqcoe2G260100.1
Aqcoe2G266300.1
Aqcoe2G273900.1
Aqcoe2G275400.1
Aqcoe2G277200.1
Aqcoe2G277400.1
Aqcoe2G289700.1
Aqcoe2G292300.1
Aqcoe2G304500.1
Aqcoe2G309900.1
Aqcoe2G320800.1
Aqcoe2G321300.1
Aqcoe2G332900.1
Aqcoe2G335600.1
Aqcoe2G338700.1
Aqcoe2G353500.1
Aqcoe2G361600.1
Aqcoe2G365900.1
Aqcoe2G370600.1
Aqcoe2G374900.1
Aqcoe2G375500.1
Aqcoe2G375700.1
Aqcoe2G379100.1
Aqcoe2G380600.1
Aqcoe2G381500.1
Aqcoe2G383600.1
Aqcoe2G390600.1
Aqcoe2G390800.1
Aqcoe2G392800.1
Aqcoe2G393900.1
Aqcoe2G395600.1
Aqcoe2G399200.1
Aqcoe2G399300.1
Aqcoe2G403600.1
Aqcoe2G404700.1
Aqcoe2G405900.1
Aqcoe2G406600.1
Aqcoe2G406700.1
Aqcoe2G424700.1
Aqcoe2G425000.1
Aqcoe2G426100.1
Aqcoe2G436500.1
Aqcoe3G000100.1
Aqcoe3G000800.1
Aqcoe3G022500.1
Aqcoe3G027500.1
Aqcoe3G029100.1
Aqcoe3G029800.1
Aqcoe3G040000.1
Aqcoe3G042000.1
Aqcoe3G042200.1
Aqcoe3G052100.1
Aqcoe3G055100.1
Aqcoe3G055900.1
Aqcoe3G056700.1
Aqcoe3G070600.1
Aqcoe3G070700.1
Aqcoe3G078000.1
Aqcoe3G082600.1
Aqcoe3G086100.1
Aqcoe3G094400.1
Aqcoe3G097600.1
Aqcoe3G098300.1
Aqcoe3G102700.1
Aqcoe3G107800.1
Aqcoe3G110100.1
Aqcoe3G114000.1
Aqcoe3G114300.1
Aqcoe3G115500.1
Aqcoe3G118800.1
Aqcoe3G119800.1
Aqcoe3G120300.1
Aqcoe3G121600.1
Aqcoe3G126200.1
Aqcoe3G131100.1
Aqcoe3G137100.1
Aqcoe3G137200.1
Aqcoe3G143300.1
Aqcoe3G153000.1
Aqcoe3G158300.1
Aqcoe3G172000.1
Aqcoe3G185500.1
Aqcoe3G191900.1
Aqcoe3G193400.1
Aqcoe3G194000.1
Aqcoe3G211400.1
Aqcoe3G217700.1
Aqcoe3G218500.1
Aqcoe3G219600.1
Aqcoe3G220200.1
Aqcoe3G220600.1
Aqcoe3G231400.1
Aqcoe3G247100.1
Aqcoe3G247400.1
Aqcoe3G253300.1
Aqcoe3G260400.1
Aqcoe3G260500.1
Aqcoe3G268000.1
Aqcoe3G275600.1
Aqcoe3G276800.1
Aqcoe3G277300.1
Aqcoe3G277700.1
Aqcoe3G277800.1
Aqcoe3G281200.1
Aqcoe3G281400.1
Aqcoe3G290500.1
Aqcoe3G298500.1
Aqcoe3G299400.1
Aqcoe3G302100.1
Aqcoe3G305000.1
Aqcoe3G305600.1
Aqcoe3G307600.1
Aqcoe3G309100.1
Aqcoe3G316800.1
Aqcoe3G316900.1
Aqcoe3G317400.1
Aqcoe3G323400.1
Aqcoe3G326700.1
Aqcoe3G327000.1
Aqcoe3G329800.1
Aqcoe3G342300.1
Aqcoe3G343500.1
Aqcoe3G346800.1
Aqcoe3G352900.1
Aqcoe3G356400.1
Aqcoe3G357100.1
Aqcoe3G357200.1
Aqcoe3G358400.1
Aqcoe3G362900.1
Aqcoe3G363700.1
Aqcoe3G364900.1
Aqcoe3G369900.1
Aqcoe3G376000.1
Aqcoe3G379200.1
Aqcoe3G387500.1
Aqcoe3G388200.1
Aqcoe3G389900.1
Aqcoe3G390800.1
Aqcoe3G393500.1
Aqcoe3G393900.1
Aqcoe3G408500.1
Aqcoe3G410300.1
Aqcoe3G415200.1
Aqcoe3G415600.1
Aqcoe3G420200.1
Aqcoe3G425700.1
Aqcoe3G443300.1
Aqcoe4G025400.1
Aqcoe4G025600.1
Aqcoe4G028600.1
Aqcoe4G032300.1
Aqcoe4G043100.1
Aqcoe4G048800.1
Aqcoe4G049800.1
Aqcoe4G051600.1
Aqcoe4G052200.1
Aqcoe4G057300.1
Aqcoe4G058800.1
Aqcoe4G068200.1
Aqcoe4G070100.1
Aqcoe4G075600.1
Aqcoe4G079300.1
Aqcoe4G083400.1
Aqcoe4G091900.1
Aqcoe4G095400.1
Aqcoe4G097500.1
Aqcoe4G101100.1
Aqcoe4G105300.1
Aqcoe4G113000.1
Aqcoe4G120100.1
Aqcoe4G126500.1
Aqcoe4G127200.1
Aqcoe4G127600.1
Aqcoe4G137400.1
Aqcoe4G141300.1
Aqcoe4G145800.1
Aqcoe4G147600.1
Aqcoe4G148000.1
Aqcoe4G149500.1
Aqcoe4G150000.1
Aqcoe4G152500.1
Aqcoe4G168100.1
Aqcoe4G183500.1
Aqcoe4G189900.1
Aqcoe4G193800.1
Aqcoe4G193900.1
Aqcoe4G196500.1
Aqcoe4G198500.1
Aqcoe4G207900.1
Aqcoe4G208000.1
Aqcoe4G210700.1
Aqcoe4G217300.1
Aqcoe4G219000.1
Aqcoe4G225100.1
Aqcoe4G226700.1
Aqcoe4G229100.1
Aqcoe4G234800.1
Aqcoe4G242200.1
Aqcoe4G248100.1
Aqcoe4G250100.1
Aqcoe4G252600.1
Aqcoe4G254900.1
Aqcoe4G260600.1
Aqcoe4G261200.1
Aqcoe4G267000.1
Aqcoe4G269800.1
Aqcoe4G275600.1
Aqcoe4G276700.1
Aqcoe4G280900.1
Aqcoe4G281200.1
Aqcoe4G281500.1
Aqcoe4G282200.1
Aqcoe4G293300.1
Aqcoe4G293400.1
Aqcoe4G294000.1
Aqcoe4G296900.1
Aqcoe4G302200.1
Aqcoe4G312000.1
Aqcoe4G314200.1
Aqcoe5G005600.1
Aqcoe5G009500.1
Aqcoe5G009800.1
Aqcoe5G014100.1
Aqcoe5G019500.1
Aqcoe5G026500.1
Aqcoe5G030400.1
Aqcoe5G031500.1
Aqcoe5G033400.1
Aqcoe5G035800.1
Aqcoe5G037100.1
Aqcoe5G047300.1
Aqcoe5G049900.1
Aqcoe5G050000.1
Aqcoe5G052900.1
Aqcoe5G057400.1
Aqcoe5G058100.1
Aqcoe5G058200.1
Aqcoe5G061300.1
Aqcoe5G064400.1
Aqcoe5G066900.1
Aqcoe5G069000.1
Aqcoe5G069100.1
Aqcoe5G072100.1
Aqcoe5G072200.1
Aqcoe5G072500.1
Aqcoe5G074400.1
Aqcoe5G083000.1
Aqcoe5G089500.1
Aqcoe5G095500.1
Aqcoe5G096600.1
Aqcoe5G099200.1
Aqcoe5G104500.1
Aqcoe5G106100.1
Aqcoe5G109400.1
Aqcoe5G122600.1
Aqcoe5G127300.1
Aqcoe5G129500.1
Aqcoe5G139700.1
Aqcoe5G148000.1
Aqcoe5G148300.1
Aqcoe5G148700.1
Aqcoe5G151400.1
Aqcoe5G153000.1
Aqcoe5G159000.1
Aqcoe5G161300.1
Aqcoe5G162800.1
Aqcoe5G178200.1
Aqcoe5G181900.1
Aqcoe5G187900.1
Aqcoe5G188500.1
Aqcoe5G196200.1
Aqcoe5G202300.1
Aqcoe5G209900.1
Aqcoe5G210700.1
Aqcoe5G211200.1
Aqcoe5G211300.1
Aqcoe5G212100.1
Aqcoe5G213600.1
Aqcoe5G216900.1
Aqcoe5G228300.1
Aqcoe5G228600.1
Aqcoe5G230400.1
Aqcoe5G233600.1
Aqcoe5G237300.1
Aqcoe5G240000.1
Aqcoe5G240300.1
Aqcoe5G245000.1
Aqcoe5G245200.1
Aqcoe5G247700.1
Aqcoe5G247900.1
Aqcoe5G248700.1
Aqcoe5G256500.1
Aqcoe5G279100.1
Aqcoe5G306700.1
Aqcoe5G309900.1
Aqcoe5G314500.1
Aqcoe5G315200.1
Aqcoe5G324400.1
Aqcoe5G325800.1
Aqcoe5G326400.1
Aqcoe5G329100.1
Aqcoe5G329500.1
Aqcoe5G338900.1
Aqcoe5G350200.1
Aqcoe5G350300.1
Aqcoe5G352200.1
Aqcoe5G354100.1
Aqcoe5G357600.1
Aqcoe5G361800.1
Aqcoe5G363800.1
Aqcoe5G369100.1
Aqcoe5G370000.1
Aqcoe5G374700.1
Aqcoe5G376400.1
Aqcoe5G379000.1
Aqcoe5G388300.1
Aqcoe5G393000.1
Aqcoe5G393200.1
Aqcoe5G395100.1
Aqcoe5G395800.1
Aqcoe5G396000.1
Aqcoe5G397200.1
Aqcoe5G403800.1
Aqcoe5G418100.1
Aqcoe5G419600.1
Aqcoe5G422100.1
Aqcoe5G426900.1
Aqcoe5G427300.1
Aqcoe5G439900.1
Aqcoe5G443700.1
Aqcoe5G460600.1
Aqcoe5G461500.1
Aqcoe5G461700.1
Aqcoe5G463800.1
Aqcoe5G466300.1
Aqcoe5G471900.1
Aqcoe5G472800.1
Aqcoe5G473100.1
Aqcoe5G473900.1
Aqcoe5G476800.1
Aqcoe5G478200.1
Aqcoe6G007400.1
Aqcoe6G007700.1
Aqcoe6G011200.1
Aqcoe6G012600.1
Aqcoe6G014500.1
Aqcoe6G016800.1
Aqcoe6G020100.1
Aqcoe6G020500.1
Aqcoe6G020600.1
Aqcoe6G020700.1
Aqcoe6G023500.1
Aqcoe6G023600.1
Aqcoe6G024600.1
Aqcoe6G027000.1
Aqcoe6G034800.1
Aqcoe6G035600.1
Aqcoe6G036000.1
Aqcoe6G037600.1
Aqcoe6G047000.1
Aqcoe6G050500.1
Aqcoe6G055400.1
Aqcoe6G058000.1
Aqcoe6G060500.1
Aqcoe6G062200.1
Aqcoe6G066000.1
Aqcoe6G073500.1
Aqcoe6G082500.1
Aqcoe6G083500.1
Aqcoe6G084000.1
Aqcoe6G084100.1
Aqcoe6G092800.1
Aqcoe6G093300.1
Aqcoe6G093500.1
Aqcoe6G095900.1
Aqcoe6G096900.1
Aqcoe6G099800.1
Aqcoe6G101100.1
Aqcoe6G101200.1
Aqcoe6G101700.1
Aqcoe6G104300.1
Aqcoe6G107900.1
Aqcoe6G110000.1
Aqcoe6G117600.1
Aqcoe6G122600.1
Aqcoe6G127200.1
Aqcoe6G128600.1
Aqcoe6G131400.1
Aqcoe6G133000.1
Aqcoe6G133200.1
Aqcoe6G133500.1
Aqcoe6G136700.1
Aqcoe6G136900.1
Aqcoe6G137300.1
Aqcoe6G137700.1
Aqcoe6G139600.1
Aqcoe6G140700.1
Aqcoe6G155100.1
Aqcoe6G156900.1
Aqcoe6G159800.1
Aqcoe6G166000.1
Aqcoe6G166400.1
Aqcoe6G170200.1
Aqcoe6G172500.1
Aqcoe6G185700.1
Aqcoe6G185800.1
Aqcoe6G188700.1
Aqcoe6G190100.1
Aqcoe6G197300.1
Aqcoe6G200100.1
Aqcoe6G200900.1
Aqcoe6G210300.1
Aqcoe6G214500.1
Aqcoe6G217900.1
Aqcoe6G223300.1
Aqcoe6G224900.1
Aqcoe6G225100.1
Aqcoe6G225500.1
Aqcoe6G226800.1
Aqcoe6G229800.1
Aqcoe6G269500.1
Aqcoe6G288400.1
Aqcoe6G290400.1
Aqcoe6G295200.1
Aqcoe6G295400.1
Aqcoe6G300000.1
Aqcoe6G312000.1
Aqcoe6G316100.1
Aqcoe6G319400.1
Aqcoe7G001700.1
Aqcoe7G003200.1
Aqcoe7G023100.1
Aqcoe7G023200.1
Aqcoe7G035500.1
Aqcoe7G037100.1
Aqcoe7G039900.1
Aqcoe7G050500.1
Aqcoe7G051800.1
Aqcoe7G058400.1
Aqcoe7G058700.1
Aqcoe7G062800.1
Aqcoe7G063500.1
Aqcoe7G064400.1
Aqcoe7G068700.1
Aqcoe7G070500.1
Aqcoe7G072300.1
Aqcoe7G076300.1
Aqcoe7G078800.1
Aqcoe7G082100.1
Aqcoe7G085600.1
Aqcoe7G093800.1
Aqcoe7G094400.1
Aqcoe7G098200.1
Aqcoe7G099000.1
Aqcoe7G106500.1
Aqcoe7G110000.1
Aqcoe7G112300.1
Aqcoe7G121800.1
Aqcoe7G129600.1
Aqcoe7G131300.1
Aqcoe7G142800.1
Aqcoe7G158200.1
Aqcoe7G158500.1
Aqcoe7G162500.1
Aqcoe7G167100.1
Aqcoe7G168400.1
Aqcoe7G181400.1
Aqcoe7G181800.1
Aqcoe7G184500.1
Aqcoe7G188400.1
Aqcoe7G193900.1
Aqcoe7G206300.1
Aqcoe7G221200.1
Aqcoe7G229000.1
Aqcoe7G229100.1
Aqcoe7G242000.1
Aqcoe7G246600.1
Aqcoe7G247900.1
Aqcoe7G258300.1
Aqcoe7G258400.1
Aqcoe7G268500.1
Aqcoe7G268800.1
Aqcoe7G269900.1
Aqcoe7G273600.1
Aqcoe7G275600.1
Aqcoe7G275700.1
Aqcoe7G282600.1
Aqcoe7G284600.1
Aqcoe7G310500.1
Aqcoe7G313400.1
Aqcoe7G316900.1
Aqcoe7G323900.1
Aqcoe7G325200.1
Aqcoe7G329100.1
Aqcoe7G329500.1
Aqcoe7G333000.1
Aqcoe7G337800.1
Aqcoe7G343800.1
Aqcoe7G357800.1
Aqcoe7G367300.1
Aqcoe7G374000.1
Aqcoe7G379000.1
Aqcoe7G381800.1
Aqcoe7G382800.1
Aqcoe7G386500.1
Aqcoe7G390000.1
Aqcoe7G403200.1
Aqcoe7G406600.1
Aqcoe7G407200.1
Aqcoe7G409700.1
Aqcoe7G410000.1
Aqcoe7G411400.1
Aqcoe7G412500.1
Aqcoe7G414000.1
Aqcoe7G414600.1
Aqcoe7G415200.1
Aqcoe7G423100.1
Aqcoe7G440500.1
Aqcoe7G441200.1
Aqcoe7G443300.1
