# Supplementary material for: Comparative transcriptomics of early petal development across four diverse species of Aquilegia reveal few genes consistently associated with nectar spur development
Source: BMC Genomics. 2019 Aug 22;20:668. doi: 10.1186/s12864-019-6002-9 (PMC6704642; doi:10.1186/s12864-019-6002-9)
Supplement: Supplementary file 7 — genes commonly DE between spurred taxa and A. ecalcarata at all developmental stages. File format: Tab delimited text file. (TXT 21 kb) [file 12864_2019_6002_MOESM7_ESM.txt]

gene	expressed higher in
Aqcoe0014s0008.1	A. ecalcarata
Aqcoe0247s0001.1	A. ecalcarata
Aqcoe0603s0001.1	A. ecalcarata
Aqcoe0713s0001.1	A. ecalcarata
Aqcoe1G001700.1	A. ecalcarata
Aqcoe1G022400.1	A. ecalcarata
Aqcoe1G022600.1	A. ecalcarata
Aqcoe1G026500.1	A. ecalcarata
Aqcoe1G028000.1	A. ecalcarata
Aqcoe1G036700.1	A. ecalcarata
Aqcoe1G040400.1	A. ecalcarata
Aqcoe1G050900.1	A. ecalcarata
Aqcoe1G053000.1	A. ecalcarata
Aqcoe1G053200.1	A. ecalcarata
Aqcoe1G055100.1	A. ecalcarata
Aqcoe1G055900.1	A. ecalcarata
Aqcoe1G060800.1	A. ecalcarata
Aqcoe1G070700.1	A. ecalcarata
Aqcoe1G075300.1	A. ecalcarata
Aqcoe1G078700.1	A. ecalcarata
Aqcoe1G097300.1	A. ecalcarata
Aqcoe1G113900.1	A. ecalcarata
Aqcoe1G116300.1	A. ecalcarata
Aqcoe1G123900.1	A. ecalcarata
Aqcoe1G128900.1	A. ecalcarata
Aqcoe1G146800.1	A. ecalcarata
Aqcoe1G162600.1	A. ecalcarata
Aqcoe1G171000.1	A. ecalcarata
Aqcoe1G177000.1	A. ecalcarata
Aqcoe1G177500.1	A. ecalcarata
Aqcoe1G186400.1	A. ecalcarata
Aqcoe1G192700.1	A. ecalcarata
Aqcoe1G197000.1	A. ecalcarata
Aqcoe1G203400.1	A. ecalcarata
Aqcoe1G224200.1	A. ecalcarata
Aqcoe1G228300.1	A. ecalcarata
Aqcoe1G230300.1	A. ecalcarata
Aqcoe1G232200.1	A. ecalcarata
Aqcoe1G237100.1	A. ecalcarata
Aqcoe1G247400.1	A. ecalcarata
Aqcoe1G253300.1	A. ecalcarata
Aqcoe1G253800.1	A. ecalcarata
Aqcoe1G253900.1	A. ecalcarata
Aqcoe1G260700.1	A. ecalcarata
Aqcoe1G264000.1	A. ecalcarata
Aqcoe1G286000.1	A. ecalcarata
Aqcoe1G290000.1	A. ecalcarata
Aqcoe1G294900.1	A. ecalcarata
Aqcoe1G295000.1	A. ecalcarata
Aqcoe1G302400.1	A. ecalcarata
Aqcoe1G305600.1	A. ecalcarata
Aqcoe1G306200.1	A. ecalcarata
Aqcoe1G310700.1	A. ecalcarata
Aqcoe1G315600.1	A. ecalcarata
Aqcoe1G321800.1	A. ecalcarata
Aqcoe1G334500.1	A. ecalcarata
Aqcoe1G336000.1	A. ecalcarata
Aqcoe1G338300.1	A. ecalcarata
Aqcoe1G349700.1	A. ecalcarata
Aqcoe1G364700.1	A. ecalcarata
Aqcoe1G369200.1	A. ecalcarata
Aqcoe1G370900.1	A. ecalcarata
Aqcoe1G371500.1	A. ecalcarata
Aqcoe1G373300.1	A. ecalcarata
Aqcoe1G386500.1	A. ecalcarata
Aqcoe1G403000.1	A. ecalcarata
Aqcoe1G406200.1	A. ecalcarata
Aqcoe1G415800.1	A. ecalcarata
Aqcoe1G424500.1	A. ecalcarata
Aqcoe1G432100.1	A. ecalcarata
Aqcoe1G432800.1	A. ecalcarata
Aqcoe1G441800.1	A. ecalcarata
Aqcoe1G460000.1	A. ecalcarata
Aqcoe1G461700.1	A. ecalcarata
Aqcoe1G467100.1	A. ecalcarata
Aqcoe1G497900.1	A. ecalcarata
Aqcoe1G498600.1	A. ecalcarata
Aqcoe1G498800.1	A. ecalcarata
Aqcoe1G501100.1	A. ecalcarata
Aqcoe1G501900.1	A. ecalcarata
Aqcoe2G000500.1	A. ecalcarata
Aqcoe2G009400.1	A. ecalcarata
Aqcoe2G011300.1	A. ecalcarata
Aqcoe2G019400.1	A. ecalcarata
Aqcoe2G045000.1	A. ecalcarata
Aqcoe2G071000.1	A. ecalcarata
Aqcoe2G071100.1	A. ecalcarata
Aqcoe2G071300.1	A. ecalcarata
Aqcoe2G096600.1	A. ecalcarata
Aqcoe2G100500.1	A. ecalcarata
Aqcoe2G107600.1	A. ecalcarata
Aqcoe2G113100.1	A. ecalcarata
Aqcoe2G119000.1	A. ecalcarata
Aqcoe2G119300.1	A. ecalcarata
Aqcoe2G134200.1	A. ecalcarata
Aqcoe2G138500.1	A. ecalcarata
Aqcoe2G148800.1	A. ecalcarata
Aqcoe2G150700.1	A. ecalcarata
Aqcoe2G177100.1	A. ecalcarata
Aqcoe2G184200.1	A. ecalcarata
Aqcoe2G194000.1	A. ecalcarata
Aqcoe2G196200.1	A. ecalcarata
Aqcoe2G197000.1	A. ecalcarata
Aqcoe2G201800.1	A. ecalcarata
Aqcoe2G211000.1	A. ecalcarata
Aqcoe2G211100.1	A. ecalcarata
Aqcoe2G216200.1	A. ecalcarata
Aqcoe2G220800.1	A. ecalcarata
Aqcoe2G222100.1	A. ecalcarata
Aqcoe2G224000.1	A. ecalcarata
Aqcoe2G225900.1	A. ecalcarata
Aqcoe2G238800.1	A. ecalcarata
Aqcoe2G241000.1	A. ecalcarata
Aqcoe2G242800.1	A. ecalcarata
Aqcoe2G243100.1	A. ecalcarata
Aqcoe2G243200.1	A. ecalcarata
Aqcoe2G248000.1	A. ecalcarata
Aqcoe2G249500.1	A. ecalcarata
Aqcoe2G253900.1	A. ecalcarata
Aqcoe2G261600.1	A. ecalcarata
Aqcoe2G272500.1	A. ecalcarata
Aqcoe2G272700.1	A. ecalcarata
Aqcoe2G281200.1	A. ecalcarata
Aqcoe2G281300.1	A. ecalcarata
Aqcoe2G308600.1	A. ecalcarata
Aqcoe2G313800.1	A. ecalcarata
Aqcoe2G320200.1	A. ecalcarata
Aqcoe2G328600.1	A. ecalcarata
Aqcoe2G331900.1	A. ecalcarata
Aqcoe2G351500.1	A. ecalcarata
Aqcoe2G357000.1	A. ecalcarata
Aqcoe2G357600.1	A. ecalcarata
Aqcoe2G366300.1	A. ecalcarata
Aqcoe2G375300.1	A. ecalcarata
Aqcoe2G418800.1	A. ecalcarata
Aqcoe2G424900.1	A. ecalcarata
Aqcoe2G432700.1	A. ecalcarata
Aqcoe2G438400.1	A. ecalcarata
Aqcoe3G001400.1	A. ecalcarata
Aqcoe3G005400.1	A. ecalcarata
Aqcoe3G008800.1	A. ecalcarata
Aqcoe3G011000.1	A. ecalcarata
Aqcoe3G016500.1	A. ecalcarata
Aqcoe3G025900.1	A. ecalcarata
Aqcoe3G032100.1	A. ecalcarata
Aqcoe3G035200.1	A. ecalcarata
Aqcoe3G050000.1	A. ecalcarata
Aqcoe3G051000.1	A. ecalcarata
Aqcoe3G057700.1	A. ecalcarata
Aqcoe3G058000.1	A. ecalcarata
Aqcoe3G058900.1	A. ecalcarata
Aqcoe3G080400.1	A. ecalcarata
Aqcoe3G082000.1	A. ecalcarata
Aqcoe3G091800.1	A. ecalcarata
Aqcoe3G102400.1	A. ecalcarata
Aqcoe3G105100.1	A. ecalcarata
Aqcoe3G108100.1	A. ecalcarata
Aqcoe3G108300.1	A. ecalcarata
Aqcoe3G109400.1	A. ecalcarata
Aqcoe3G110200.1	A. ecalcarata
Aqcoe3G111900.1	A. ecalcarata
Aqcoe3G112900.1	A. ecalcarata
Aqcoe3G117200.1	A. ecalcarata
Aqcoe3G119200.1	A. ecalcarata
Aqcoe3G120600.1	A. ecalcarata
Aqcoe3G120700.1	A. ecalcarata
Aqcoe3G120800.1	A. ecalcarata
Aqcoe3G121300.1	A. ecalcarata
Aqcoe3G122300.1	A. ecalcarata
Aqcoe3G124200.1	A. ecalcarata
Aqcoe3G135300.1	A. ecalcarata
Aqcoe3G135500.1	A. ecalcarata
Aqcoe3G142500.1	A. ecalcarata
Aqcoe3G147200.1	A. ecalcarata
Aqcoe3G155100.1	A. ecalcarata
Aqcoe3G164800.1	A. ecalcarata
Aqcoe3G182800.1	A. ecalcarata
Aqcoe3G182900.1	A. ecalcarata
Aqcoe3G185100.1	A. ecalcarata
Aqcoe3G185200.1	A. ecalcarata
Aqcoe3G185600.1	A. ecalcarata
Aqcoe3G192500.1	A. ecalcarata
Aqcoe3G216100.1	A. ecalcarata
Aqcoe3G244100.1	A. ecalcarata
Aqcoe3G247200.1	A. ecalcarata
Aqcoe3G250900.1	A. ecalcarata
Aqcoe3G262800.1	A. ecalcarata
Aqcoe3G273000.1	A. ecalcarata
Aqcoe3G276900.1	A. ecalcarata
Aqcoe3G310000.1	A. ecalcarata
Aqcoe3G316400.1	A. ecalcarata
Aqcoe3G318200.1	A. ecalcarata
Aqcoe3G321300.1	A. ecalcarata
Aqcoe3G323000.1	A. ecalcarata
Aqcoe3G325400.1	A. ecalcarata
Aqcoe3G327100.1	A. ecalcarata
Aqcoe3G330200.1	A. ecalcarata
Aqcoe3G339500.1	A. ecalcarata
Aqcoe3G359600.1	A. ecalcarata
Aqcoe3G362500.1	A. ecalcarata
Aqcoe3G368900.1	A. ecalcarata
Aqcoe3G369000.1	A. ecalcarata
Aqcoe3G392600.1	A. ecalcarata
Aqcoe3G392900.1	A. ecalcarata
Aqcoe3G398000.1	A. ecalcarata
Aqcoe3G413200.1	A. ecalcarata
Aqcoe3G416000.1	A. ecalcarata
Aqcoe3G416500.1	A. ecalcarata
Aqcoe3G420100.1	A. ecalcarata
Aqcoe3G424300.1	A. ecalcarata
Aqcoe4G007000.1	A. ecalcarata
Aqcoe4G010100.1	A. ecalcarata
Aqcoe4G016400.1	A. ecalcarata
Aqcoe4G018200.1	A. ecalcarata
Aqcoe4G039300.1	A. ecalcarata
Aqcoe4G047700.1	A. ecalcarata
Aqcoe4G064100.1	A. ecalcarata
Aqcoe4G076200.1	A. ecalcarata
Aqcoe4G081900.1	A. ecalcarata
Aqcoe4G086200.1	A. ecalcarata
Aqcoe4G113100.1	A. ecalcarata
Aqcoe4G117400.1	A. ecalcarata
Aqcoe4G125500.1	A. ecalcarata
Aqcoe4G126600.1	A. ecalcarata
Aqcoe4G129100.1	A. ecalcarata
Aqcoe4G130200.1	A. ecalcarata
Aqcoe4G130900.1	A. ecalcarata
Aqcoe4G136400.1	A. ecalcarata
Aqcoe4G141200.1	A. ecalcarata
Aqcoe4G143800.1	A. ecalcarata
Aqcoe4G147000.1	A. ecalcarata
Aqcoe4G158300.1	A. ecalcarata
Aqcoe4G158500.1	A. ecalcarata
Aqcoe4G165500.1	A. ecalcarata
Aqcoe4G181100.1	A. ecalcarata
Aqcoe4G181300.1	A. ecalcarata
Aqcoe4G188200.1	A. ecalcarata
Aqcoe4G189300.1	A. ecalcarata
Aqcoe4G206500.1	A. ecalcarata
Aqcoe4G210300.1	A. ecalcarata
Aqcoe4G211300.1	A. ecalcarata
Aqcoe4G211400.1	A. ecalcarata
Aqcoe4G215900.1	A. ecalcarata
Aqcoe4G229000.1	A. ecalcarata
Aqcoe4G241700.1	A. ecalcarata
Aqcoe4G242800.1	A. ecalcarata
Aqcoe4G246100.1	A. ecalcarata
Aqcoe4G257700.1	A. ecalcarata
Aqcoe4G257800.1	A. ecalcarata
Aqcoe4G259200.1	A. ecalcarata
Aqcoe4G264600.1	A. ecalcarata
Aqcoe4G264900.1	A. ecalcarata
Aqcoe4G275300.1	A. ecalcarata
Aqcoe4G275700.1	A. ecalcarata
Aqcoe4G275800.1	A. ecalcarata
Aqcoe4G278100.1	A. ecalcarata
Aqcoe4G283400.1	A. ecalcarata
Aqcoe4G283600.1	A. ecalcarata
Aqcoe4G292000.1	A. ecalcarata
Aqcoe4G296200.1	A. ecalcarata
Aqcoe4G299700.1	A. ecalcarata
Aqcoe5G006400.1	A. ecalcarata
Aqcoe5G007000.1	A. ecalcarata
Aqcoe5G010400.1	A. ecalcarata
Aqcoe5G014800.1	A. ecalcarata
Aqcoe5G015000.1	A. ecalcarata
Aqcoe5G029700.1	A. ecalcarata
Aqcoe5G033000.1	A. ecalcarata
Aqcoe5G034600.1	A. ecalcarata
Aqcoe5G045300.1	A. ecalcarata
Aqcoe5G052100.1	A. ecalcarata
Aqcoe5G058000.1	A. ecalcarata
Aqcoe5G062500.1	A. ecalcarata
Aqcoe5G063500.1	A. ecalcarata
Aqcoe5G071600.1	A. ecalcarata
Aqcoe5G074300.1	A. ecalcarata
Aqcoe5G087000.1	A. ecalcarata
Aqcoe5G115300.1	A. ecalcarata
Aqcoe5G118300.1	A. ecalcarata
Aqcoe5G121900.1	A. ecalcarata
Aqcoe5G126100.1	A. ecalcarata
Aqcoe5G129800.1	A. ecalcarata
Aqcoe5G135800.1	A. ecalcarata
Aqcoe5G136000.1	A. ecalcarata
Aqcoe5G138800.1	A. ecalcarata
Aqcoe5G143900.1	A. ecalcarata
Aqcoe5G156400.1	A. ecalcarata
Aqcoe5G156700.1	A. ecalcarata
Aqcoe5G158300.1	A. ecalcarata
Aqcoe5G164300.1	A. ecalcarata
Aqcoe5G168200.1	A. ecalcarata
Aqcoe5G168300.1	A. ecalcarata
Aqcoe5G168400.1	A. ecalcarata
Aqcoe5G168500.1	A. ecalcarata
Aqcoe5G182000.1	A. ecalcarata
Aqcoe5G188700.1	A. ecalcarata
Aqcoe5G194700.1	A. ecalcarata
Aqcoe5G204300.1	A. ecalcarata
Aqcoe5G214400.1	A. ecalcarata
Aqcoe5G217200.1	A. ecalcarata
Aqcoe5G224000.1	A. ecalcarata
Aqcoe5G224100.1	A. ecalcarata
Aqcoe5G226400.1	A. ecalcarata
Aqcoe5G233800.1	A. ecalcarata
Aqcoe5G244600.1	A. ecalcarata
Aqcoe5G254100.1	A. ecalcarata
Aqcoe5G267000.1	A. ecalcarata
Aqcoe5G275800.1	A. ecalcarata
Aqcoe5G280200.1	A. ecalcarata
Aqcoe5G288500.1	A. ecalcarata
Aqcoe5G295800.1	A. ecalcarata
Aqcoe5G302000.1	A. ecalcarata
Aqcoe5G303700.1	A. ecalcarata
Aqcoe5G305900.1	A. ecalcarata
Aqcoe5G307800.1	A. ecalcarata
Aqcoe5G308400.1	A. ecalcarata
Aqcoe5G323700.1	A. ecalcarata
Aqcoe5G325200.1	A. ecalcarata
Aqcoe5G326700.1	A. ecalcarata
Aqcoe5G329700.1	A. ecalcarata
Aqcoe5G331800.1	A. ecalcarata
Aqcoe5G349500.1	A. ecalcarata
Aqcoe5G350600.1	A. ecalcarata
Aqcoe5G353700.1	A. ecalcarata
Aqcoe5G356000.1	A. ecalcarata
Aqcoe5G362100.1	A. ecalcarata
Aqcoe5G363100.1	A. ecalcarata
Aqcoe5G372500.1	A. ecalcarata
Aqcoe5G374600.1	A. ecalcarata
Aqcoe5G377000.1	A. ecalcarata
Aqcoe5G401300.1	A. ecalcarata
Aqcoe5G408100.1	A. ecalcarata
Aqcoe5G414000.1	A. ecalcarata
Aqcoe5G422000.1	A. ecalcarata
Aqcoe5G426500.1	A. ecalcarata
Aqcoe5G428300.1	A. ecalcarata
Aqcoe5G429500.1	A. ecalcarata
Aqcoe5G434600.1	A. ecalcarata
Aqcoe5G436800.1	A. ecalcarata
Aqcoe5G442500.1	A. ecalcarata
Aqcoe5G442600.1	A. ecalcarata
Aqcoe5G442900.1	A. ecalcarata
Aqcoe5G447700.1	A. ecalcarata
Aqcoe5G453600.1	A. ecalcarata
Aqcoe5G473600.1	A. ecalcarata
Aqcoe5G474100.1	A. ecalcarata
Aqcoe5G476900.1	A. ecalcarata
Aqcoe5G477500.1	A. ecalcarata
Aqcoe6G001100.1	A. ecalcarata
Aqcoe6G001600.1	A. ecalcarata
Aqcoe6G001700.1	A. ecalcarata
Aqcoe6G009900.1	A. ecalcarata
Aqcoe6G010400.1	A. ecalcarata
Aqcoe6G015000.1	A. ecalcarata
Aqcoe6G023200.1	A. ecalcarata
Aqcoe6G025200.1	A. ecalcarata
Aqcoe6G025500.1	A. ecalcarata
Aqcoe6G034400.1	A. ecalcarata
Aqcoe6G050300.1	A. ecalcarata
Aqcoe6G065700.1	A. ecalcarata
Aqcoe6G066800.1	A. ecalcarata
Aqcoe6G091900.1	A. ecalcarata
Aqcoe6G093000.1	A. ecalcarata
Aqcoe6G100300.1	A. ecalcarata
Aqcoe6G107700.1	A. ecalcarata
Aqcoe6G107800.1	A. ecalcarata
Aqcoe6G122000.1	A. ecalcarata
Aqcoe6G130700.1	A. ecalcarata
Aqcoe6G141000.1	A. ecalcarata
Aqcoe6G141100.1	A. ecalcarata
Aqcoe6G142600.1	A. ecalcarata
Aqcoe6G159400.1	A. ecalcarata
Aqcoe6G168800.1	A. ecalcarata
Aqcoe6G195200.1	A. ecalcarata
Aqcoe6G203200.1	A. ecalcarata
Aqcoe6G215600.1	A. ecalcarata
Aqcoe6G224500.1	A. ecalcarata
Aqcoe6G234800.1	A. ecalcarata
Aqcoe6G261800.1	A. ecalcarata
Aqcoe6G264500.1	A. ecalcarata
Aqcoe6G271700.1	A. ecalcarata
Aqcoe6G272000.1	A. ecalcarata
Aqcoe6G275000.1	A. ecalcarata
Aqcoe6G281600.1	A. ecalcarata
Aqcoe6G290300.1	A. ecalcarata
Aqcoe6G296200.1	A. ecalcarata
Aqcoe6G299700.1	A. ecalcarata
Aqcoe6G300100.1	A. ecalcarata
Aqcoe6G328400.1	A. ecalcarata
Aqcoe7G002200.1	A. ecalcarata
Aqcoe7G007800.1	A. ecalcarata
Aqcoe7G011900.1	A. ecalcarata
Aqcoe7G015100.1	A. ecalcarata
Aqcoe7G019600.1	A. ecalcarata
Aqcoe7G022400.1	A. ecalcarata
Aqcoe7G028600.1	A. ecalcarata
Aqcoe7G028700.1	A. ecalcarata
Aqcoe7G042900.1	A. ecalcarata
Aqcoe7G051400.1	A. ecalcarata
Aqcoe7G057500.1	A. ecalcarata
Aqcoe7G070100.1	A. ecalcarata
Aqcoe7G072400.1	A. ecalcarata
Aqcoe7G076200.1	A. ecalcarata
Aqcoe7G086200.1	A. ecalcarata
Aqcoe7G092900.1	A. ecalcarata
Aqcoe7G118600.1	A. ecalcarata
Aqcoe7G124200.1	A. ecalcarata
Aqcoe7G131200.1	A. ecalcarata
Aqcoe7G137200.1	A. ecalcarata
Aqcoe7G187000.1	A. ecalcarata
Aqcoe7G193400.1	A. ecalcarata
Aqcoe7G202200.1	A. ecalcarata
Aqcoe7G215100.1	A. ecalcarata
Aqcoe7G218200.1	A. ecalcarata
Aqcoe7G231400.1	A. ecalcarata
Aqcoe7G231600.1	A. ecalcarata
Aqcoe7G234900.1	A. ecalcarata
Aqcoe7G235700.1	A. ecalcarata
Aqcoe7G241100.1	A. ecalcarata
Aqcoe7G243200.1	A. ecalcarata
Aqcoe7G268600.1	A. ecalcarata
Aqcoe7G274500.1	A. ecalcarata
Aqcoe7G275800.1	A. ecalcarata
Aqcoe7G278100.1	A. ecalcarata
Aqcoe7G279300.1	A. ecalcarata
Aqcoe7G279400.1	A. ecalcarata
Aqcoe7G283500.1	A. ecalcarata
Aqcoe7G291800.1	A. ecalcarata
Aqcoe7G294300.1	A. ecalcarata
Aqcoe7G311900.1	A. ecalcarata
Aqcoe7G312200.1	A. ecalcarata
Aqcoe7G314800.1	A. ecalcarata
Aqcoe7G318900.1	A. ecalcarata
Aqcoe7G319500.1	A. ecalcarata
Aqcoe7G319700.1	A. ecalcarata
Aqcoe7G322200.1	A. ecalcarata
Aqcoe7G324400.1	A. ecalcarata
Aqcoe7G325600.1	A. ecalcarata
Aqcoe7G327300.1	A. ecalcarata
Aqcoe7G329600.1	A. ecalcarata
Aqcoe7G348200.1	A. ecalcarata
Aqcoe7G355800.1	A. ecalcarata
Aqcoe7G358000.1	A. ecalcarata
Aqcoe7G365800.1	A. ecalcarata
Aqcoe7G376100.1	A. ecalcarata
Aqcoe7G391300.1	A. ecalcarata
Aqcoe7G396600.1	A. ecalcarata
Aqcoe7G407500.1	A. ecalcarata
Aqcoe7G413200.1	A. ecalcarata
Aqcoe7G417400.1	A. ecalcarata
Aqcoe7G419200.1	A. ecalcarata
Aqcoe7G433400.1	A. ecalcarata
Aqcoe7G433500.1	A. ecalcarata
Aqcoe0031s0004.1	spurred taxa
Aqcoe0033s0001.1	spurred taxa
Aqcoe0056s0004.1	spurred taxa
Aqcoe0153s0001.1	spurred taxa
Aqcoe0175s0005.1	spurred taxa
Aqcoe0978s0001.1	spurred taxa
Aqcoe1G006900.1	spurred taxa
Aqcoe1G018100.1	spurred taxa
Aqcoe1G023600.1	spurred taxa
Aqcoe1G036600.1	spurred taxa
Aqcoe1G040300.1	spurred taxa
Aqcoe1G044400.1	spurred taxa
Aqcoe1G047900.1	spurred taxa
Aqcoe1G068700.1	spurred taxa
Aqcoe1G094900.1	spurred taxa
Aqcoe1G111600.1	spurred taxa
Aqcoe1G166200.1	spurred taxa
Aqcoe1G211300.1	spurred taxa
Aqcoe1G214500.1	spurred taxa
Aqcoe1G218100.1	spurred taxa
Aqcoe1G233200.1	spurred taxa
Aqcoe1G244900.1	spurred taxa
Aqcoe1G297400.1	spurred taxa
Aqcoe1G301100.1	spurred taxa
Aqcoe1G301200.1	spurred taxa
Aqcoe1G302000.1	spurred taxa
Aqcoe1G311500.1	spurred taxa
Aqcoe1G312300.1	spurred taxa
Aqcoe1G339700.1	spurred taxa
Aqcoe1G345000.1	spurred taxa
Aqcoe1G351100.1	spurred taxa
Aqcoe1G360700.1	spurred taxa
Aqcoe1G360800.1	spurred taxa
Aqcoe1G360900.1	spurred taxa
Aqcoe1G361000.1	spurred taxa
Aqcoe1G366700.1	spurred taxa
Aqcoe1G367300.1	spurred taxa
Aqcoe1G376900.1	spurred taxa
Aqcoe1G396400.1	spurred taxa
Aqcoe1G398700.1	spurred taxa
Aqcoe1G406000.1	spurred taxa
Aqcoe1G414100.1	spurred taxa
Aqcoe1G415600.1	spurred taxa
Aqcoe1G421800.1	spurred taxa
Aqcoe1G422200.1	spurred taxa
Aqcoe1G428800.1	spurred taxa
Aqcoe1G435200.1	spurred taxa
Aqcoe1G451600.1	spurred taxa
Aqcoe1G458200.1	spurred taxa
Aqcoe1G458300.1	spurred taxa
Aqcoe1G460200.1	spurred taxa
Aqcoe1G473800.1	spurred taxa
Aqcoe1G476000.1	spurred taxa
Aqcoe2G000900.1	spurred taxa
Aqcoe2G010500.1	spurred taxa
Aqcoe2G036000.1	spurred taxa
Aqcoe2G045800.1	spurred taxa
Aqcoe2G052000.1	spurred taxa
Aqcoe2G052100.1	spurred taxa
Aqcoe2G054000.1	spurred taxa
Aqcoe2G060100.1	spurred taxa
Aqcoe2G064000.1	spurred taxa
Aqcoe2G105000.1	spurred taxa
Aqcoe2G109300.1	spurred taxa
Aqcoe2G120000.1	spurred taxa
Aqcoe2G124200.1	spurred taxa
Aqcoe2G124900.1	spurred taxa
Aqcoe2G128000.1	spurred taxa
Aqcoe2G133800.1	spurred taxa
Aqcoe2G153300.1	spurred taxa
Aqcoe2G153400.1	spurred taxa
Aqcoe2G158400.1	spurred taxa
Aqcoe2G169100.1	spurred taxa
Aqcoe2G179700.1	spurred taxa
Aqcoe2G183500.1	spurred taxa
Aqcoe2G186200.1	spurred taxa
Aqcoe2G203700.1	spurred taxa
Aqcoe2G204500.1	spurred taxa
Aqcoe2G229900.1	spurred taxa
Aqcoe2G232500.1	spurred taxa
Aqcoe2G236600.1	spurred taxa
Aqcoe2G265100.1	spurred taxa
Aqcoe2G274300.1	spurred taxa
Aqcoe2G274600.1	spurred taxa
Aqcoe2G290800.1	spurred taxa
Aqcoe2G300900.1	spurred taxa
Aqcoe2G320600.1	spurred taxa
Aqcoe2G332300.1	spurred taxa
Aqcoe2G338200.1	spurred taxa
Aqcoe2G352200.1	spurred taxa
Aqcoe2G422000.1	spurred taxa
Aqcoe3G013300.1	spurred taxa
Aqcoe3G022600.1	spurred taxa
Aqcoe3G038400.1	spurred taxa
Aqcoe3G049000.1	spurred taxa
Aqcoe3G056300.1	spurred taxa
Aqcoe3G061700.1	spurred taxa
Aqcoe3G069100.1	spurred taxa
Aqcoe3G081000.1	spurred taxa
Aqcoe3G092200.1	spurred taxa
Aqcoe3G095000.1	spurred taxa
Aqcoe3G095100.1	spurred taxa
Aqcoe3G108700.1	spurred taxa
Aqcoe3G111000.1	spurred taxa
Aqcoe3G139000.1	spurred taxa
Aqcoe3G155800.1	spurred taxa
Aqcoe3G157100.1	spurred taxa
Aqcoe3G173400.1	spurred taxa
Aqcoe3G184100.1	spurred taxa
Aqcoe3G195300.1	spurred taxa
Aqcoe3G195400.1	spurred taxa
Aqcoe3G195500.1	spurred taxa
Aqcoe3G209700.1	spurred taxa
Aqcoe3G212500.1	spurred taxa
Aqcoe3G219900.1	spurred taxa
Aqcoe3G231100.1	spurred taxa
Aqcoe3G249000.1	spurred taxa
Aqcoe3G258600.1	spurred taxa
Aqcoe3G259200.1	spurred taxa
Aqcoe3G273100.1	spurred taxa
Aqcoe3G288900.1	spurred taxa
Aqcoe3G321900.1	spurred taxa
Aqcoe3G334800.1	spurred taxa
Aqcoe3G335700.1	spurred taxa
Aqcoe3G363600.1	spurred taxa
Aqcoe3G366000.1	spurred taxa
Aqcoe3G375300.1	spurred taxa
Aqcoe3G380500.1	spurred taxa
Aqcoe3G400500.1	spurred taxa
Aqcoe3G438100.1	spurred taxa
Aqcoe3G441400.1	spurred taxa
Aqcoe4G015700.1	spurred taxa
Aqcoe4G015800.1	spurred taxa
Aqcoe4G021400.1	spurred taxa
Aqcoe4G021800.1	spurred taxa
Aqcoe4G028700.1	spurred taxa
Aqcoe4G054900.1	spurred taxa
Aqcoe4G060600.1	spurred taxa
Aqcoe4G064000.1	spurred taxa
Aqcoe4G065100.1	spurred taxa
Aqcoe4G068700.1	spurred taxa
Aqcoe4G071200.1	spurred taxa
Aqcoe4G088500.1	spurred taxa
Aqcoe4G098300.1	spurred taxa
Aqcoe4G098500.1	spurred taxa
Aqcoe4G115100.1	spurred taxa
Aqcoe4G124100.1	spurred taxa
Aqcoe4G146400.1	spurred taxa
Aqcoe4G146500.1	spurred taxa
Aqcoe4G148200.1	spurred taxa
Aqcoe4G150200.1	spurred taxa
Aqcoe4G153400.1	spurred taxa
Aqcoe4G160400.1	spurred taxa
Aqcoe4G178000.1	spurred taxa
Aqcoe4G200300.1	spurred taxa
Aqcoe4G211700.1	spurred taxa
Aqcoe4G253500.1	spurred taxa
Aqcoe4G254000.1	spurred taxa
Aqcoe4G254100.1	spurred taxa
Aqcoe4G265900.1	spurred taxa
Aqcoe4G302100.1	spurred taxa
Aqcoe5G003400.1	spurred taxa
Aqcoe5G050900.1	spurred taxa
Aqcoe5G144800.1	spurred taxa
Aqcoe5G147200.1	spurred taxa
Aqcoe5G155100.1	spurred taxa
Aqcoe5G166300.1	spurred taxa
Aqcoe5G174600.1	spurred taxa
Aqcoe5G190100.1	spurred taxa
Aqcoe5G216300.1	spurred taxa
Aqcoe5G221900.1	spurred taxa
Aqcoe5G229600.1	spurred taxa
Aqcoe5G250600.1	spurred taxa
Aqcoe5G256700.1	spurred taxa
Aqcoe5G266100.1	spurred taxa
Aqcoe5G266300.1	spurred taxa
Aqcoe5G274600.1	spurred taxa
Aqcoe5G281200.1	spurred taxa
Aqcoe5G290000.1	spurred taxa
Aqcoe5G308800.1	spurred taxa
Aqcoe5G360200.1	spurred taxa
Aqcoe5G363400.1	spurred taxa
Aqcoe5G385900.1	spurred taxa
Aqcoe5G418700.1	spurred taxa
Aqcoe5G426600.1	spurred taxa
Aqcoe5G450900.1	spurred taxa
Aqcoe5G452400.1	spurred taxa
Aqcoe5G466200.1	spurred taxa
Aqcoe6G017300.1	spurred taxa
Aqcoe6G018000.1	spurred taxa
Aqcoe6G066200.1	spurred taxa
Aqcoe6G100600.1	spurred taxa
Aqcoe6G105100.1	spurred taxa
Aqcoe6G145700.1	spurred taxa
Aqcoe6G146000.1	spurred taxa
Aqcoe6G159900.1	spurred taxa
Aqcoe6G187700.1	spurred taxa
Aqcoe6G206600.1	spurred taxa
Aqcoe6G209800.1	spurred taxa
Aqcoe6G213400.1	spurred taxa
Aqcoe6G214100.1	spurred taxa
Aqcoe6G228700.1	spurred taxa
Aqcoe6G232000.1	spurred taxa
Aqcoe6G275500.1	spurred taxa
Aqcoe6G276700.1	spurred taxa
Aqcoe6G307500.1	spurred taxa
Aqcoe6G314600.1	spurred taxa
Aqcoe7G000900.1	spurred taxa
Aqcoe7G017900.1	spurred taxa
Aqcoe7G033100.1	spurred taxa
Aqcoe7G058500.1	spurred taxa
Aqcoe7G080100.1	spurred taxa
Aqcoe7G096300.1	spurred taxa
Aqcoe7G099300.1	spurred taxa
Aqcoe7G117300.1	spurred taxa
Aqcoe7G122000.1	spurred taxa
Aqcoe7G123100.1	spurred taxa
Aqcoe7G132700.1	spurred taxa
Aqcoe7G136100.1	spurred taxa
Aqcoe7G207400.1	spurred taxa
Aqcoe7G210900.1	spurred taxa
Aqcoe7G239500.1	spurred taxa
Aqcoe7G251800.1	spurred taxa
Aqcoe7G286700.1	spurred taxa
Aqcoe7G297000.1	spurred taxa
Aqcoe7G298300.1	spurred taxa
Aqcoe7G324300.1	spurred taxa
Aqcoe7G338000.1	spurred taxa
Aqcoe7G338100.1	spurred taxa
Aqcoe7G343600.1	spurred taxa
Aqcoe7G357700.1	spurred taxa
Aqcoe7G375400.1	spurred taxa
Aqcoe7G378100.1	spurred taxa
Aqcoe7G385200.1	spurred taxa
Aqcoe7G385300.1	spurred taxa
Aqcoe7G397000.1	spurred taxa
Aqcoe7G410800.1	spurred taxa
