# Supplementary material for: Comparative transcriptomics of early petal development across four diverse species of Aquilegia reveal few genes consistently associated with nectar spur development
Source: BMC Genomics. 2019 Aug 22;20:668. doi: 10.1186/s12864-019-6002-9 (PMC6704642; doi:10.1186/s12864-019-6002-9)
Supplement: Supplementary file 8 — genes in each WGCNA module. File format: Tab delimited text file. (TXT 438 kb) [file 12864_2019_6002_MOESM8_ESM.txt]

gene	module
Aqcoe0008s0001.1	MD6
Aqcoe0008s0002.1	MD15
Aqcoe0008s0003.1	NA
Aqcoe0008s0004.1	MD6
Aqcoe0008s0007.1	MD8
Aqcoe0008s0008.1	MD5
Aqcoe0008s0010.1	MD8
Aqcoe0008s0011.1	MD26
Aqcoe0008s0013.1	MD6
Aqcoe0008s0018.1	MD6
Aqcoe0009s0001.1	MD4
Aqcoe0009s0002.1	MD4
Aqcoe0009s0007.1	MD21
Aqcoe0009s0012.1	MD6
Aqcoe0009s0016.1	MD15
Aqcoe0009s0017.1	MD26
Aqcoe0009s0018.1	MD26
Aqcoe0009s0019.1	MD23
Aqcoe0009s0024.1	MD8
Aqcoe0009s0025.1	MD9
Aqcoe0009s0026.1	MD4
Aqcoe0009s0027.1	MD26
Aqcoe0009s0028.1	MD9
Aqcoe0011s0001.1	MD26
Aqcoe0011s0003.1	MD27
Aqcoe0012s0001.1	MD6
Aqcoe0012s0002.1	MD5
Aqcoe0014s0002.1	MD15
Aqcoe0014s0004.1	MD26
Aqcoe0014s0008.1	MD15
Aqcoe0014s0009.1	MD8
Aqcoe0014s0010.1	MD21
Aqcoe0015s0002.1	MD8
Aqcoe0015s0003.1	MD8
Aqcoe0015s0008.1	MD4
Aqcoe0015s0010.1	MD6
Aqcoe0015s0011.1	MD5
Aqcoe0016s0001.1	MD23
Aqcoe0016s0011.1	MD15
Aqcoe0016s0014.1	MD8
Aqcoe0017s0001.1	MD4
Aqcoe0017s0002.1	MD22
Aqcoe0017s0003.1	MD23
Aqcoe0017s0005.1	MD3
Aqcoe0017s0006.1	MD21
Aqcoe0017s0007.1	MD26
Aqcoe0017s0008.1	MD15
Aqcoe0017s0009.1	MD6
Aqcoe0017s0010.1	MD22
Aqcoe0017s0011.1	MD22
Aqcoe0017s0012.1	MD15
Aqcoe0017s0013.1	MD4
Aqcoe0018s0002.1	MD22
Aqcoe0018s0003.1	MD18
Aqcoe0018s0004.1	MD12
Aqcoe0018s0005.1	MD8
Aqcoe0018s0006.1	MD22
Aqcoe0018s0008.1	MD26
Aqcoe0018s0011.1	MD8
Aqcoe0020s0003.1	MD27
Aqcoe0020s0005.1	MD8
Aqcoe0021s0001.1	MD22
Aqcoe0023s0001.1	MD21
Aqcoe0023s0002.1	MD21
Aqcoe0024s0001.1	NA
Aqcoe0024s0003.1	MD8
Aqcoe0024s0005.1	MD6
Aqcoe0024s0007.1	MD8
Aqcoe0031s0001.1	MD5
Aqcoe0031s0004.1	MD5
Aqcoe0033s0001.1	MD15
Aqcoe0033s0002.1	MD5
Aqcoe0033s0003.1	NA
Aqcoe0033s0004.1	MD15
Aqcoe0033s0005.1	MD26
Aqcoe0035s0001.1	MD26
Aqcoe0035s0002.1	MD5
Aqcoe0035s0003.1	MD18
Aqcoe0035s0004.1	MD15
Aqcoe0038s0001.1	MD12
Aqcoe0038s0002.1	MD15
Aqcoe0038s0004.1	MD8
Aqcoe0040s0001.1	MD22
Aqcoe0041s0001.1	MD26
Aqcoe0041s0002.1	MD26
Aqcoe0041s0005.1	MD15
Aqcoe0046s0002.1	MD8
Aqcoe0047s0001.1	MD26
Aqcoe0053s0001.1	MD23
Aqcoe0053s0002.1	MD26
Aqcoe0056s0002.1	MD6
Aqcoe0056s0003.1	MD6
Aqcoe0056s0004.1	MD15
Aqcoe0056s0005.1	MD8
Aqcoe0056s0006.1	MD8
Aqcoe0064s0001.1	MD8
Aqcoe0071s0001.1	MD27
Aqcoe0075s0001.1	MD17
Aqcoe0077s0001.1	MD4
Aqcoe0077s0002.1	MD23
Aqcoe0079s0002.1	MD5
Aqcoe0079s0003.1	MD5
Aqcoe0079s0004.1	MD3
Aqcoe0082s0001.1	MD26
Aqcoe0082s0002.1	MD5
Aqcoe0082s0003.1	MD26
Aqcoe0082s0004.1	MD26
Aqcoe0082s0005.1	MD18
Aqcoe0083s0001.1	MD6
Aqcoe0085s0001.1	MD5
Aqcoe0086s0002.1	MD26
Aqcoe0086s0004.1	MD15
Aqcoe0088s0001.1	MD6
Aqcoe0088s0002.1	MD22
Aqcoe0088s0003.1	MD27
Aqcoe0088s0004.1	MD11
Aqcoe0095s0002.1	MD8
Aqcoe0099s0001.1	MD22
Aqcoe0099s0002.1	MD21
Aqcoe0103s0001.1	MD26
Aqcoe0103s0002.1	MD6
Aqcoe0109s0001.1	MD26
Aqcoe0112s0001.1	MD23
Aqcoe0112s0002.1	MD22
Aqcoe0112s0003.1	NA
Aqcoe0115s0002.1	NA
Aqcoe0115s0003.1	MD6
Aqcoe0117s0001.1	MD9
Aqcoe0127s0002.1	MD5
Aqcoe0131s0001.1	MD4
Aqcoe0131s0002.1	MD5
Aqcoe0131s0003.1	NA
Aqcoe0143s0001.1	MD15
Aqcoe0143s0002.1	MD12
Aqcoe0153s0001.1	MD5
Aqcoe0157s0001.1	MD4
Aqcoe0157s0002.1	MD8
Aqcoe0161s0001.1	MD23
Aqcoe0175s0003.1	MD26
Aqcoe0175s0004.1	MD3
Aqcoe0175s0005.1	MD15
Aqcoe0184s0001.1	MD26
Aqcoe0189s0001.1	MD5
Aqcoe0192s0001.1	MD15
Aqcoe0203s0001.1	MD26
Aqcoe0204s0002.1	MD21
Aqcoe0223s0002.1	MD22
Aqcoe0247s0001.1	MD15
Aqcoe0247s0002.1	MD15
Aqcoe0247s0003.1	MD23
Aqcoe0278s0001.1	NA
Aqcoe0278s0003.1	MD22
Aqcoe0289s0001.1	MD21
Aqcoe0300s0001.1	NA
Aqcoe0300s0002.1	MD9
Aqcoe0300s0003.1	MD26
Aqcoe0306s0001.1	MD15
Aqcoe0313s0001.1	MD5
Aqcoe0315s0001.1	MD15
Aqcoe0335s0001.1	MD15
Aqcoe0341s0001.1	MD15
Aqcoe0356s0001.1	MD15
Aqcoe0358s0002.1	MD5
Aqcoe0370s0001.1	MD26
Aqcoe0392s0002.1	MD11
Aqcoe0393s0001.1	MD27
Aqcoe0396s0001.1	MD5
Aqcoe0412s0001.1	MD22
Aqcoe0416s0001.1	MD8
Aqcoe0416s0002.1	MD5
Aqcoe0416s0003.1	MD15
Aqcoe0416s0004.1	MD12
Aqcoe0416s0005.1	MD15
Aqcoe0440s0001.1	MD15
Aqcoe0446s0001.1	MD5
Aqcoe0467s0001.1	MD26
Aqcoe0492s0002.1	MD10
Aqcoe0493s0001.1	MD15
Aqcoe0499s0001.1	MD26
Aqcoe0508s0001.1	MD26
Aqcoe0526s0001.1	MD26
Aqcoe0555s0002.1	MD4
Aqcoe0555s0003.1	MD8
Aqcoe0559s0002.1	MD12
Aqcoe0571s0002.1	MD8
Aqcoe0603s0001.1	MD15
Aqcoe0609s0001.1	MD26
Aqcoe0609s0002.1	MD26
Aqcoe0609s0003.1	MD26
Aqcoe0610s0001.1	MD15
Aqcoe0618s0001.1	MD3
Aqcoe0628s0001.1	MD26
Aqcoe0637s0002.1	MD26
Aqcoe0678s0001.1	MD24
Aqcoe0680s0001.1	MD9
Aqcoe0705s0002.1	MD26
Aqcoe0708s0001.1	MD1
Aqcoe0713s0001.1	MD15
Aqcoe0720s0001.1	MD26
Aqcoe0724s0001.1	MD15
Aqcoe0742s0001.1	MD15
Aqcoe0757s0001.1	MD21
Aqcoe0768s0001.1	MD15
Aqcoe0790s0001.1	MD15
Aqcoe0840s0001.1	MD6
Aqcoe0854s0001.1	MD23
Aqcoe0871s0001.1	MD8
Aqcoe0872s0002.1	MD21
Aqcoe0884s0001.1	MD6
Aqcoe0895s0001.1	MD22
Aqcoe0895s0002.1	MD3
Aqcoe0908s0001.1	MD8
Aqcoe0934s0001.1	MD26
Aqcoe0967s0001.1	MD27
Aqcoe0978s0001.1	MD15
Aqcoe0995s0001.1	MD8
Aqcoe1004s0001.1	MD6
Aqcoe1046s0001.1	NA
Aqcoe1054s0001.1	MD6
Aqcoe1058s0001.1	MD22
Aqcoe1062s0001.1	MD12
Aqcoe1081s0001.1	MD6
Aqcoe1124s0001.1	MD22
Aqcoe1155s0001.1	MD6
Aqcoe1155s0002.1	MD8
Aqcoe1180s0001.1	MD15
Aqcoe1188s0001.1	MD26
Aqcoe1205s0001.1	MD8
Aqcoe1212s0001.1	NA
Aqcoe1228s0001.1	MD21
Aqcoe1232s0001.1	MD15
Aqcoe1269s0001.1	MD8
Aqcoe1270s0001.1	MD4
Aqcoe1275s0001.1	MD8
Aqcoe1291s0002.1	MD8
Aqcoe1303s0001.1	MD24
Aqcoe1305s0001.1	MD18
Aqcoe1330s0001.1	MD5
Aqcoe1339s0001.1	MD8
Aqcoe1368s0001.1	MD21
Aqcoe1379s0001.1	MD21
Aqcoe1441s0001.1	MD8
Aqcoe1638s0001.1	MD8
Aqcoe1700s0001.1	MD15
Aqcoe1718s0001.1	MD8
Aqcoe1729s0001.1	MD26
Aqcoe1740s0001.1	MD8
Aqcoe1861s0001.1	NA
Aqcoe1986s0001.1	MD8
Aqcoe1G000100.1	MD5
Aqcoe1G000200.1	NA
Aqcoe1G000300.1	MD4
Aqcoe1G000400.1	MD15
Aqcoe1G000500.1	MD4
Aqcoe1G000600.1	MD5
Aqcoe1G000900.1	MD6
Aqcoe1G001000.1	MD15
Aqcoe1G001100.1	MD4
Aqcoe1G001200.1	NA
Aqcoe1G001300.1	MD11
Aqcoe1G001400.1	MD5
Aqcoe1G001500.1	MD4
Aqcoe1G001600.1	MD22
Aqcoe1G001700.1	MD15
Aqcoe1G001800.1	MD8
Aqcoe1G001900.1	NA
Aqcoe1G002000.1	MD15
Aqcoe1G002100.1	MD6
Aqcoe1G002200.1	MD23
Aqcoe1G002300.1	MD13
Aqcoe1G002500.1	MD11
Aqcoe1G002600.1	MD21
Aqcoe1G002700.1	MD26
Aqcoe1G002900.1	MD21
Aqcoe1G003000.1	MD5
Aqcoe1G003100.1	MD8
Aqcoe1G003300.1	MD5
Aqcoe1G003500.1	MD22
Aqcoe1G003600.1	MD1
Aqcoe1G003700.1	MD11
Aqcoe1G003800.1	MD23
Aqcoe1G003900.1	MD4
Aqcoe1G004000.1	MD15
Aqcoe1G004100.1	MD15
Aqcoe1G004200.1	MD22
Aqcoe1G004300.1	MD22
Aqcoe1G004400.1	MD26
Aqcoe1G004500.1	MD26
Aqcoe1G004600.1	MD15
Aqcoe1G004700.1	MD4
Aqcoe1G004800.1	MD22
Aqcoe1G004900.1	MD21
Aqcoe1G005000.1	MD20
Aqcoe1G005100.1	MD21
Aqcoe1G005200.1	MD10
Aqcoe1G005400.1	MD21
Aqcoe1G005500.1	MD23
Aqcoe1G005600.1	MD8
Aqcoe1G005700.1	MD15
Aqcoe1G005800.1	MD21
Aqcoe1G005900.1	MD5
Aqcoe1G006000.1	MD21
Aqcoe1G006100.1	MD15
Aqcoe1G006200.1	MD9
Aqcoe1G006300.1	MD23
Aqcoe1G006400.1	MD5
Aqcoe1G006500.1	MD13
Aqcoe1G006600.1	MD4
Aqcoe1G006700.1	MD3
Aqcoe1G006800.1	MD20
Aqcoe1G006900.1	MD15
Aqcoe1G007000.1	MD3
Aqcoe1G007100.1	MD12
Aqcoe1G007200.1	MD15
Aqcoe1G007300.1	MD14
Aqcoe1G007400.1	MD4
Aqcoe1G007500.1	MD5
Aqcoe1G007600.1	MD21
Aqcoe1G007700.1	MD15
Aqcoe1G007800.1	MD23
Aqcoe1G007900.1	MD22
Aqcoe1G008000.1	MD6
Aqcoe1G008100.1	MD11
Aqcoe1G008200.1	MD25
Aqcoe1G008300.1	MD23
Aqcoe1G008400.1	MD15
Aqcoe1G008500.1	MD10
Aqcoe1G008700.1	MD23
Aqcoe1G008800.1	MD4
Aqcoe1G008900.1	MD10
Aqcoe1G009000.1	MD4
Aqcoe1G009100.1	MD4
Aqcoe1G009200.1	MD10
Aqcoe1G009300.1	MD22
Aqcoe1G009400.1	MD3
Aqcoe1G009500.1	MD8
Aqcoe1G009600.1	MD6
Aqcoe1G009700.1	MD8
Aqcoe1G009800.1	MD26
Aqcoe1G009900.1	MD15
Aqcoe1G010000.1	MD12
Aqcoe1G010100.1	MD8
Aqcoe1G010200.1	MD22
Aqcoe1G010300.1	MD15
Aqcoe1G010400.1	MD4
Aqcoe1G010500.1	MD4
Aqcoe1G010600.1	MD3
Aqcoe1G010700.1	MD4
Aqcoe1G010800.1	MD6
Aqcoe1G010900.1	MD23
Aqcoe1G011000.1	MD4
Aqcoe1G011100.1	MD15
Aqcoe1G011200.1	MD4
Aqcoe1G011300.1	NA
Aqcoe1G011500.1	MD26
Aqcoe1G011600.1	MD22
Aqcoe1G011700.1	MD4
Aqcoe1G011800.1	MD11
Aqcoe1G011900.1	MD4
Aqcoe1G012100.1	MD3
Aqcoe1G012200.1	MD15
Aqcoe1G012300.1	MD15
Aqcoe1G012400.1	MD6
Aqcoe1G012700.1	NA
Aqcoe1G012800.1	MD4
Aqcoe1G012900.1	MD4
Aqcoe1G013000.1	MD11
Aqcoe1G013100.1	MD1
Aqcoe1G013200.1	MD4
Aqcoe1G013300.1	MD4
Aqcoe1G013600.1	MD22
Aqcoe1G013700.1	MD23
Aqcoe1G013800.1	MD4
Aqcoe1G013900.1	MD4
Aqcoe1G014000.1	NA
Aqcoe1G014100.1	MD23
Aqcoe1G014300.1	MD15
Aqcoe1G014600.1	MD4
Aqcoe1G014700.1	MD22
Aqcoe1G014800.1	MD14
Aqcoe1G014900.1	MD4
Aqcoe1G015000.1	MD11
Aqcoe1G015200.1	MD4
Aqcoe1G015400.1	MD10
Aqcoe1G015500.1	MD4
Aqcoe1G015600.1	MD15
Aqcoe1G015700.1	MD14
Aqcoe1G015800.1	MD6
Aqcoe1G016000.1	MD23
Aqcoe1G016100.1	MD4
Aqcoe1G016200.1	MD15
Aqcoe1G016400.1	MD22
Aqcoe1G016600.1	MD6
Aqcoe1G016900.1	MD26
Aqcoe1G017000.1	MD21
Aqcoe1G017100.1	MD8
Aqcoe1G017300.1	MD8
Aqcoe1G017400.1	MD11
Aqcoe1G017500.1	MD6
Aqcoe1G017600.1	MD3
Aqcoe1G017700.1	MD8
Aqcoe1G017800.1	MD11
Aqcoe1G017900.1	MD26
Aqcoe1G018000.1	MD8
Aqcoe1G018100.1	MD15
Aqcoe1G018300.1	MD22
Aqcoe1G018400.1	MD10
Aqcoe1G018500.1	MD2
Aqcoe1G018600.1	MD26
Aqcoe1G018700.1	MD21
Aqcoe1G018900.1	MD22
Aqcoe1G019000.1	MD15
Aqcoe1G019100.1	MD11
Aqcoe1G019200.1	MD4
Aqcoe1G019300.1	MD3
Aqcoe1G019400.1	MD26
Aqcoe1G019500.1	MD4
Aqcoe1G019600.1	MD4
Aqcoe1G019700.1	MD20
Aqcoe1G019800.1	MD4
Aqcoe1G019900.1	MD10
Aqcoe1G020000.1	MD19
Aqcoe1G020100.1	MD8
Aqcoe1G020200.1	MD26
Aqcoe1G020300.1	MD22
Aqcoe1G020400.1	MD18
Aqcoe1G020500.1	MD25
Aqcoe1G020700.1	MD8
Aqcoe1G020800.1	MD22
Aqcoe1G020900.1	MD11
Aqcoe1G021100.1	MD26
Aqcoe1G021200.1	MD15
Aqcoe1G021300.1	MD23
Aqcoe1G021400.1	MD8
Aqcoe1G021500.1	MD10
Aqcoe1G021600.1	MD22
Aqcoe1G021700.1	MD4
Aqcoe1G021800.1	MD4
Aqcoe1G021900.1	MD23
Aqcoe1G022000.1	MD3
Aqcoe1G022200.1	MD11
Aqcoe1G022300.1	MD11
Aqcoe1G022400.1	MD15
Aqcoe1G022500.1	MD4
Aqcoe1G022600.1	MD15
Aqcoe1G022700.1	MD6
Aqcoe1G022800.1	MD4
Aqcoe1G022900.1	MD4
Aqcoe1G023000.1	MD13
Aqcoe1G023100.1	MD22
Aqcoe1G023200.1	NA
Aqcoe1G023400.1	MD6
Aqcoe1G023500.1	MD23
Aqcoe1G023600.1	MD4
Aqcoe1G023700.1	MD23
Aqcoe1G023800.1	MD23
Aqcoe1G023900.1	MD23
Aqcoe1G024000.1	MD15
Aqcoe1G024100.1	MD22
Aqcoe1G024200.1	MD9
Aqcoe1G024400.1	MD8
Aqcoe1G024500.1	MD12
Aqcoe1G024600.1	MD4
Aqcoe1G024700.1	MD10
Aqcoe1G024800.1	MD4
Aqcoe1G024900.1	MD5
Aqcoe1G025000.1	NA
Aqcoe1G025100.1	MD22
Aqcoe1G025200.1	MD5
Aqcoe1G025300.1	MD15
Aqcoe1G025500.1	MD4
Aqcoe1G025700.1	MD26
Aqcoe1G025800.1	MD10
Aqcoe1G025900.1	MD21
Aqcoe1G026000.1	MD21
Aqcoe1G026100.1	MD15
Aqcoe1G026200.1	MD4
Aqcoe1G026300.1	MD22
Aqcoe1G026400.1	MD11
Aqcoe1G026500.1	MD15
Aqcoe1G026600.1	MD15
Aqcoe1G026700.1	MD11
Aqcoe1G026800.1	MD26
Aqcoe1G026900.1	MD8
Aqcoe1G027000.1	MD4
Aqcoe1G027100.1	MD22
Aqcoe1G027200.1	MD15
Aqcoe1G027400.1	MD4
Aqcoe1G027600.1	MD8
Aqcoe1G027700.1	MD6
Aqcoe1G027900.1	MD6
Aqcoe1G028000.1	MD15
Aqcoe1G028100.1	MD22
Aqcoe1G028200.1	MD12
Aqcoe1G028300.1	MD15
Aqcoe1G028700.1	MD10
Aqcoe1G028800.1	MD22
Aqcoe1G028900.1	MD4
Aqcoe1G029000.1	MD22
Aqcoe1G029200.1	MD26
Aqcoe1G029300.1	MD8
Aqcoe1G029500.1	MD4
Aqcoe1G029600.1	MD6
Aqcoe1G029700.1	MD26
Aqcoe1G030000.1	NA
Aqcoe1G030100.1	MD4
Aqcoe1G030200.1	MD15
Aqcoe1G030300.1	MD15
Aqcoe1G030400.1	MD23
Aqcoe1G030500.1	MD15
Aqcoe1G030600.1	MD23
Aqcoe1G030700.1	MD23
Aqcoe1G030800.1	NA
Aqcoe1G030900.1	MD20
Aqcoe1G031000.1	MD21
Aqcoe1G031100.1	MD21
Aqcoe1G031200.1	MD26
Aqcoe1G031400.1	MD12
Aqcoe1G031500.1	MD4
Aqcoe1G031600.1	MD4
Aqcoe1G031700.1	MD12
Aqcoe1G031900.1	MD21
Aqcoe1G032000.1	MD4
Aqcoe1G032100.1	MD25
Aqcoe1G032200.1	MD20
Aqcoe1G032400.1	MD6
Aqcoe1G032500.1	MD4
Aqcoe1G032600.1	MD26
Aqcoe1G032700.1	MD13
Aqcoe1G032800.1	MD4
Aqcoe1G032900.1	MD4
Aqcoe1G033000.1	NA
Aqcoe1G033100.1	MD22
Aqcoe1G033200.1	MD3
Aqcoe1G033300.1	MD4
Aqcoe1G033400.1	MD3
Aqcoe1G033500.1	MD4
Aqcoe1G033600.1	MD3
Aqcoe1G033700.1	MD15
Aqcoe1G033800.1	MD3
Aqcoe1G033900.1	MD5
Aqcoe1G034000.1	MD4
Aqcoe1G034100.1	MD8
Aqcoe1G034300.1	MD8
Aqcoe1G034400.1	MD15
Aqcoe1G034500.1	MD8
Aqcoe1G034600.1	MD8
Aqcoe1G034700.1	MD26
Aqcoe1G034900.1	MD26
Aqcoe1G035400.1	MD21
Aqcoe1G035500.1	MD3
Aqcoe1G035600.1	MD23
Aqcoe1G035700.1	MD20
Aqcoe1G035800.1	MD6
Aqcoe1G036100.1	MD22
Aqcoe1G036200.1	MD4
Aqcoe1G036300.1	MD17
Aqcoe1G036400.1	MD15
Aqcoe1G036500.1	MD22
Aqcoe1G036600.1	MD5
Aqcoe1G036700.1	MD15
Aqcoe1G036800.1	MD22
Aqcoe1G036900.1	MD18
Aqcoe1G037000.1	MD4
Aqcoe1G037200.1	MD26
Aqcoe1G037300.1	MD5
Aqcoe1G037400.1	MD4
Aqcoe1G037500.1	MD20
Aqcoe1G037700.1	MD3
Aqcoe1G037800.1	MD4
Aqcoe1G037900.1	MD8
Aqcoe1G038000.1	MD15
Aqcoe1G038100.1	MD15
Aqcoe1G038200.1	NA
Aqcoe1G038300.1	MD2
Aqcoe1G038400.1	NA
Aqcoe1G038700.1	MD15
Aqcoe1G038900.1	MD15
Aqcoe1G039000.1	MD26
Aqcoe1G039100.1	MD11
Aqcoe1G039200.1	MD13
Aqcoe1G039300.1	MD13
Aqcoe1G039400.1	MD3
Aqcoe1G039500.1	MD22
Aqcoe1G039600.1	MD10
Aqcoe1G039700.1	MD8
Aqcoe1G039800.1	MD4
Aqcoe1G039900.1	MD15
Aqcoe1G040000.1	MD9
Aqcoe1G040100.1	MD8
Aqcoe1G040200.1	MD4
Aqcoe1G040300.1	MD15
Aqcoe1G040400.1	MD15
Aqcoe1G040700.1	NA
Aqcoe1G040800.1	MD5
Aqcoe1G041000.1	MD11
Aqcoe1G041100.1	MD22
Aqcoe1G041200.1	MD21
Aqcoe1G041400.1	MD22
Aqcoe1G041500.1	MD14
Aqcoe1G041600.1	MD10
Aqcoe1G041800.1	NA
Aqcoe1G041900.1	MD22
Aqcoe1G042000.1	MD22
Aqcoe1G042100.1	MD21
Aqcoe1G042200.1	MD4
Aqcoe1G042300.1	MD6
Aqcoe1G042400.1	MD4
Aqcoe1G042500.1	MD15
Aqcoe1G042700.1	MD26
Aqcoe1G042800.1	MD4
Aqcoe1G042900.1	MD22
Aqcoe1G043000.1	MD22
Aqcoe1G043100.1	MD22
Aqcoe1G043200.1	NA
Aqcoe1G043300.1	MD11
Aqcoe1G043400.1	MD15
Aqcoe1G043600.1	MD11
Aqcoe1G043700.1	MD11
Aqcoe1G043800.1	MD13
Aqcoe1G043900.1	MD15
Aqcoe1G044000.1	MD4
Aqcoe1G044100.1	MD22
Aqcoe1G044200.1	MD4
Aqcoe1G044300.1	MD8
Aqcoe1G044400.1	MD4
Aqcoe1G044500.1	MD15
Aqcoe1G044600.1	MD13
Aqcoe1G044700.1	MD4
Aqcoe1G044900.1	MD26
Aqcoe1G045000.1	MD23
Aqcoe1G045200.1	MD4
Aqcoe1G045300.1	MD22
Aqcoe1G045400.1	NA
Aqcoe1G045500.1	MD8
Aqcoe1G045700.1	MD22
Aqcoe1G045800.1	MD4
Aqcoe1G045900.1	MD4
Aqcoe1G046100.1	MD8
Aqcoe1G046200.1	MD15
Aqcoe1G046500.1	MD3
Aqcoe1G046600.1	MD15
Aqcoe1G046700.1	MD7
Aqcoe1G046800.1	MD23
Aqcoe1G046900.1	MD18
Aqcoe1G047200.1	MD13
Aqcoe1G047400.1	MD22
Aqcoe1G047500.1	MD4
Aqcoe1G047600.1	MD23
Aqcoe1G047700.1	MD8
Aqcoe1G047800.1	MD22
Aqcoe1G047900.1	MD4
Aqcoe1G048000.1	MD8
Aqcoe1G048100.1	MD5
Aqcoe1G048200.1	MD15
Aqcoe1G048300.1	MD11
Aqcoe1G048400.1	MD11
Aqcoe1G048500.1	MD4
Aqcoe1G048600.1	MD26
Aqcoe1G048700.1	MD6
Aqcoe1G048800.1	MD26
Aqcoe1G048900.1	MD4
Aqcoe1G049000.1	MD15
Aqcoe1G049100.1	MD22
Aqcoe1G049200.1	MD4
Aqcoe1G049400.1	MD3
Aqcoe1G049500.1	MD8
Aqcoe1G049700.1	MD26
Aqcoe1G049800.1	MD26
Aqcoe1G049900.1	MD4
Aqcoe1G050000.1	MD15
Aqcoe1G050100.1	MD12
Aqcoe1G050200.1	MD4
Aqcoe1G050300.1	MD4
Aqcoe1G050400.1	MD23
Aqcoe1G050600.1	MD10
Aqcoe1G050700.1	MD26
Aqcoe1G050800.1	MD22
Aqcoe1G050900.1	MD15
Aqcoe1G051000.1	MD26
Aqcoe1G051100.1	MD4
Aqcoe1G051300.1	MD26
Aqcoe1G051600.1	MD26
Aqcoe1G051700.1	MD23
Aqcoe1G051900.1	MD22
Aqcoe1G052000.1	MD5
Aqcoe1G052100.1	MD8
Aqcoe1G052300.1	MD8
Aqcoe1G052400.1	MD26
Aqcoe1G052500.1	MD3
Aqcoe1G052900.1	MD3
Aqcoe1G053000.1	MD15
Aqcoe1G053100.1	MD26
Aqcoe1G053200.1	MD15
Aqcoe1G053400.1	MD8
Aqcoe1G053700.1	MD22
Aqcoe1G053900.1	MD8
Aqcoe1G054200.1	MD21
Aqcoe1G054300.1	MD6
Aqcoe1G054400.1	MD22
Aqcoe1G054500.1	NA
Aqcoe1G054600.1	MD22
Aqcoe1G054700.1	MD4
Aqcoe1G054800.1	MD4
Aqcoe1G055100.1	MD15
Aqcoe1G055200.1	MD10
Aqcoe1G055300.1	MD11
Aqcoe1G055500.1	MD21
Aqcoe1G055700.1	MD12
Aqcoe1G055800.1	MD18
Aqcoe1G055900.1	MD15
Aqcoe1G056000.1	MD4
Aqcoe1G056100.1	MD4
Aqcoe1G056200.1	MD10
Aqcoe1G056300.1	MD5
Aqcoe1G056400.1	MD15
Aqcoe1G056500.1	MD4
Aqcoe1G056600.1	MD15
Aqcoe1G056700.1	MD15
Aqcoe1G056800.1	MD10
Aqcoe1G056900.1	MD22
Aqcoe1G057000.1	MD4
Aqcoe1G057100.1	NA
Aqcoe1G057200.1	MD8
Aqcoe1G057300.1	MD4
Aqcoe1G057400.1	MD23
Aqcoe1G057500.1	MD10
Aqcoe1G057600.1	MD22
Aqcoe1G057700.1	NA
Aqcoe1G057800.1	MD26
Aqcoe1G057900.1	MD7
Aqcoe1G058100.1	MD1
Aqcoe1G058300.1	MD5
Aqcoe1G058400.1	MD22
Aqcoe1G058600.1	MD22
Aqcoe1G058700.1	MD3
Aqcoe1G058800.1	MD26
Aqcoe1G058900.1	MD26
Aqcoe1G059000.1	MD26
Aqcoe1G059100.1	MD26
Aqcoe1G059200.1	MD8
Aqcoe1G059300.1	MD11
Aqcoe1G059400.1	MD5
Aqcoe1G059600.1	MD6
Aqcoe1G059800.1	MD8
Aqcoe1G059900.1	MD11
Aqcoe1G060000.1	MD6
Aqcoe1G060100.1	MD20
Aqcoe1G060200.1	MD20
Aqcoe1G060300.1	MD1
Aqcoe1G060400.1	MD21
Aqcoe1G060500.1	MD21
Aqcoe1G060600.1	MD22
Aqcoe1G060700.1	MD15
Aqcoe1G060800.1	MD14
Aqcoe1G061000.1	MD15
Aqcoe1G061100.1	MD11
Aqcoe1G061200.1	MD26
Aqcoe1G061300.1	MD4
Aqcoe1G061400.1	MD22
Aqcoe1G061600.1	MD4
Aqcoe1G061700.1	MD4
Aqcoe1G061800.1	MD21
Aqcoe1G061900.1	MD23
Aqcoe1G062000.1	MD4
Aqcoe1G062100.1	MD15
Aqcoe1G062200.1	MD22
Aqcoe1G062300.1	MD8
Aqcoe1G062400.1	MD3
Aqcoe1G062500.1	MD8
Aqcoe1G062600.1	MD4
Aqcoe1G062700.1	MD8
Aqcoe1G062800.1	MD8
Aqcoe1G062900.1	MD15
Aqcoe1G063000.1	MD10
Aqcoe1G063100.1	MD22
Aqcoe1G063200.1	MD4
Aqcoe1G063300.1	MD11
Aqcoe1G063400.1	MD4
Aqcoe1G063500.1	MD23
Aqcoe1G063600.1	MD3
Aqcoe1G063700.1	MD16
Aqcoe1G063800.1	MD21
Aqcoe1G063900.1	MD11
Aqcoe1G064000.1	MD13
Aqcoe1G064100.1	MD10
Aqcoe1G064200.1	MD6
Aqcoe1G064300.1	MD26
Aqcoe1G064500.1	MD5
Aqcoe1G064800.1	MD6
Aqcoe1G064900.1	MD8
Aqcoe1G065000.1	MD26
Aqcoe1G065100.1	MD9
Aqcoe1G065300.1	MD15
Aqcoe1G065400.1	MD13
Aqcoe1G065500.1	MD4
Aqcoe1G065700.1	MD26
Aqcoe1G065800.1	MD2
Aqcoe1G066000.1	MD4
Aqcoe1G066200.1	MD5
Aqcoe1G066400.1	MD8
Aqcoe1G066500.1	MD8
Aqcoe1G066600.1	MD4
Aqcoe1G066800.1	MD6
Aqcoe1G066900.1	MD6
Aqcoe1G067400.1	MD15
Aqcoe1G067500.1	MD22
Aqcoe1G067600.1	MD23
Aqcoe1G067700.1	MD4
Aqcoe1G067900.1	MD22
Aqcoe1G068000.1	MD22
Aqcoe1G068300.1	MD15
Aqcoe1G068400.1	MD23
Aqcoe1G068500.1	MD22
Aqcoe1G068600.1	MD26
Aqcoe1G068700.1	MD15
Aqcoe1G068800.1	MD5
Aqcoe1G068900.1	MD15
Aqcoe1G069000.1	MD15
Aqcoe1G069100.1	MD4
Aqcoe1G069200.1	MD22
Aqcoe1G069300.1	MD8
Aqcoe1G069400.1	MD5
Aqcoe1G069500.1	NA
Aqcoe1G069600.1	MD22
Aqcoe1G069700.1	MD5
Aqcoe1G069800.1	MD22
Aqcoe1G069900.1	MD4
Aqcoe1G070000.1	MD8
Aqcoe1G070100.1	MD21
Aqcoe1G070300.1	MD4
Aqcoe1G070500.1	MD8
Aqcoe1G070600.1	MD15
Aqcoe1G070700.1	MD15
Aqcoe1G070800.1	MD4
Aqcoe1G070900.1	MD8
Aqcoe1G071000.1	MD5
Aqcoe1G071100.1	NA
Aqcoe1G071200.1	MD6
Aqcoe1G071300.1	MD6
Aqcoe1G071400.1	MD23
Aqcoe1G071500.1	MD8
Aqcoe1G071600.1	MD4
Aqcoe1G071700.1	NA
Aqcoe1G071800.1	MD4
Aqcoe1G072000.1	MD4
Aqcoe1G072100.1	MD6
Aqcoe1G072200.1	MD5
Aqcoe1G072300.1	MD22
Aqcoe1G072400.1	MD22
Aqcoe1G072500.1	MD5
Aqcoe1G072600.1	MD13
Aqcoe1G072700.1	MD15
Aqcoe1G072800.1	MD8
Aqcoe1G072900.1	MD26
Aqcoe1G073000.1	MD8
Aqcoe1G073100.1	MD15
Aqcoe1G073400.1	MD23
Aqcoe1G073500.1	MD22
Aqcoe1G073600.1	MD4
Aqcoe1G073700.1	MD22
Aqcoe1G073800.1	MD21
Aqcoe1G073900.1	MD26
Aqcoe1G074000.1	MD4
Aqcoe1G074100.1	MD4
Aqcoe1G074200.1	MD23
Aqcoe1G074300.1	MD15
Aqcoe1G074400.1	MD8
Aqcoe1G074500.1	MD4
Aqcoe1G074600.1	MD4
Aqcoe1G074700.1	MD4
Aqcoe1G074800.1	MD22
Aqcoe1G074900.1	MD23
Aqcoe1G075000.1	MD4
Aqcoe1G075100.1	MD22
Aqcoe1G075200.1	MD4
Aqcoe1G075300.1	MD15
Aqcoe1G075500.1	MD3
Aqcoe1G075600.1	MD26
Aqcoe1G076000.1	MD8
Aqcoe1G076100.1	MD3
Aqcoe1G076200.1	MD22
Aqcoe1G076300.1	MD22
Aqcoe1G076400.1	MD26
Aqcoe1G076500.1	MD3
Aqcoe1G076600.1	MD10
Aqcoe1G076700.1	MD21
Aqcoe1G076800.1	MD11
Aqcoe1G076900.1	MD23
Aqcoe1G077000.1	NA
Aqcoe1G077100.1	MD22
Aqcoe1G077200.1	MD4
Aqcoe1G077300.1	MD4
Aqcoe1G077400.1	MD22
Aqcoe1G077600.1	MD7
Aqcoe1G077900.1	MD23
Aqcoe1G078000.1	MD22
Aqcoe1G078100.1	MD8
Aqcoe1G078300.1	MD15
Aqcoe1G078400.1	MD5
Aqcoe1G078600.1	MD11
Aqcoe1G078700.1	MD15
Aqcoe1G078800.1	MD21
Aqcoe1G078900.1	MD4
Aqcoe1G079000.1	MD4
Aqcoe1G079100.1	MD22
Aqcoe1G079200.1	MD6
Aqcoe1G079300.1	MD5
Aqcoe1G079400.1	MD15
Aqcoe1G079500.1	MD22
Aqcoe1G079600.1	MD6
Aqcoe1G079700.1	MD22
Aqcoe1G079800.1	NA
Aqcoe1G079900.1	MD15
Aqcoe1G080100.1	MD16
Aqcoe1G080300.1	MD6
Aqcoe1G080400.1	MD4
Aqcoe1G080500.1	MD26
Aqcoe1G080600.1	MD4
Aqcoe1G080700.1	MD4
Aqcoe1G080800.1	MD6
Aqcoe1G080900.1	MD11
Aqcoe1G081000.1	MD22
Aqcoe1G081200.1	MD21
Aqcoe1G081300.1	MD15
Aqcoe1G081400.1	MD3
Aqcoe1G081800.1	MD8
Aqcoe1G081900.1	MD7
Aqcoe1G082000.1	MD23
Aqcoe1G082100.1	MD23
Aqcoe1G082500.1	MD25
Aqcoe1G082600.1	MD22
Aqcoe1G082700.1	MD22
Aqcoe1G082800.1	MD23
Aqcoe1G083000.1	MD8
Aqcoe1G083100.1	MD6
Aqcoe1G083200.1	MD22
Aqcoe1G083300.1	MD4
Aqcoe1G083500.1	MD15
Aqcoe1G083600.1	MD15
Aqcoe1G083700.1	MD4
Aqcoe1G083800.1	MD26
Aqcoe1G084100.1	MD15
Aqcoe1G084300.1	MD4
Aqcoe1G084400.1	MD15
Aqcoe1G084500.1	MD26
Aqcoe1G084600.1	MD20
Aqcoe1G084700.1	MD23
Aqcoe1G084800.1	MD15
Aqcoe1G084900.1	MD4
Aqcoe1G085000.1	MD4
Aqcoe1G085100.1	MD22
Aqcoe1G085200.1	MD22
Aqcoe1G085300.1	MD15
Aqcoe1G085400.1	MD22
Aqcoe1G085500.1	NA
Aqcoe1G085600.1	MD3
Aqcoe1G085700.1	MD23
Aqcoe1G085800.1	MD15
Aqcoe1G085900.1	MD6
Aqcoe1G086000.1	MD6
Aqcoe1G086100.1	MD22
Aqcoe1G086200.1	MD11
Aqcoe1G086300.1	MD13
Aqcoe1G086500.1	MD21
Aqcoe1G086600.1	MD23
Aqcoe1G086700.1	MD26
Aqcoe1G086800.1	MD4
Aqcoe1G087200.1	NA
Aqcoe1G087300.1	MD1
Aqcoe1G087400.1	MD26
Aqcoe1G087600.1	MD26
Aqcoe1G087700.1	MD23
Aqcoe1G087800.1	MD10
Aqcoe1G087900.1	MD11
Aqcoe1G088000.1	NA
Aqcoe1G088100.1	MD22
Aqcoe1G088300.1	MD15
Aqcoe1G088400.1	NA
Aqcoe1G088500.1	MD5
Aqcoe1G088600.1	MD21
Aqcoe1G089000.1	MD3
Aqcoe1G089100.1	MD22
Aqcoe1G089200.1	MD4
Aqcoe1G089300.1	MD7
Aqcoe1G089400.1	MD4
Aqcoe1G089500.1	NA
Aqcoe1G089600.1	MD6
Aqcoe1G089800.1	MD26
Aqcoe1G089900.1	MD5
Aqcoe1G090000.1	MD11
Aqcoe1G090100.1	MD23
Aqcoe1G090200.1	MD4
Aqcoe1G090300.1	NA
Aqcoe1G090400.1	MD18
Aqcoe1G090500.1	MD4
Aqcoe1G090600.1	MD26
Aqcoe1G090700.1	MD20
Aqcoe1G090800.1	MD22
Aqcoe1G091100.1	MD15
Aqcoe1G091200.1	MD26
Aqcoe1G091400.1	MD4
Aqcoe1G091500.1	MD15
Aqcoe1G091600.1	MD3
Aqcoe1G091700.1	MD11
Aqcoe1G091800.1	MD23
Aqcoe1G091900.1	MD6
Aqcoe1G092000.1	MD22
Aqcoe1G092100.1	MD23
Aqcoe1G092200.1	MD8
Aqcoe1G092300.1	MD3
Aqcoe1G092400.1	MD26
Aqcoe1G092500.1	MD5
Aqcoe1G092700.1	MD22
Aqcoe1G092800.1	NA
Aqcoe1G092900.1	MD15
Aqcoe1G093100.1	MD8
Aqcoe1G093200.1	MD4
Aqcoe1G093300.1	MD15
Aqcoe1G093400.1	MD23
Aqcoe1G093500.1	MD23
Aqcoe1G093700.1	MD4
Aqcoe1G093800.1	MD4
Aqcoe1G093900.1	MD23
Aqcoe1G094000.1	NA
Aqcoe1G094100.1	MD4
Aqcoe1G094300.1	MD13
Aqcoe1G094500.1	MD11
Aqcoe1G094600.1	MD22
Aqcoe1G094700.1	MD15
Aqcoe1G094900.1	MD15
Aqcoe1G095000.1	MD26
Aqcoe1G095100.1	MD10
Aqcoe1G095200.1	MD8
Aqcoe1G095300.1	MD15
Aqcoe1G095400.1	MD19
Aqcoe1G095500.1	MD15
Aqcoe1G095600.1	MD22
Aqcoe1G095700.1	MD4
Aqcoe1G095800.1	MD4
Aqcoe1G095900.1	MD22
Aqcoe1G096000.1	MD4
Aqcoe1G096100.1	MD6
Aqcoe1G096200.1	MD22
Aqcoe1G096300.1	MD4
Aqcoe1G096400.1	MD6
Aqcoe1G096500.1	NA
Aqcoe1G096600.1	MD11
Aqcoe1G096700.1	MD22
Aqcoe1G096800.1	MD22
Aqcoe1G096900.1	MD9
Aqcoe1G097000.1	MD8
Aqcoe1G097100.1	MD26
Aqcoe1G097300.1	MD15
Aqcoe1G097900.1	MD6
Aqcoe1G098000.1	MD6
Aqcoe1G098200.1	MD11
Aqcoe1G098300.1	NA
Aqcoe1G098400.1	MD21
Aqcoe1G098600.1	MD8
Aqcoe1G098700.1	MD4
Aqcoe1G098800.1	MD3
Aqcoe1G098900.1	MD4
Aqcoe1G099000.1	MD11
Aqcoe1G099100.1	MD6
Aqcoe1G099200.1	MD11
Aqcoe1G099400.1	MD26
Aqcoe1G099500.1	MD22
Aqcoe1G099600.1	MD15
Aqcoe1G099800.1	MD1
Aqcoe1G099900.1	MD15
Aqcoe1G100000.1	MD9
Aqcoe1G100100.1	NA
Aqcoe1G100300.1	MD4
Aqcoe1G100400.1	MD15
Aqcoe1G100500.1	MD6
Aqcoe1G100600.1	MD22
Aqcoe1G100800.1	MD8
Aqcoe1G100900.1	MD8
Aqcoe1G101000.1	MD11
Aqcoe1G101300.1	MD4
Aqcoe1G101400.1	MD4
Aqcoe1G101600.1	MD21
Aqcoe1G101800.1	MD11
Aqcoe1G101900.1	MD23
Aqcoe1G102000.1	MD26
Aqcoe1G102100.1	MD26
Aqcoe1G102200.1	MD26
Aqcoe1G102300.1	MD10
Aqcoe1G102400.1	MD23
Aqcoe1G102500.1	MD22
Aqcoe1G102600.1	MD15
Aqcoe1G102700.1	MD15
Aqcoe1G102800.1	MD22
Aqcoe1G102900.1	MD22
Aqcoe1G103000.1	MD6
Aqcoe1G103100.1	MD7
Aqcoe1G103200.1	MD22
Aqcoe1G103300.1	MD4
Aqcoe1G103500.1	MD21
Aqcoe1G103600.1	MD3
Aqcoe1G103800.1	MD15
Aqcoe1G103900.1	MD20
Aqcoe1G104000.1	MD15
Aqcoe1G104100.1	MD15
Aqcoe1G104200.1	MD15
Aqcoe1G104300.1	MD22
Aqcoe1G104400.1	MD15
Aqcoe1G104500.1	MD8
Aqcoe1G104600.1	NA
Aqcoe1G104700.1	MD12
Aqcoe1G104800.1	MD15
Aqcoe1G104900.1	MD4
Aqcoe1G105000.1	MD4
Aqcoe1G105200.1	MD16
Aqcoe1G105300.1	MD25
Aqcoe1G105400.1	MD26
Aqcoe1G105500.1	MD25
Aqcoe1G105600.1	MD3
Aqcoe1G105800.1	MD23
Aqcoe1G106000.1	MD26
Aqcoe1G106100.1	MD13
Aqcoe1G106500.1	NA
Aqcoe1G106800.1	MD8
Aqcoe1G106900.1	MD8
Aqcoe1G107000.1	MD16
Aqcoe1G107100.1	MD11
Aqcoe1G107200.1	MD26
Aqcoe1G107300.1	MD25
Aqcoe1G107500.1	MD15
Aqcoe1G107600.1	MD15
Aqcoe1G107800.1	MD26
Aqcoe1G108000.1	MD5
Aqcoe1G108100.1	MD21
Aqcoe1G108200.1	MD3
Aqcoe1G108400.1	MD21
Aqcoe1G108500.1	MD18
Aqcoe1G108600.1	MD15
Aqcoe1G108700.1	MD3
Aqcoe1G108800.1	MD10
Aqcoe1G109000.1	MD3
Aqcoe1G109100.1	MD26
Aqcoe1G109200.1	MD12
Aqcoe1G109300.1	MD4
Aqcoe1G109600.1	MD4
Aqcoe1G109900.1	MD6
Aqcoe1G110000.1	MD26
Aqcoe1G110100.1	MD4
Aqcoe1G110200.1	MD23
Aqcoe1G110300.1	MD5
Aqcoe1G110400.1	MD26
Aqcoe1G110500.1	MD23
Aqcoe1G110700.1	MD26
Aqcoe1G110800.1	MD26
Aqcoe1G110900.1	MD11
Aqcoe1G111000.1	NA
Aqcoe1G111100.1	MD3
Aqcoe1G111200.1	MD8
Aqcoe1G111300.1	MD5
Aqcoe1G111400.1	MD23
Aqcoe1G111600.1	MD4
Aqcoe1G111700.1	MD4
Aqcoe1G111800.1	MD10
Aqcoe1G111900.1	MD15
Aqcoe1G112000.1	MD21
Aqcoe1G112100.1	MD4
Aqcoe1G112200.1	MD22
Aqcoe1G112300.1	MD4
Aqcoe1G112400.1	MD21
Aqcoe1G112500.1	MD5
Aqcoe1G112600.1	MD26
Aqcoe1G112700.1	MD26
Aqcoe1G112900.1	MD22
Aqcoe1G113000.1	MD4
Aqcoe1G113100.1	NA
Aqcoe1G113200.1	MD4
Aqcoe1G113300.1	MD22
Aqcoe1G113400.1	MD22
Aqcoe1G113500.1	MD23
Aqcoe1G113600.1	MD6
Aqcoe1G113700.1	MD15
Aqcoe1G113800.1	NA
Aqcoe1G113900.1	MD15
Aqcoe1G114000.1	MD6
Aqcoe1G114100.1	MD8
Aqcoe1G114200.1	MD15
Aqcoe1G114300.1	MD9
Aqcoe1G114400.1	MD9
Aqcoe1G114500.1	MD15
Aqcoe1G115000.1	MD12
Aqcoe1G115100.1	MD8
Aqcoe1G115300.1	MD22
Aqcoe1G115400.1	MD22
Aqcoe1G115500.1	MD26
Aqcoe1G115600.1	MD4
Aqcoe1G115700.1	MD26
Aqcoe1G115800.1	MD23
Aqcoe1G115900.1	MD15
Aqcoe1G116000.1	MD9
Aqcoe1G116200.1	MD6
Aqcoe1G116300.1	MD15
Aqcoe1G116400.1	MD6
Aqcoe1G116500.1	MD10
Aqcoe1G116600.1	MD26
Aqcoe1G116800.1	MD1
Aqcoe1G116900.1	MD5
Aqcoe1G117000.1	MD26
Aqcoe1G117100.1	MD8
Aqcoe1G117400.1	MD23
Aqcoe1G117500.1	MD26
Aqcoe1G117600.1	MD15
Aqcoe1G117700.1	NA
Aqcoe1G117800.1	MD8
Aqcoe1G117900.1	MD4
Aqcoe1G118000.1	MD13
Aqcoe1G118100.1	MD4
Aqcoe1G118300.1	MD4
Aqcoe1G118400.1	MD26
Aqcoe1G118600.1	MD15
Aqcoe1G118700.1	MD22
Aqcoe1G118800.1	MD8
Aqcoe1G118900.1	MD8
Aqcoe1G119000.1	MD8
Aqcoe1G119100.1	MD21
Aqcoe1G119200.1	MD4
Aqcoe1G119300.1	MD10
Aqcoe1G119500.1	MD15
Aqcoe1G119600.1	MD3
Aqcoe1G119700.1	MD26
Aqcoe1G119800.1	MD4
Aqcoe1G119900.1	MD8
Aqcoe1G120000.1	MD3
Aqcoe1G120100.1	MD8
Aqcoe1G120200.1	MD22
Aqcoe1G120300.1	MD8
Aqcoe1G120400.1	MD4
Aqcoe1G120500.1	MD6
Aqcoe1G120700.1	MD6
Aqcoe1G120800.1	MD26
Aqcoe1G120900.1	MD26
Aqcoe1G121000.1	MD22
Aqcoe1G121100.1	MD22
Aqcoe1G121200.1	MD22
Aqcoe1G121300.1	MD23
Aqcoe1G121600.1	MD7
Aqcoe1G121800.1	MD23
Aqcoe1G121900.1	MD6
Aqcoe1G122000.1	MD21
Aqcoe1G122200.1	MD15
Aqcoe1G122300.1	NA
Aqcoe1G122400.1	MD22
Aqcoe1G122500.1	MD4
Aqcoe1G122600.1	MD6
Aqcoe1G122700.1	MD22
Aqcoe1G122800.1	MD26
Aqcoe1G122900.1	MD6
Aqcoe1G123000.1	MD22
Aqcoe1G123100.1	MD11
Aqcoe1G123200.1	MD4
Aqcoe1G123300.1	MD11
Aqcoe1G123600.1	MD21
Aqcoe1G123700.1	MD22
Aqcoe1G123800.1	MD22
Aqcoe1G123900.1	MD14
Aqcoe1G124000.1	MD15
Aqcoe1G124100.1	MD6
Aqcoe1G124200.1	MD11
Aqcoe1G124300.1	MD4
Aqcoe1G124600.1	MD4
Aqcoe1G125000.1	MD16
Aqcoe1G125500.1	MD13
Aqcoe1G125700.1	MD15
Aqcoe1G125800.1	MD7
Aqcoe1G125900.1	MD8
Aqcoe1G126000.1	MD21
Aqcoe1G126400.1	MD9
Aqcoe1G126600.1	MD15
Aqcoe1G126700.1	MD21
Aqcoe1G126800.1	MD11
Aqcoe1G126900.1	MD8
Aqcoe1G127000.1	MD4
Aqcoe1G127100.1	MD10
Aqcoe1G127200.1	MD10
Aqcoe1G127300.1	MD11
Aqcoe1G127400.1	MD15
Aqcoe1G127500.1	MD2
Aqcoe1G127600.1	MD4
Aqcoe1G127700.1	MD4
Aqcoe1G127800.1	MD22
Aqcoe1G127900.1	MD22
Aqcoe1G128000.1	MD4
Aqcoe1G128200.1	MD4
Aqcoe1G128300.1	MD26
Aqcoe1G128400.1	MD4
Aqcoe1G128500.1	MD4
Aqcoe1G128900.1	MD15
Aqcoe1G129000.1	MD9
Aqcoe1G129200.1	MD15
Aqcoe1G129400.1	MD26
Aqcoe1G129500.1	MD15
Aqcoe1G129700.1	MD11
Aqcoe1G129800.1	MD6
Aqcoe1G129900.1	MD26
Aqcoe1G130100.1	MD3
Aqcoe1G130200.1	MD12
Aqcoe1G130300.1	MD3
Aqcoe1G130500.1	MD23
Aqcoe1G130600.1	MD26
Aqcoe1G130700.1	MD15
Aqcoe1G130800.1	MD26
Aqcoe1G131100.1	MD26
Aqcoe1G131200.1	MD22
Aqcoe1G131300.1	MD15
Aqcoe1G131400.1	MD23
Aqcoe1G131500.1	MD11
Aqcoe1G131600.1	MD4
Aqcoe1G131700.1	MD4
Aqcoe1G131800.1	MD26
Aqcoe1G131900.1	MD11
Aqcoe1G132000.1	MD23
Aqcoe1G132100.1	MD15
Aqcoe1G132200.1	MD15
Aqcoe1G132300.1	NA
Aqcoe1G132400.1	MD4
Aqcoe1G132500.1	MD11
Aqcoe1G132700.1	MD6
Aqcoe1G132800.1	MD15
Aqcoe1G132900.1	MD10
Aqcoe1G133000.1	MD10
Aqcoe1G133100.1	MD22
Aqcoe1G133200.1	MD22
Aqcoe1G133300.1	MD4
Aqcoe1G133400.1	MD15
Aqcoe1G133500.1	MD4
Aqcoe1G133600.1	NA
Aqcoe1G133700.1	MD15
Aqcoe1G134000.1	MD15
Aqcoe1G134100.1	MD10
Aqcoe1G134300.1	MD15
Aqcoe1G134400.1	MD3
Aqcoe1G134500.1	MD3
Aqcoe1G134600.1	MD26
Aqcoe1G134700.1	MD23
Aqcoe1G134800.1	MD26
Aqcoe1G134900.1	MD24
Aqcoe1G135000.1	MD21
Aqcoe1G135100.1	MD15
Aqcoe1G135400.1	MD17
Aqcoe1G135700.1	MD11
Aqcoe1G135800.1	MD5
Aqcoe1G135900.1	MD23
Aqcoe1G136000.1	MD6
Aqcoe1G136100.1	MD6
Aqcoe1G136200.1	MD6
Aqcoe1G136300.1	MD22
Aqcoe1G136400.1	MD8
Aqcoe1G136500.1	MD22
Aqcoe1G136700.1	MD4
Aqcoe1G136800.1	MD4
Aqcoe1G136900.1	MD22
Aqcoe1G137000.1	MD15
Aqcoe1G137100.1	MD3
Aqcoe1G137200.1	MD23
Aqcoe1G137300.1	MD26
Aqcoe1G137400.1	MD4
Aqcoe1G137500.1	MD21
Aqcoe1G137600.1	MD6
Aqcoe1G137700.1	MD22
Aqcoe1G137800.1	MD22
Aqcoe1G137900.1	MD8
Aqcoe1G138000.1	MD15
Aqcoe1G138100.1	MD10
Aqcoe1G138200.1	MD4
Aqcoe1G138300.1	MD10
Aqcoe1G138400.1	MD15
Aqcoe1G138500.1	MD10
Aqcoe1G138600.1	MD23
Aqcoe1G138700.1	MD4
Aqcoe1G138800.1	MD15
Aqcoe1G138900.1	MD12
Aqcoe1G139400.1	MD23
Aqcoe1G139600.1	NA
Aqcoe1G139700.1	MD21
Aqcoe1G139800.1	MD23
Aqcoe1G139900.1	MD11
Aqcoe1G140000.1	MD11
Aqcoe1G140100.1	MD21
Aqcoe1G140400.1	MD21
Aqcoe1G140800.1	MD5
Aqcoe1G140900.1	MD26
Aqcoe1G141000.1	MD15
Aqcoe1G141100.1	MD26
Aqcoe1G141200.1	MD3
Aqcoe1G141300.1	MD4
Aqcoe1G141400.1	MD22
Aqcoe1G141500.1	MD26
Aqcoe1G141600.1	MD22
Aqcoe1G141800.1	MD6
Aqcoe1G141900.1	MD15
Aqcoe1G142000.1	MD22
Aqcoe1G142100.1	MD26
Aqcoe1G142200.1	MD15
Aqcoe1G142600.1	NA
Aqcoe1G142700.1	MD22
Aqcoe1G142800.1	MD15
Aqcoe1G142900.1	MD23
Aqcoe1G143100.1	MD4
Aqcoe1G143200.1	MD22
Aqcoe1G143300.1	MD4
Aqcoe1G143400.1	MD11
Aqcoe1G143500.1	MD8
Aqcoe1G143600.1	MD11
Aqcoe1G143700.1	MD4
Aqcoe1G143800.1	MD13
Aqcoe1G143900.1	MD11
Aqcoe1G144000.1	MD22
Aqcoe1G144100.1	MD23
Aqcoe1G144200.1	MD8
Aqcoe1G144300.1	MD26
Aqcoe1G144400.1	MD8
Aqcoe1G144500.1	MD21
Aqcoe1G144600.1	MD23
Aqcoe1G144800.1	MD26
Aqcoe1G145000.1	MD22
Aqcoe1G145100.1	MD4
Aqcoe1G145200.1	MD8
Aqcoe1G145300.1	MD5
Aqcoe1G145400.1	MD17
Aqcoe1G145500.1	MD15
Aqcoe1G145600.1	MD3
Aqcoe1G145700.1	MD12
Aqcoe1G145800.1	MD22
Aqcoe1G146100.1	MD4
Aqcoe1G146200.1	MD21
Aqcoe1G146300.1	MD22
Aqcoe1G146400.1	MD15
Aqcoe1G146500.1	MD10
Aqcoe1G146600.1	MD10
Aqcoe1G146700.1	MD8
Aqcoe1G146800.1	MD15
Aqcoe1G146900.1	MD3
Aqcoe1G147100.1	MD23
Aqcoe1G147200.1	MD21
Aqcoe1G147300.1	MD13
Aqcoe1G147400.1	MD3
Aqcoe1G147500.1	MD25
Aqcoe1G147700.1	MD11
Aqcoe1G147800.1	MD11
Aqcoe1G148200.1	MD4
Aqcoe1G148300.1	MD4
Aqcoe1G148400.1	MD20
Aqcoe1G148500.1	MD5
Aqcoe1G148600.1	MD15
Aqcoe1G148800.1	MD15
Aqcoe1G148900.1	MD15
Aqcoe1G149000.1	MD4
Aqcoe1G149100.1	NA
Aqcoe1G149200.1	MD21
Aqcoe1G149300.1	MD4
Aqcoe1G149400.1	MD4
Aqcoe1G149500.1	MD4
Aqcoe1G149700.1	MD26
Aqcoe1G149800.1	MD4
Aqcoe1G149900.1	MD8
Aqcoe1G150000.1	MD21
Aqcoe1G150100.1	MD22
Aqcoe1G150200.1	MD26
Aqcoe1G150400.1	MD15
Aqcoe1G150500.1	MD15
Aqcoe1G150700.1	MD22
Aqcoe1G150800.1	NA
Aqcoe1G150900.1	MD11
Aqcoe1G151100.1	MD3
Aqcoe1G151200.1	MD23
Aqcoe1G151300.1	MD26
Aqcoe1G151500.1	MD4
Aqcoe1G151700.1	MD4
Aqcoe1G151900.1	MD6
Aqcoe1G152200.1	MD4
Aqcoe1G152400.1	MD8
Aqcoe1G152500.1	MD6
Aqcoe1G152600.1	MD15
Aqcoe1G152700.1	MD22
Aqcoe1G152800.1	MD22
Aqcoe1G152900.1	MD4
Aqcoe1G153000.1	MD3
Aqcoe1G153500.1	MD22
Aqcoe1G153600.1	MD4
Aqcoe1G153700.1	MD22
Aqcoe1G153800.1	MD11
Aqcoe1G154300.1	MD15
Aqcoe1G154400.1	MD3
Aqcoe1G154500.1	MD6
Aqcoe1G154600.1	MD6
Aqcoe1G154700.1	NA
Aqcoe1G154900.1	NA
Aqcoe1G155100.1	MD26
Aqcoe1G155300.1	MD22
Aqcoe1G155400.1	NA
Aqcoe1G155600.1	MD4
Aqcoe1G155700.1	MD21
Aqcoe1G155800.1	NA
Aqcoe1G155900.1	MD22
Aqcoe1G156000.1	MD8
Aqcoe1G156100.1	MD8
Aqcoe1G156300.1	MD23
Aqcoe1G156400.1	MD6
Aqcoe1G156500.1	MD3
Aqcoe1G156600.1	MD4
Aqcoe1G156700.1	MD4
Aqcoe1G156800.1	MD15
Aqcoe1G156900.1	MD6
Aqcoe1G157000.1	MD23
Aqcoe1G157100.1	MD4
Aqcoe1G157200.1	MD11
Aqcoe1G157400.1	MD20
Aqcoe1G157500.1	MD8
Aqcoe1G157600.1	MD22
Aqcoe1G157700.1	MD4
Aqcoe1G157800.1	MD26
Aqcoe1G157900.1	MD23
Aqcoe1G158000.1	MD15
Aqcoe1G158100.1	MD22
Aqcoe1G158200.1	MD22
Aqcoe1G158400.1	MD26
Aqcoe1G158500.1	MD26
Aqcoe1G158600.1	MD5
Aqcoe1G158700.1	MD3
Aqcoe1G158800.1	MD6
Aqcoe1G158900.1	MD6
Aqcoe1G159000.1	MD22
Aqcoe1G159100.1	MD11
Aqcoe1G159200.1	MD10
Aqcoe1G159300.1	MD3
Aqcoe1G159400.1	MD22
Aqcoe1G159500.1	MD20
Aqcoe1G159700.1	MD12
Aqcoe1G159800.1	MD8
Aqcoe1G160000.1	MD11
Aqcoe1G160100.1	MD15
Aqcoe1G160300.1	MD4
Aqcoe1G160400.1	MD5
Aqcoe1G160500.1	MD23
Aqcoe1G160600.1	MD15
Aqcoe1G160900.1	MD22
Aqcoe1G161000.1	MD6
Aqcoe1G161100.1	MD22
Aqcoe1G161200.1	MD26
Aqcoe1G161300.1	MD22
Aqcoe1G161400.1	MD3
Aqcoe1G161500.1	MD27
Aqcoe1G161600.1	MD23
Aqcoe1G161700.1	MD8
Aqcoe1G161800.1	MD4
Aqcoe1G162000.1	MD10
Aqcoe1G162100.1	MD8
Aqcoe1G162200.1	MD4
Aqcoe1G162400.1	MD16
Aqcoe1G162500.1	MD23
Aqcoe1G162600.1	MD15
Aqcoe1G162700.1	MD15
Aqcoe1G162800.1	MD4
Aqcoe1G162900.1	MD15
Aqcoe1G163000.1	MD23
Aqcoe1G163100.1	MD4
Aqcoe1G163200.1	MD4
Aqcoe1G163300.1	MD6
Aqcoe1G163400.1	MD15
Aqcoe1G163500.1	MD22
Aqcoe1G163700.1	MD8
Aqcoe1G163800.1	MD23
Aqcoe1G163900.1	MD26
Aqcoe1G164000.1	MD21
Aqcoe1G164100.1	MD26
Aqcoe1G164200.1	MD4
Aqcoe1G164300.1	MD4
Aqcoe1G164400.1	MD6
Aqcoe1G164500.1	MD15
Aqcoe1G164600.1	MD15
Aqcoe1G164700.1	MD23
Aqcoe1G164800.1	MD8
Aqcoe1G164900.1	MD4
Aqcoe1G165000.1	MD4
Aqcoe1G165100.1	MD5
Aqcoe1G165200.1	MD12
Aqcoe1G165400.1	MD4
Aqcoe1G165500.1	MD26
Aqcoe1G165600.1	MD26
Aqcoe1G165700.1	MD4
Aqcoe1G165800.1	MD8
Aqcoe1G165900.1	MD6
Aqcoe1G166000.1	NA
Aqcoe1G166100.1	MD22
Aqcoe1G166200.1	MD4
Aqcoe1G166300.1	MD6
Aqcoe1G166400.1	MD23
Aqcoe1G166500.1	MD23
Aqcoe1G166600.1	MD15
Aqcoe1G166700.1	MD26
Aqcoe1G166800.1	MD6
Aqcoe1G166900.1	MD21
Aqcoe1G167000.1	MD3
Aqcoe1G167100.1	MD4
Aqcoe1G167200.1	MD4
Aqcoe1G167300.1	MD11
Aqcoe1G167400.1	MD5
Aqcoe1G167500.1	MD11
Aqcoe1G167600.1	MD4
Aqcoe1G167700.1	MD10
Aqcoe1G167800.1	MD3
Aqcoe1G167900.1	MD15
Aqcoe1G168000.1	MD8
Aqcoe1G168100.1	MD15
Aqcoe1G168200.1	NA
Aqcoe1G168300.1	MD8
Aqcoe1G168400.1	MD22
Aqcoe1G168500.1	MD22
Aqcoe1G168700.1	MD22
Aqcoe1G169000.1	MD3
Aqcoe1G169100.1	MD8
Aqcoe1G169200.1	MD22
Aqcoe1G169400.1	MD26
Aqcoe1G169500.1	MD8
Aqcoe1G169600.1	MD3
Aqcoe1G169700.1	MD22
Aqcoe1G169800.1	MD4
Aqcoe1G169900.1	MD25
Aqcoe1G170000.1	MD22
Aqcoe1G170100.1	MD15
Aqcoe1G170400.1	MD22
Aqcoe1G170500.1	MD4
Aqcoe1G170700.1	MD8
Aqcoe1G170900.1	MD15
Aqcoe1G171000.1	MD22
Aqcoe1G171300.1	MD4
Aqcoe1G171600.1	MD4
Aqcoe1G171700.1	MD15
Aqcoe1G171800.1	MD23
Aqcoe1G171900.1	MD18
Aqcoe1G172100.1	MD4
Aqcoe1G172200.1	MD26
Aqcoe1G172300.1	NA
Aqcoe1G172400.1	MD5
Aqcoe1G172500.1	MD20
Aqcoe1G172600.1	MD15
Aqcoe1G172700.1	MD14
Aqcoe1G172800.1	MD15
Aqcoe1G172900.1	MD4
Aqcoe1G173300.1	MD21
Aqcoe1G173500.1	MD1
Aqcoe1G173700.1	MD15
Aqcoe1G173800.1	MD6
Aqcoe1G173900.1	MD26
Aqcoe1G174000.1	MD12
Aqcoe1G174200.1	MD6
Aqcoe1G174300.1	MD22
Aqcoe1G174400.1	MD23
Aqcoe1G174600.1	MD5
Aqcoe1G174800.1	MD6
Aqcoe1G175000.1	MD8
Aqcoe1G175100.1	MD8
Aqcoe1G175200.1	MD6
Aqcoe1G175400.1	MD23
Aqcoe1G175500.1	MD26
Aqcoe1G175700.1	MD3
Aqcoe1G175800.1	MD4
Aqcoe1G175900.1	MD4
Aqcoe1G176000.1	MD3
Aqcoe1G176100.1	MD3
Aqcoe1G176200.1	MD23
Aqcoe1G176300.1	MD12
Aqcoe1G176500.1	MD26
Aqcoe1G176700.1	MD4
Aqcoe1G176800.1	MD15
Aqcoe1G176900.1	MD23
Aqcoe1G177000.1	MD15
Aqcoe1G177100.1	MD22
Aqcoe1G177200.1	MD15
Aqcoe1G177400.1	MD4
Aqcoe1G177500.1	MD15
Aqcoe1G177600.1	MD8
Aqcoe1G177800.1	MD12
Aqcoe1G178000.1	MD15
Aqcoe1G178100.1	MD4
Aqcoe1G178200.1	MD8
Aqcoe1G178300.1	MD15
Aqcoe1G178400.1	MD21
Aqcoe1G178500.1	MD4
Aqcoe1G178600.1	MD3
Aqcoe1G178700.1	MD4
Aqcoe1G178800.1	MD20
Aqcoe1G178900.1	MD8
Aqcoe1G179000.1	MD4
Aqcoe1G179100.1	MD6
Aqcoe1G179200.1	MD3
Aqcoe1G179300.1	MD3
Aqcoe1G179400.1	MD22
Aqcoe1G179600.1	MD6
Aqcoe1G179800.1	MD5
Aqcoe1G180000.1	MD5
Aqcoe1G180100.1	MD4
Aqcoe1G180300.1	MD15
Aqcoe1G180500.1	MD1
Aqcoe1G180600.1	MD22
Aqcoe1G180700.1	MD23
Aqcoe1G180900.1	MD8
Aqcoe1G181000.1	NA
Aqcoe1G181100.1	MD26
Aqcoe1G181300.1	MD5
Aqcoe1G181400.1	MD26
Aqcoe1G181600.1	MD5
Aqcoe1G181700.1	MD8
Aqcoe1G181900.1	MD10
Aqcoe1G182000.1	MD11
Aqcoe1G182200.1	MD6
Aqcoe1G182300.1	MD4
Aqcoe1G182400.1	MD20
Aqcoe1G182500.1	MD15
Aqcoe1G183000.1	MD4
Aqcoe1G183100.1	MD4
Aqcoe1G183200.1	MD22
Aqcoe1G183400.1	MD22
Aqcoe1G183500.1	MD23
Aqcoe1G183600.1	MD3
Aqcoe1G183700.1	MD22
Aqcoe1G183800.1	MD4
Aqcoe1G183900.1	MD6
Aqcoe1G184000.1	MD10
Aqcoe1G184100.1	MD26
Aqcoe1G184200.1	MD26
Aqcoe1G184300.1	MD6
Aqcoe1G184400.1	MD6
Aqcoe1G184500.1	MD11
Aqcoe1G184700.1	MD6
Aqcoe1G184800.1	MD12
Aqcoe1G184900.1	MD15
Aqcoe1G185100.1	MD4
Aqcoe1G185200.1	MD3
Aqcoe1G185400.1	MD8
Aqcoe1G185500.1	MD15
Aqcoe1G185600.1	MD23
Aqcoe1G185700.1	MD26
Aqcoe1G185800.1	MD22
Aqcoe1G185900.1	MD20
Aqcoe1G186100.1	MD21
Aqcoe1G186300.1	MD8
Aqcoe1G186400.1	MD15
Aqcoe1G186500.1	MD6
Aqcoe1G186600.1	MD26
Aqcoe1G186700.1	MD26
Aqcoe1G186800.1	MD6
Aqcoe1G187000.1	MD4
Aqcoe1G187100.1	MD26
Aqcoe1G187300.1	MD4
Aqcoe1G187400.1	MD23
Aqcoe1G187600.1	MD6
Aqcoe1G187800.1	MD13
Aqcoe1G187900.1	MD8
Aqcoe1G188000.1	MD4
Aqcoe1G188100.1	MD26
Aqcoe1G188200.1	MD6
Aqcoe1G188300.1	MD15
Aqcoe1G188400.1	MD9
Aqcoe1G188500.1	MD20
Aqcoe1G188600.1	MD17
Aqcoe1G188700.1	MD21
Aqcoe1G188800.1	MD13
Aqcoe1G189200.1	MD16
Aqcoe1G189300.1	MD5
Aqcoe1G189400.1	MD26
Aqcoe1G189500.1	MD3
Aqcoe1G189600.1	MD9
Aqcoe1G189700.1	MD3
Aqcoe1G189800.1	MD6
Aqcoe1G189900.1	MD11
Aqcoe1G190000.1	MD16
Aqcoe1G190100.1	MD10
Aqcoe1G190200.1	MD2
Aqcoe1G190300.1	MD4
Aqcoe1G190400.1	MD4
Aqcoe1G190500.1	MD26
Aqcoe1G190600.1	MD4
Aqcoe1G190700.1	MD22
Aqcoe1G190800.1	MD6
Aqcoe1G191000.1	MD6
Aqcoe1G191100.1	MD15
Aqcoe1G191200.1	MD21
Aqcoe1G191300.1	MD22
Aqcoe1G191400.1	MD22
Aqcoe1G191500.1	MD22
Aqcoe1G191600.1	MD23
Aqcoe1G191900.1	MD21
Aqcoe1G192000.1	MD21
Aqcoe1G192100.1	MD8
Aqcoe1G192200.1	MD23
Aqcoe1G192300.1	MD23
Aqcoe1G192400.1	MD9
Aqcoe1G192500.1	MD26
Aqcoe1G192600.1	MD22
Aqcoe1G192700.1	MD15
Aqcoe1G192800.1	MD4
Aqcoe1G192900.1	MD22
Aqcoe1G193000.1	MD4
Aqcoe1G193100.1	MD6
Aqcoe1G193200.1	MD21
Aqcoe1G193400.1	MD6
Aqcoe1G193600.1	NA
Aqcoe1G193800.1	MD4
Aqcoe1G193900.1	MD11
Aqcoe1G194000.1	MD15
Aqcoe1G194100.1	MD27
Aqcoe1G194200.1	MD25
Aqcoe1G194500.1	NA
Aqcoe1G194600.1	MD26
Aqcoe1G194800.1	MD22
Aqcoe1G194900.1	MD4
Aqcoe1G195000.1	MD4
Aqcoe1G195100.1	MD20
Aqcoe1G195200.1	MD3
Aqcoe1G195500.1	MD8
Aqcoe1G195600.1	MD8
Aqcoe1G195800.1	MD6
Aqcoe1G195900.1	MD26
Aqcoe1G196000.1	MD6
Aqcoe1G196100.1	MD22
Aqcoe1G196200.1	MD8
Aqcoe1G196300.1	MD6
Aqcoe1G196400.1	MD6
Aqcoe1G196500.1	MD6
Aqcoe1G196800.1	MD8
Aqcoe1G197000.1	MD15
Aqcoe1G197100.1	MD26
Aqcoe1G197200.1	MD5
Aqcoe1G197400.1	MD6
Aqcoe1G197500.1	MD6
Aqcoe1G197600.1	MD26
Aqcoe1G197700.1	MD21
Aqcoe1G197800.1	MD6
Aqcoe1G197900.1	MD15
Aqcoe1G198200.1	MD8
Aqcoe1G198300.1	MD5
Aqcoe1G198400.1	MD23
Aqcoe1G198500.1	MD4
Aqcoe1G198600.1	MD26
Aqcoe1G198800.1	MD15
Aqcoe1G198900.1	MD26
Aqcoe1G199000.1	MD22
Aqcoe1G199200.1	MD8
Aqcoe1G199300.1	MD4
Aqcoe1G199400.1	MD3
Aqcoe1G199700.1	MD22
Aqcoe1G199800.1	MD26
Aqcoe1G199900.1	MD8
Aqcoe1G200000.1	MD15
Aqcoe1G200400.1	MD22
Aqcoe1G200500.1	MD4
Aqcoe1G200700.1	MD20
Aqcoe1G200800.1	MD1
Aqcoe1G200900.1	MD26
Aqcoe1G201000.1	MD4
Aqcoe1G201200.1	MD5
Aqcoe1G201300.1	MD6
Aqcoe1G201500.1	MD3
Aqcoe1G201600.1	MD1
Aqcoe1G201700.1	MD12
Aqcoe1G202000.1	MD4
Aqcoe1G202100.1	MD22
Aqcoe1G202200.1	MD22
Aqcoe1G202300.1	MD15
Aqcoe1G202400.1	MD26
Aqcoe1G202600.1	MD4
Aqcoe1G202800.1	MD15
Aqcoe1G202900.1	MD15
Aqcoe1G203000.1	MD5
Aqcoe1G203100.1	MD26
Aqcoe1G203200.1	MD26
Aqcoe1G203300.1	MD9
Aqcoe1G203400.1	MD15
Aqcoe1G203500.1	MD15
Aqcoe1G203900.1	MD22
Aqcoe1G204000.1	MD22
Aqcoe1G204100.1	MD22
Aqcoe1G204200.1	MD26
Aqcoe1G204300.1	MD15
Aqcoe1G204400.1	MD5
Aqcoe1G204600.1	MD4
Aqcoe1G204700.1	MD13
Aqcoe1G205100.1	MD3
Aqcoe1G205200.1	MD6
Aqcoe1G205300.1	MD15
Aqcoe1G205500.1	MD8
Aqcoe1G205600.1	MD3
Aqcoe1G205800.1	MD3
Aqcoe1G205900.1	MD4
Aqcoe1G206000.1	MD26
Aqcoe1G206100.1	MD22
Aqcoe1G206200.1	MD3
Aqcoe1G206300.1	MD23
Aqcoe1G206400.1	MD8
Aqcoe1G206500.1	MD20
Aqcoe1G206600.1	MD23
Aqcoe1G206700.1	MD15
Aqcoe1G206800.1	MD3
Aqcoe1G207200.1	MD3
Aqcoe1G207400.1	MD22
Aqcoe1G207500.1	MD21
Aqcoe1G207600.1	MD22
Aqcoe1G207700.1	MD21
Aqcoe1G207800.1	MD4
Aqcoe1G207900.1	MD11
Aqcoe1G208000.1	MD21
Aqcoe1G208100.1	MD12
Aqcoe1G208200.1	MD22
Aqcoe1G208300.1	MD26
Aqcoe1G208400.1	MD8
Aqcoe1G208500.1	MD5
Aqcoe1G208600.1	MD15
Aqcoe1G208700.1	MD20
Aqcoe1G208800.1	MD4
Aqcoe1G208900.1	NA
Aqcoe1G209000.1	MD10
Aqcoe1G209100.1	MD23
Aqcoe1G209300.1	MD4
Aqcoe1G209600.1	MD22
Aqcoe1G209700.1	MD22
Aqcoe1G209800.1	MD22
Aqcoe1G210000.1	MD22
Aqcoe1G210100.1	MD22
Aqcoe1G210200.1	MD26
Aqcoe1G210300.1	MD6
Aqcoe1G210500.1	MD4
Aqcoe1G210600.1	MD3
Aqcoe1G210800.1	MD8
Aqcoe1G210900.1	MD8
Aqcoe1G211000.1	MD8
Aqcoe1G211200.1	MD15
Aqcoe1G211300.1	MD15
Aqcoe1G211400.1	MD8
Aqcoe1G211500.1	MD15
Aqcoe1G211800.1	MD4
Aqcoe1G211900.1	MD3
Aqcoe1G212100.1	MD23
Aqcoe1G212200.1	MD20
Aqcoe1G212300.1	MD22
Aqcoe1G212400.1	MD12
Aqcoe1G212500.1	MD23
Aqcoe1G212600.1	MD15
Aqcoe1G212700.1	MD6
Aqcoe1G212800.1	MD21
Aqcoe1G212900.1	MD5
Aqcoe1G213000.1	MD4
Aqcoe1G213200.1	MD26
Aqcoe1G213400.1	MD26
Aqcoe1G213500.1	MD8
Aqcoe1G213600.1	MD8
Aqcoe1G213700.1	MD26
Aqcoe1G213800.1	MD6
Aqcoe1G213900.1	MD15
Aqcoe1G214000.1	MD22
Aqcoe1G214100.1	MD15
Aqcoe1G214200.1	MD8
Aqcoe1G214300.1	MD3
Aqcoe1G214500.1	MD15
Aqcoe1G214700.1	MD8
Aqcoe1G214800.1	MD15
Aqcoe1G214900.1	MD22
Aqcoe1G215100.1	MD16
Aqcoe1G215300.1	MD5
Aqcoe1G215400.1	MD5
Aqcoe1G215500.1	MD8
Aqcoe1G215600.1	MD26
Aqcoe1G215700.1	MD4
Aqcoe1G215800.1	NA
Aqcoe1G215900.1	MD22
Aqcoe1G216000.1	MD4
Aqcoe1G216300.1	MD4
Aqcoe1G216400.1	MD21
Aqcoe1G216500.1	MD10
Aqcoe1G216600.1	MD15
Aqcoe1G216700.1	MD15
Aqcoe1G216800.1	MD22
Aqcoe1G216900.1	MD5
Aqcoe1G217200.1	MD5
Aqcoe1G217300.1	MD8
Aqcoe1G217400.1	MD15
Aqcoe1G217500.1	MD21
Aqcoe1G217600.1	MD8
Aqcoe1G217700.1	MD4
Aqcoe1G217900.1	MD4
Aqcoe1G218100.1	MD24
Aqcoe1G218200.1	MD24
Aqcoe1G218300.1	MD22
Aqcoe1G218500.1	MD11
Aqcoe1G218600.1	MD15
Aqcoe1G218800.1	MD8
Aqcoe1G218900.1	MD4
Aqcoe1G219000.1	MD11
Aqcoe1G219100.1	MD22
Aqcoe1G219200.1	MD3
[truncated: 19,791 more rows]
