# Supplementary material for: Comparative transcriptomics of early petal development across four diverse species of Aquilegia reveal few genes consistently associated with nectar spur development
Source: BMC Genomics. 2019 Aug 22;20:668. doi: 10.1186/s12864-019-6002-9 (PMC6704642; doi:10.1186/s12864-019-6002-9)
Supplement: Supplementary file 9 — gene DE between blade and spur tissue at 1 mm stage. File format: Tab delimited text file. (TXT 18 kb) [file 12864_2019_6002_MOESM9_ESM.txt]

gene	expressed higher in
Aqcoe0009s0026.1	blade
Aqcoe0014s0009.1	blade
Aqcoe0768s0001.1	blade
Aqcoe0967s0001.1	blade
Aqcoe1G010700.1	blade
Aqcoe1G020000.1	blade
Aqcoe1G020500.1	blade
Aqcoe1G025900.1	blade
Aqcoe1G028200.1	blade
Aqcoe1G030300.1	blade
Aqcoe1G033900.1	blade
Aqcoe1G034000.1	blade
Aqcoe1G061400.1	blade
Aqcoe1G090700.1	blade
Aqcoe1G108100.1	blade
Aqcoe1G126400.1	blade
Aqcoe1G126600.1	blade
Aqcoe1G135000.1	blade
Aqcoe1G137200.1	blade
Aqcoe1G142700.1	blade
Aqcoe1G144100.1	blade
Aqcoe1G146500.1	blade
Aqcoe1G146600.1	blade
Aqcoe1G164400.1	blade
Aqcoe1G171000.1	blade
Aqcoe1G178300.1	blade
Aqcoe1G188200.1	blade
Aqcoe1G189900.1	blade
Aqcoe1G196200.1	blade
Aqcoe1G202200.1	blade
Aqcoe1G202400.1	blade
Aqcoe1G208700.1	blade
Aqcoe1G216400.1	blade
Aqcoe1G224200.1	blade
Aqcoe1G225900.1	blade
Aqcoe1G226200.1	blade
Aqcoe1G232700.1	blade
Aqcoe1G235800.1	blade
Aqcoe1G235900.1	blade
Aqcoe1G236500.1	blade
Aqcoe1G240000.1	blade
Aqcoe1G242500.1	blade
Aqcoe1G243600.1	blade
Aqcoe1G289500.1	blade
Aqcoe1G305000.1	blade
Aqcoe1G310400.1	blade
Aqcoe1G316900.1	blade
Aqcoe1G319600.1	blade
Aqcoe1G333500.1	blade
Aqcoe1G335900.1	blade
Aqcoe1G340400.1	blade
Aqcoe1G340900.1	blade
Aqcoe1G367700.1	blade
Aqcoe1G372900.1	blade
Aqcoe1G377600.1	blade
Aqcoe1G380400.1	blade
Aqcoe1G386700.1	blade
Aqcoe1G387600.1	blade
Aqcoe1G396700.1	blade
Aqcoe1G398100.1	blade
Aqcoe1G403700.1	blade
Aqcoe1G406700.1	blade
Aqcoe1G414700.1	blade
Aqcoe1G419500.1	blade
Aqcoe1G421800.1	blade
Aqcoe1G427700.1	blade
Aqcoe1G428200.1	blade
Aqcoe1G428600.1	blade
Aqcoe1G437100.1	blade
Aqcoe1G437200.1	blade
Aqcoe1G438700.1	blade
Aqcoe1G439000.1	blade
Aqcoe1G439100.1	blade
Aqcoe1G456000.1	blade
Aqcoe1G456100.1	blade
Aqcoe1G457000.1	blade
Aqcoe1G459000.1	blade
Aqcoe1G461400.1	blade
Aqcoe1G462300.1	blade
Aqcoe1G477100.1	blade
Aqcoe1G481200.1	blade
Aqcoe1G481400.1	blade
Aqcoe1G482900.1	blade
Aqcoe1G495200.1	blade
Aqcoe1G497200.1	blade
Aqcoe2G001100.1	blade
Aqcoe2G003000.1	blade
Aqcoe2G033300.1	blade
Aqcoe2G041500.1	blade
Aqcoe2G043000.1	blade
Aqcoe2G043100.1	blade
Aqcoe2G048900.1	blade
Aqcoe2G052800.1	blade
Aqcoe2G060500.1	blade
Aqcoe2G064400.1	blade
Aqcoe2G085900.1	blade
Aqcoe2G090200.1	blade
Aqcoe2G096600.1	blade
Aqcoe2G100700.1	blade
Aqcoe2G117200.1	blade
Aqcoe2G129500.1	blade
Aqcoe2G129900.1	blade
Aqcoe2G131100.1	blade
Aqcoe2G136700.1	blade
Aqcoe2G152200.1	blade
Aqcoe2G161800.1	blade
Aqcoe2G164100.1	blade
Aqcoe2G164200.1	blade
Aqcoe2G168200.1	blade
Aqcoe2G172900.1	blade
Aqcoe2G189400.1	blade
Aqcoe2G189700.1	blade
Aqcoe2G189800.1	blade
Aqcoe2G190600.1	blade
Aqcoe2G191100.1	blade
Aqcoe2G191200.1	blade
Aqcoe2G192300.1	blade
Aqcoe2G192400.1	blade
Aqcoe2G192800.1	blade
Aqcoe2G193600.1	blade
Aqcoe2G193800.1	blade
Aqcoe2G193900.1	blade
Aqcoe2G194000.1	blade
Aqcoe2G194100.1	blade
Aqcoe2G194200.1	blade
Aqcoe2G196200.1	blade
Aqcoe2G197400.1	blade
Aqcoe2G197600.1	blade
Aqcoe2G198200.1	blade
Aqcoe2G198900.1	blade
Aqcoe2G199300.1	blade
Aqcoe2G199900.1	blade
Aqcoe2G200000.1	blade
Aqcoe2G200100.1	blade
Aqcoe2G201600.1	blade
Aqcoe2G209000.1	blade
Aqcoe2G210000.1	blade
Aqcoe2G225300.1	blade
Aqcoe2G242100.1	blade
Aqcoe2G247700.1	blade
Aqcoe2G249500.1	blade
Aqcoe2G272700.1	blade
Aqcoe2G279000.1	blade
Aqcoe2G289500.1	blade
Aqcoe2G290800.1	blade
Aqcoe2G299700.1	blade
Aqcoe2G304500.1	blade
Aqcoe2G308500.1	blade
Aqcoe2G329100.1	blade
Aqcoe2G332800.1	blade
Aqcoe2G342900.1	blade
Aqcoe2G351400.1	blade
Aqcoe2G353900.1	blade
Aqcoe2G355800.1	blade
Aqcoe2G356000.1	blade
Aqcoe2G370800.1	blade
Aqcoe2G375700.1	blade
Aqcoe2G392000.1	blade
Aqcoe2G392100.1	blade
Aqcoe2G407000.1	blade
Aqcoe2G407400.1	blade
Aqcoe2G409200.1	blade
Aqcoe2G409300.1	blade
Aqcoe2G409400.1	blade
Aqcoe2G422000.1	blade
Aqcoe2G426400.1	blade
Aqcoe2G427700.1	blade
Aqcoe2G429200.1	blade
Aqcoe2G437600.1	blade
Aqcoe2G437800.1	blade
Aqcoe3G000800.1	blade
Aqcoe3G008000.1	blade
Aqcoe3G009800.1	blade
Aqcoe3G016100.1	blade
Aqcoe3G038800.1	blade
Aqcoe3G042200.1	blade
Aqcoe3G050300.1	blade
Aqcoe3G053500.1	blade
Aqcoe3G055400.1	blade
Aqcoe3G058400.1	blade
Aqcoe3G106800.1	blade
Aqcoe3G112800.1	blade
Aqcoe3G114300.1	blade
Aqcoe3G124200.1	blade
Aqcoe3G126000.1	blade
Aqcoe3G131200.1	blade
Aqcoe3G143600.1	blade
Aqcoe3G158800.1	blade
Aqcoe3G177500.1	blade
Aqcoe3G191200.1	blade
Aqcoe3G214900.1	blade
Aqcoe3G223600.1	blade
Aqcoe3G223800.1	blade
Aqcoe3G236900.1	blade
Aqcoe3G248600.1	blade
Aqcoe3G257500.1	blade
Aqcoe3G276800.1	blade
Aqcoe3G281200.1	blade
Aqcoe3G281800.1	blade
Aqcoe3G301500.1	blade
Aqcoe3G323500.1	blade
Aqcoe3G325400.1	blade
Aqcoe3G341700.1	blade
Aqcoe3G343400.1	blade
Aqcoe3G357700.1	blade
Aqcoe3G362100.1	blade
Aqcoe3G363600.1	blade
Aqcoe3G365500.1	blade
Aqcoe3G369900.1	blade
Aqcoe3G370100.1	blade
Aqcoe3G371100.1	blade
Aqcoe3G374500.1	blade
Aqcoe3G376000.1	blade
Aqcoe3G377700.1	blade
Aqcoe3G388300.1	blade
Aqcoe3G392900.1	blade
Aqcoe3G401000.1	blade
Aqcoe3G408400.1	blade
Aqcoe3G410000.1	blade
Aqcoe3G412200.1	blade
Aqcoe3G414100.1	blade
Aqcoe3G424300.1	blade
Aqcoe3G427600.1	blade
Aqcoe3G431900.1	blade
Aqcoe3G432400.1	blade
Aqcoe3G442000.1	blade
Aqcoe4G001400.1	blade
Aqcoe4G007000.1	blade
Aqcoe4G008300.1	blade
Aqcoe4G010600.1	blade
Aqcoe4G010700.1	blade
Aqcoe4G015500.1	blade
Aqcoe4G016000.1	blade
Aqcoe4G016300.1	blade
Aqcoe4G021700.1	blade
Aqcoe4G023400.1	blade
Aqcoe4G052100.1	blade
Aqcoe4G058000.1	blade
Aqcoe4G076300.1	blade
Aqcoe4G086200.1	blade
Aqcoe4G093200.1	blade
Aqcoe4G120200.1	blade
Aqcoe4G123300.1	blade
Aqcoe4G127200.1	blade
Aqcoe4G127900.1	blade
Aqcoe4G131300.1	blade
Aqcoe4G156300.1	blade
Aqcoe4G167400.1	blade
Aqcoe4G209800.1	blade
Aqcoe4G220700.1	blade
Aqcoe4G228500.1	blade
Aqcoe4G228600.1	blade
Aqcoe4G229000.1	blade
Aqcoe4G229100.1	blade
Aqcoe4G240500.1	blade
Aqcoe4G247900.1	blade
Aqcoe4G258300.1	blade
Aqcoe4G259900.1	blade
Aqcoe4G260200.1	blade
Aqcoe4G273400.1	blade
Aqcoe4G277600.1	blade
Aqcoe4G277900.1	blade
Aqcoe4G278100.1	blade
Aqcoe4G282000.1	blade
Aqcoe4G283300.1	blade
Aqcoe4G284100.1	blade
Aqcoe4G285200.1	blade
Aqcoe4G289400.1	blade
Aqcoe4G293100.1	blade
Aqcoe4G293200.1	blade
Aqcoe5G013400.1	blade
Aqcoe5G013600.1	blade
Aqcoe5G014800.1	blade
Aqcoe5G029700.1	blade
Aqcoe5G040500.1	blade
Aqcoe5G046300.1	blade
Aqcoe5G047600.1	blade
Aqcoe5G067100.1	blade
Aqcoe5G067500.1	blade
Aqcoe5G069000.1	blade
Aqcoe5G080500.1	blade
Aqcoe5G101700.1	blade
Aqcoe5G126100.1	blade
Aqcoe5G128700.1	blade
Aqcoe5G138900.1	blade
Aqcoe5G143900.1	blade
Aqcoe5G144600.1	blade
Aqcoe5G146200.1	blade
Aqcoe5G159300.1	blade
Aqcoe5G160100.1	blade
Aqcoe5G162800.1	blade
Aqcoe5G166400.1	blade
Aqcoe5G175900.1	blade
Aqcoe5G177100.1	blade
Aqcoe5G178800.1	blade
Aqcoe5G180000.1	blade
Aqcoe5G196400.1	blade
Aqcoe5G199700.1	blade
Aqcoe5G210800.1	blade
Aqcoe5G237200.1	blade
Aqcoe5G237500.1	blade
Aqcoe5G237800.1	blade
Aqcoe5G238900.1	blade
Aqcoe5G241600.1	blade
Aqcoe5G248100.1	blade
Aqcoe5G250600.1	blade
Aqcoe5G251400.1	blade
Aqcoe5G252200.1	blade
Aqcoe5G252300.1	blade
Aqcoe5G263100.1	blade
Aqcoe5G268500.1	blade
Aqcoe5G270400.1	blade
Aqcoe5G291200.1	blade
Aqcoe5G293500.1	blade
Aqcoe5G293900.1	blade
Aqcoe5G297300.1	blade
Aqcoe5G303900.1	blade
Aqcoe5G305000.1	blade
Aqcoe5G316700.1	blade
Aqcoe5G318900.1	blade
Aqcoe5G320200.1	blade
Aqcoe5G325200.1	blade
Aqcoe5G328800.1	blade
Aqcoe5G329000.1	blade
Aqcoe5G329300.1	blade
Aqcoe5G331000.1	blade
Aqcoe5G339100.1	blade
Aqcoe5G339900.1	blade
Aqcoe5G346000.1	blade
Aqcoe5G348100.1	blade
Aqcoe5G363400.1	blade
Aqcoe5G373600.1	blade
Aqcoe5G380700.1	blade
Aqcoe5G383100.1	blade
Aqcoe5G402200.1	blade
Aqcoe5G403700.1	blade
Aqcoe5G405600.1	blade
Aqcoe5G408100.1	blade
Aqcoe5G410400.1	blade
Aqcoe5G418700.1	blade
Aqcoe5G435100.1	blade
Aqcoe5G437700.1	blade
Aqcoe5G439400.1	blade
Aqcoe5G446500.1	blade
Aqcoe5G450000.1	blade
Aqcoe5G460800.1	blade
Aqcoe5G462000.1	blade
Aqcoe5G465300.1	blade
Aqcoe5G468500.1	blade
Aqcoe5G472800.1	blade
Aqcoe5G472900.1	blade
Aqcoe5G474100.1	blade
Aqcoe5G478400.1	blade
Aqcoe6G001700.1	blade
Aqcoe6G016200.1	blade
Aqcoe6G023500.1	blade
Aqcoe6G025500.1	blade
Aqcoe6G039500.1	blade
Aqcoe6G047800.1	blade
Aqcoe6G049400.1	blade
Aqcoe6G064800.1	blade
Aqcoe6G066900.1	blade
Aqcoe6G067100.1	blade
Aqcoe6G067500.1	blade
Aqcoe6G072900.1	blade
Aqcoe6G074000.1	blade
Aqcoe6G076100.1	blade
Aqcoe6G077400.1	blade
Aqcoe6G078600.1	blade
Aqcoe6G079200.1	blade
Aqcoe6G080500.1	blade
Aqcoe6G080700.1	blade
Aqcoe6G080800.1	blade
Aqcoe6G081000.1	blade
Aqcoe6G107400.1	blade
Aqcoe6G122000.1	blade
Aqcoe6G130300.1	blade
Aqcoe6G141000.1	blade
Aqcoe6G148600.1	blade
Aqcoe6G153100.1	blade
Aqcoe6G154800.1	blade
Aqcoe6G156800.1	blade
Aqcoe6G158200.1	blade
Aqcoe6G159700.1	blade
Aqcoe6G162600.1	blade
Aqcoe6G171800.1	blade
Aqcoe6G174000.1	blade
Aqcoe6G176100.1	blade
Aqcoe6G201500.1	blade
Aqcoe6G209100.1	blade
Aqcoe6G209200.1	blade
Aqcoe6G222600.1	blade
Aqcoe6G241300.1	blade
Aqcoe6G244800.1	blade
Aqcoe6G254300.1	blade
Aqcoe6G261600.1	blade
Aqcoe6G261700.1	blade
Aqcoe6G262100.1	blade
Aqcoe6G262200.1	blade
Aqcoe6G262300.1	blade
Aqcoe6G262800.1	blade
Aqcoe6G265000.1	blade
Aqcoe6G265500.1	blade
Aqcoe6G265600.1	blade
Aqcoe6G265700.1	blade
Aqcoe6G266000.1	blade
Aqcoe6G269200.1	blade
Aqcoe6G273100.1	blade
Aqcoe6G282500.1	blade
Aqcoe6G285900.1	blade
Aqcoe6G286000.1	blade
Aqcoe6G287800.1	blade
Aqcoe6G295800.1	blade
Aqcoe6G304800.1	blade
Aqcoe6G311300.1	blade
Aqcoe6G315000.1	blade
Aqcoe6G315100.1	blade
Aqcoe6G324500.1	blade
Aqcoe7G000300.1	blade
Aqcoe7G001700.1	blade
Aqcoe7G002100.1	blade
Aqcoe7G007800.1	blade
Aqcoe7G015100.1	blade
Aqcoe7G015900.1	blade
Aqcoe7G020800.1	blade
Aqcoe7G029800.1	blade
Aqcoe7G037700.1	blade
Aqcoe7G042500.1	blade
Aqcoe7G043000.1	blade
Aqcoe7G049000.1	blade
Aqcoe7G051100.1	blade
Aqcoe7G052800.1	blade
Aqcoe7G055900.1	blade
Aqcoe7G057700.1	blade
Aqcoe7G060800.1	blade
Aqcoe7G062200.1	blade
Aqcoe7G064400.1	blade
Aqcoe7G076200.1	blade
Aqcoe7G086200.1	blade
Aqcoe7G110000.1	blade
Aqcoe7G110100.1	blade
Aqcoe7G111900.1	blade
Aqcoe7G128500.1	blade
Aqcoe7G129300.1	blade
Aqcoe7G147400.1	blade
Aqcoe7G162900.1	blade
Aqcoe7G164600.1	blade
Aqcoe7G170600.1	blade
Aqcoe7G179100.1	blade
Aqcoe7G180100.1	blade
Aqcoe7G192900.1	blade
Aqcoe7G199900.1	blade
Aqcoe7G200400.1	blade
Aqcoe7G209300.1	blade
Aqcoe7G216600.1	blade
Aqcoe7G221500.1	blade
Aqcoe7G226100.1	blade
Aqcoe7G226500.1	blade
Aqcoe7G227700.1	blade
Aqcoe7G228600.1	blade
Aqcoe7G230000.1	blade
Aqcoe7G247900.1	blade
Aqcoe7G248100.1	blade
Aqcoe7G253300.1	blade
Aqcoe7G266100.1	blade
Aqcoe7G288000.1	blade
Aqcoe7G298100.1	blade
Aqcoe7G298200.1	blade
Aqcoe7G308600.1	blade
Aqcoe7G309900.1	blade
Aqcoe7G318900.1	blade
Aqcoe7G325000.1	blade
Aqcoe7G330800.1	blade
Aqcoe7G332900.1	blade
Aqcoe7G334200.1	blade
Aqcoe7G337200.1	blade
Aqcoe7G339800.1	blade
Aqcoe7G342800.1	blade
Aqcoe7G345600.1	blade
Aqcoe7G346400.1	blade
Aqcoe7G355700.1	blade
Aqcoe7G355800.1	blade
Aqcoe7G378700.1	blade
Aqcoe7G382400.1	blade
Aqcoe7G399500.1	blade
Aqcoe7G406300.1	blade
Aqcoe7G420800.1	blade
Aqcoe7G422600.1	blade
Aqcoe7G434300.1	blade
Aqcoe7G437600.1	blade
Aqcoe0082s0005.1	spur cup
Aqcoe0764s0001.1	spur cup
Aqcoe1G002600.1	spur cup
Aqcoe1G007700.1	spur cup
Aqcoe1G008700.1	spur cup
Aqcoe1G028100.1	spur cup
Aqcoe1G032500.1	spur cup
Aqcoe1G042800.1	spur cup
Aqcoe1G044400.1	spur cup
Aqcoe1G074300.1	spur cup
Aqcoe1G081200.1	spur cup
Aqcoe1G082100.1	spur cup
Aqcoe1G082600.1	spur cup
Aqcoe1G087300.1	spur cup
Aqcoe1G095300.1	spur cup
Aqcoe1G098900.1	spur cup
Aqcoe1G104300.1	spur cup
Aqcoe1G122300.1	spur cup
Aqcoe1G128300.1	spur cup
Aqcoe1G142200.1	spur cup
Aqcoe1G145700.1	spur cup
Aqcoe1G148200.1	spur cup
Aqcoe1G148500.1	spur cup
Aqcoe1G156800.1	spur cup
Aqcoe1G165600.1	spur cup
Aqcoe1G166200.1	spur cup
Aqcoe1G173900.1	spur cup
Aqcoe1G190700.1	spur cup
Aqcoe1G191200.1	spur cup
Aqcoe1G197400.1	spur cup
Aqcoe1G197500.1	spur cup
Aqcoe1G211300.1	spur cup
Aqcoe1G211900.1	spur cup
Aqcoe1G225500.1	spur cup
Aqcoe1G225700.1	spur cup
Aqcoe1G232500.1	spur cup
Aqcoe1G247300.1	spur cup
Aqcoe1G248400.1	spur cup
Aqcoe1G249300.1	spur cup
Aqcoe1G249400.1	spur cup
Aqcoe1G249900.1	spur cup
Aqcoe1G275600.1	spur cup
Aqcoe1G283600.1	spur cup
Aqcoe1G310500.1	spur cup
Aqcoe1G318200.1	spur cup
Aqcoe1G366700.1	spur cup
Aqcoe1G376900.1	spur cup
Aqcoe1G387100.1	spur cup
Aqcoe1G402700.1	spur cup
Aqcoe1G424100.1	spur cup
Aqcoe1G440700.1	spur cup
Aqcoe1G454600.1	spur cup
Aqcoe1G454700.1	spur cup
Aqcoe1G462800.1	spur cup
Aqcoe1G468500.1	spur cup
Aqcoe1G469000.1	spur cup
Aqcoe1G472700.1	spur cup
Aqcoe2G007700.1	spur cup
Aqcoe2G009100.1	spur cup
Aqcoe2G019900.1	spur cup
Aqcoe2G026000.1	spur cup
Aqcoe2G031000.1	spur cup
Aqcoe2G036000.1	spur cup
Aqcoe2G045800.1	spur cup
Aqcoe2G050700.1	spur cup
Aqcoe2G070100.1	spur cup
Aqcoe2G087000.1	spur cup
Aqcoe2G091000.1	spur cup
Aqcoe2G109900.1	spur cup
Aqcoe2G110000.1	spur cup
Aqcoe2G139400.1	spur cup
Aqcoe2G142900.1	spur cup
Aqcoe2G149900.1	spur cup
Aqcoe2G159700.1	spur cup
Aqcoe2G187100.1	spur cup
Aqcoe2G214700.1	spur cup
Aqcoe2G292600.1	spur cup
Aqcoe2G300900.1	spur cup
Aqcoe2G303700.1	spur cup
Aqcoe2G315800.1	spur cup
Aqcoe2G316200.1	spur cup
Aqcoe2G320500.1	spur cup
Aqcoe2G335600.1	spur cup
Aqcoe2G337600.1	spur cup
Aqcoe2G344700.1	spur cup
Aqcoe2G346000.1	spur cup
Aqcoe2G352600.1	spur cup
Aqcoe2G352700.1	spur cup
Aqcoe2G392400.1	spur cup
Aqcoe2G420500.1	spur cup
Aqcoe2G421000.1	spur cup
Aqcoe2G422700.1	spur cup
Aqcoe2G423600.1	spur cup
Aqcoe2G424500.1	spur cup
Aqcoe3G005300.1	spur cup
Aqcoe3G007700.1	spur cup
Aqcoe3G008800.1	spur cup
Aqcoe3G036000.1	spur cup
Aqcoe3G044900.1	spur cup
Aqcoe3G086800.1	spur cup
Aqcoe3G090300.1	spur cup
Aqcoe3G090400.1	spur cup
Aqcoe3G093500.1	spur cup
Aqcoe3G093600.1	spur cup
Aqcoe3G119200.1	spur cup
Aqcoe3G123600.1	spur cup
Aqcoe3G127200.1	spur cup
Aqcoe3G127700.1	spur cup
Aqcoe3G131500.1	spur cup
Aqcoe3G151500.1	spur cup
Aqcoe3G166300.1	spur cup
Aqcoe3G167000.1	spur cup
Aqcoe3G169700.1	spur cup
Aqcoe3G207500.1	spur cup
Aqcoe3G217600.1	spur cup
Aqcoe3G231100.1	spur cup
Aqcoe3G232500.1	spur cup
Aqcoe3G244500.1	spur cup
Aqcoe3G293200.1	spur cup
Aqcoe3G294100.1	spur cup
Aqcoe3G307200.1	spur cup
Aqcoe3G311700.1	spur cup
Aqcoe3G325100.1	spur cup
Aqcoe3G334700.1	spur cup
Aqcoe3G335300.1	spur cup
Aqcoe3G343200.1	spur cup
Aqcoe3G345900.1	spur cup
Aqcoe3G358800.1	spur cup
Aqcoe3G371300.1	spur cup
Aqcoe3G373600.1	spur cup
Aqcoe3G375700.1	spur cup
Aqcoe3G385000.1	spur cup
Aqcoe3G389100.1	spur cup
Aqcoe3G389200.1	spur cup
Aqcoe3G391800.1	spur cup
Aqcoe3G396300.1	spur cup
Aqcoe3G402900.1	spur cup
Aqcoe3G406800.1	spur cup
Aqcoe3G409100.1	spur cup
Aqcoe3G417100.1	spur cup
Aqcoe3G419900.1	spur cup
Aqcoe3G423000.1	spur cup
Aqcoe3G425900.1	spur cup
Aqcoe3G426900.1	spur cup
Aqcoe3G431200.1	spur cup
Aqcoe3G439700.1	spur cup
Aqcoe4G016100.1	spur cup
Aqcoe4G025100.1	spur cup
Aqcoe4G027500.1	spur cup
Aqcoe4G055900.1	spur cup
Aqcoe4G090300.1	spur cup
Aqcoe4G091300.1	spur cup
Aqcoe4G120600.1	spur cup
Aqcoe4G120700.1	spur cup
Aqcoe4G122800.1	spur cup
Aqcoe4G136000.1	spur cup
Aqcoe4G144600.1	spur cup
Aqcoe4G145000.1	spur cup
Aqcoe4G156200.1	spur cup
Aqcoe4G169600.1	spur cup
Aqcoe4G211800.1	spur cup
Aqcoe4G241500.1	spur cup
Aqcoe4G241600.1	spur cup
Aqcoe4G242400.1	spur cup
Aqcoe4G243300.1	spur cup
Aqcoe4G254400.1	spur cup
Aqcoe4G254600.1	spur cup
Aqcoe4G257000.1	spur cup
Aqcoe4G287000.1	spur cup
Aqcoe4G287100.1	spur cup
Aqcoe4G300100.1	spur cup
Aqcoe4G300200.1	spur cup
Aqcoe4G311600.1	spur cup
Aqcoe5G006300.1	spur cup
Aqcoe5G018800.1	spur cup
Aqcoe5G034000.1	spur cup
Aqcoe5G048200.1	spur cup
Aqcoe5G062300.1	spur cup
Aqcoe5G113400.1	spur cup
Aqcoe5G114900.1	spur cup
Aqcoe5G141500.1	spur cup
Aqcoe5G169900.1	spur cup
Aqcoe5G181200.1	spur cup
Aqcoe5G182500.1	spur cup
Aqcoe5G182600.1	spur cup
Aqcoe5G194400.1	spur cup
Aqcoe5G195900.1	spur cup
Aqcoe5G197900.1	spur cup
Aqcoe5G209500.1	spur cup
Aqcoe5G212800.1	spur cup
Aqcoe5G214900.1	spur cup
Aqcoe5G223200.1	spur cup
Aqcoe5G236100.1	spur cup
Aqcoe5G254300.1	spur cup
Aqcoe5G264200.1	spur cup
Aqcoe5G277200.1	spur cup
Aqcoe5G286600.1	spur cup
Aqcoe5G325700.1	spur cup
Aqcoe5G328300.1	spur cup
Aqcoe5G331100.1	spur cup
Aqcoe5G348700.1	spur cup
Aqcoe5G349000.1	spur cup
Aqcoe5G357400.1	spur cup
Aqcoe5G357900.1	spur cup
Aqcoe5G381000.1	spur cup
Aqcoe5G392900.1	spur cup
Aqcoe5G398600.1	spur cup
Aqcoe5G402400.1	spur cup
Aqcoe5G409400.1	spur cup
Aqcoe5G414700.1	spur cup
Aqcoe5G426500.1	spur cup
Aqcoe5G441800.1	spur cup
Aqcoe5G444900.1	spur cup
Aqcoe5G451200.1	spur cup
Aqcoe5G451300.1	spur cup
Aqcoe5G456200.1	spur cup
Aqcoe6G050300.1	spur cup
Aqcoe6G052100.1	spur cup
Aqcoe6G059800.1	spur cup
Aqcoe6G071400.1	spur cup
Aqcoe6G071700.1	spur cup
Aqcoe6G074300.1	spur cup
Aqcoe6G077900.1	spur cup
Aqcoe6G099400.1	spur cup
Aqcoe6G113400.1	spur cup
Aqcoe6G114600.1	spur cup
Aqcoe6G124100.1	spur cup
Aqcoe6G131200.1	spur cup
Aqcoe6G139700.1	spur cup
Aqcoe6G143600.1	spur cup
Aqcoe6G144400.1	spur cup
Aqcoe6G150500.1	spur cup
Aqcoe6G152400.1	spur cup
Aqcoe6G157500.1	spur cup
Aqcoe6G160400.1	spur cup
Aqcoe6G160500.1	spur cup
Aqcoe6G245300.1	spur cup
Aqcoe6G257500.1	spur cup
Aqcoe6G257900.1	spur cup
Aqcoe6G268100.1	spur cup
Aqcoe6G273800.1	spur cup
Aqcoe6G277200.1	spur cup
Aqcoe6G291700.1	spur cup
Aqcoe6G295100.1	spur cup
Aqcoe6G295300.1	spur cup
Aqcoe6G295400.1	spur cup
Aqcoe6G297000.1	spur cup
Aqcoe6G300100.1	spur cup
Aqcoe6G318600.1	spur cup
Aqcoe7G037500.1	spur cup
Aqcoe7G040700.1	spur cup
Aqcoe7G054400.1	spur cup
Aqcoe7G069300.1	spur cup
Aqcoe7G076700.1	spur cup
Aqcoe7G080100.1	spur cup
Aqcoe7G082400.1	spur cup
Aqcoe7G088000.1	spur cup
Aqcoe7G095100.1	spur cup
Aqcoe7G098000.1	spur cup
Aqcoe7G108200.1	spur cup
Aqcoe7G108500.1	spur cup
Aqcoe7G132900.1	spur cup
Aqcoe7G145300.1	spur cup
Aqcoe7G149700.1	spur cup
Aqcoe7G160300.1	spur cup
Aqcoe7G213400.1	spur cup
Aqcoe7G246200.1	spur cup
Aqcoe7G255000.1	spur cup
Aqcoe7G256700.1	spur cup
Aqcoe7G300700.1	spur cup
Aqcoe7G301900.1	spur cup
Aqcoe7G307000.1	spur cup
Aqcoe7G307400.1	spur cup
Aqcoe7G307500.1	spur cup
Aqcoe7G320100.1	spur cup
Aqcoe7G372800.1	spur cup
Aqcoe7G374800.1	spur cup
Aqcoe7G384500.1	spur cup
Aqcoe7G408700.1	spur cup
Aqcoe7G408900.1	spur cup
