# Supplementary material for: Comparative transcriptomics of early petal development across four diverse species of Aquilegia reveal few genes consistently associated with nectar spur development
Source: BMC Genomics. 2019 Aug 22;20:668. doi: 10.1186/s12864-019-6002-9 (PMC6704642; doi:10.1186/s12864-019-6002-9)
Supplement: Supplementary file 10 — gene DE between blade and spur tissue at 3 mm stage. File format: Tab delimited text file. (TXT 45 kb) [file 12864_2019_6002_MOESM10_ESM.txt]

gene	expressed higher in
Aqcoe0009s0026.1	blade
Aqcoe0014s0009.1	blade
Aqcoe0018s0002.1	blade
Aqcoe0086s0004.1	blade
Aqcoe0508s0001.1	blade
Aqcoe0768s0001.1	blade
Aqcoe1G001000.1	blade
Aqcoe1G003800.1	blade
Aqcoe1G005000.1	blade
Aqcoe1G008400.1	blade
Aqcoe1G008900.1	blade
Aqcoe1G014700.1	blade
Aqcoe1G019700.1	blade
Aqcoe1G020000.1	blade
Aqcoe1G020300.1	blade
Aqcoe1G020400.1	blade
Aqcoe1G022600.1	blade
Aqcoe1G024000.1	blade
Aqcoe1G024600.1	blade
Aqcoe1G025900.1	blade
Aqcoe1G027200.1	blade
Aqcoe1G028200.1	blade
Aqcoe1G030300.1	blade
Aqcoe1G033900.1	blade
Aqcoe1G035600.1	blade
Aqcoe1G035700.1	blade
Aqcoe1G036000.1	blade
Aqcoe1G041200.1	blade
Aqcoe1G048700.1	blade
Aqcoe1G050000.1	blade
Aqcoe1G050100.1	blade
Aqcoe1G055000.1	blade
Aqcoe1G057000.1	blade
Aqcoe1G060200.1	blade
Aqcoe1G061800.1	blade
Aqcoe1G062200.1	blade
Aqcoe1G063000.1	blade
Aqcoe1G068800.1	blade
Aqcoe1G069000.1	blade
Aqcoe1G074000.1	blade
Aqcoe1G079100.1	blade
Aqcoe1G083600.1	blade
Aqcoe1G084600.1	blade
Aqcoe1G085900.1	blade
Aqcoe1G090700.1	blade
Aqcoe1G098400.1	blade
Aqcoe1G105600.1	blade
Aqcoe1G108100.1	blade
Aqcoe1G112000.1	blade
Aqcoe1G118700.1	blade
Aqcoe1G119100.1	blade
Aqcoe1G122000.1	blade
Aqcoe1G123000.1	blade
Aqcoe1G126000.1	blade
Aqcoe1G126400.1	blade
Aqcoe1G126600.1	blade
Aqcoe1G135000.1	blade
Aqcoe1G135900.1	blade
Aqcoe1G136700.1	blade
Aqcoe1G137200.1	blade
Aqcoe1G137800.1	blade
Aqcoe1G139700.1	blade
Aqcoe1G142000.1	blade
Aqcoe1G142700.1	blade
Aqcoe1G157000.1	blade
Aqcoe1G157400.1	blade
Aqcoe1G159400.1	blade
Aqcoe1G164400.1	blade
Aqcoe1G166600.1	blade
Aqcoe1G166800.1	blade
Aqcoe1G171000.1	blade
Aqcoe1G176800.1	blade
Aqcoe1G178300.1	blade
Aqcoe1G185400.1	blade
Aqcoe1G200800.1	blade
Aqcoe1G200900.1	blade
Aqcoe1G202100.1	blade
Aqcoe1G202400.1	blade
Aqcoe1G204000.1	blade
Aqcoe1G206600.1	blade
Aqcoe1G208700.1	blade
Aqcoe1G209600.1	blade
Aqcoe1G212200.1	blade
Aqcoe1G215000.1	blade
Aqcoe1G215100.1	blade
Aqcoe1G216400.1	blade
Aqcoe1G221100.1	blade
Aqcoe1G222700.1	blade
Aqcoe1G224200.1	blade
Aqcoe1G225300.1	blade
Aqcoe1G225900.1	blade
Aqcoe1G226200.1	blade
Aqcoe1G229700.1	blade
Aqcoe1G232600.1	blade
Aqcoe1G232700.1	blade
Aqcoe1G234700.1	blade
Aqcoe1G235500.1	blade
Aqcoe1G235800.1	blade
Aqcoe1G235900.1	blade
Aqcoe1G240500.1	blade
Aqcoe1G242300.1	blade
Aqcoe1G243100.1	blade
Aqcoe1G248500.1	blade
Aqcoe1G250600.1	blade
Aqcoe1G254100.1	blade
Aqcoe1G259100.1	blade
Aqcoe1G259200.1	blade
Aqcoe1G263500.1	blade
Aqcoe1G264200.1	blade
Aqcoe1G268900.1	blade
Aqcoe1G269500.1	blade
Aqcoe1G271500.1	blade
Aqcoe1G279700.1	blade
Aqcoe1G283800.1	blade
Aqcoe1G285000.1	blade
Aqcoe1G289500.1	blade
Aqcoe1G298900.1	blade
Aqcoe1G301500.1	blade
Aqcoe1G305000.1	blade
Aqcoe1G310400.1	blade
Aqcoe1G316900.1	blade
Aqcoe1G317300.1	blade
Aqcoe1G319400.1	blade
Aqcoe1G319500.1	blade
Aqcoe1G319600.1	blade
Aqcoe1G322500.1	blade
Aqcoe1G322900.1	blade
Aqcoe1G324700.1	blade
Aqcoe1G328900.1	blade
Aqcoe1G331100.1	blade
Aqcoe1G333500.1	blade
Aqcoe1G335500.1	blade
Aqcoe1G335900.1	blade
Aqcoe1G340900.1	blade
Aqcoe1G344900.1	blade
Aqcoe1G356000.1	blade
Aqcoe1G362600.1	blade
Aqcoe1G365100.1	blade
Aqcoe1G365400.1	blade
Aqcoe1G365700.1	blade
Aqcoe1G367600.1	blade
Aqcoe1G367700.1	blade
Aqcoe1G367800.1	blade
Aqcoe1G369200.1	blade
Aqcoe1G372200.1	blade
Aqcoe1G375600.1	blade
Aqcoe1G377200.1	blade
Aqcoe1G377600.1	blade
Aqcoe1G382800.1	blade
Aqcoe1G385000.1	blade
Aqcoe1G385200.1	blade
Aqcoe1G387600.1	blade
Aqcoe1G388100.1	blade
Aqcoe1G396600.1	blade
Aqcoe1G396700.1	blade
Aqcoe1G398100.1	blade
Aqcoe1G403700.1	blade
Aqcoe1G404900.1	blade
Aqcoe1G405600.1	blade
Aqcoe1G406700.1	blade
Aqcoe1G407200.1	blade
Aqcoe1G407800.1	blade
Aqcoe1G414700.1	blade
Aqcoe1G416600.1	blade
Aqcoe1G425800.1	blade
Aqcoe1G425900.1	blade
Aqcoe1G426800.1	blade
Aqcoe1G428600.1	blade
Aqcoe1G430500.1	blade
Aqcoe1G430900.1	blade
Aqcoe1G437200.1	blade
Aqcoe1G438700.1	blade
Aqcoe1G439100.1	blade
Aqcoe1G439300.1	blade
Aqcoe1G444700.1	blade
Aqcoe1G451300.1	blade
Aqcoe1G454000.1	blade
Aqcoe1G456000.1	blade
Aqcoe1G456100.1	blade
Aqcoe1G457000.1	blade
Aqcoe1G461400.1	blade
Aqcoe1G462300.1	blade
Aqcoe1G462600.1	blade
Aqcoe1G465500.1	blade
Aqcoe1G466000.1	blade
Aqcoe1G473000.1	blade
Aqcoe1G473200.1	blade
Aqcoe1G477100.1	blade
Aqcoe1G481200.1	blade
Aqcoe1G482900.1	blade
Aqcoe1G485500.1	blade
Aqcoe1G486000.1	blade
Aqcoe1G487100.1	blade
Aqcoe1G489200.1	blade
Aqcoe1G491900.1	blade
Aqcoe1G492000.1	blade
Aqcoe1G495200.1	blade
Aqcoe1G497200.1	blade
Aqcoe1G498900.1	blade
Aqcoe2G000500.1	blade
Aqcoe2G004400.1	blade
Aqcoe2G006200.1	blade
Aqcoe2G008300.1	blade
Aqcoe2G014200.1	blade
Aqcoe2G016800.1	blade
Aqcoe2G020500.1	blade
Aqcoe2G024200.1	blade
Aqcoe2G033300.1	blade
Aqcoe2G034800.1	blade
Aqcoe2G035400.1	blade
Aqcoe2G043000.1	blade
Aqcoe2G043100.1	blade
Aqcoe2G046400.1	blade
Aqcoe2G048900.1	blade
Aqcoe2G052800.1	blade
Aqcoe2G052900.1	blade
Aqcoe2G053300.1	blade
Aqcoe2G058400.1	blade
Aqcoe2G059700.1	blade
Aqcoe2G060500.1	blade
Aqcoe2G061900.1	blade
Aqcoe2G064400.1	blade
Aqcoe2G064500.1	blade
Aqcoe2G064700.1	blade
Aqcoe2G064800.1	blade
Aqcoe2G067500.1	blade
Aqcoe2G068300.1	blade
Aqcoe2G070200.1	blade
Aqcoe2G070700.1	blade
Aqcoe2G073600.1	blade
Aqcoe2G074100.1	blade
Aqcoe2G076800.1	blade
Aqcoe2G080000.1	blade
Aqcoe2G083200.1	blade
Aqcoe2G085900.1	blade
Aqcoe2G087600.1	blade
Aqcoe2G089400.1	blade
Aqcoe2G090000.1	blade
Aqcoe2G090200.1	blade
Aqcoe2G093400.1	blade
Aqcoe2G096600.1	blade
Aqcoe2G099500.1	blade
Aqcoe2G100700.1	blade
Aqcoe2G103800.1	blade
Aqcoe2G104000.1	blade
Aqcoe2G122400.1	blade
Aqcoe2G125200.1	blade
Aqcoe2G129400.1	blade
Aqcoe2G129500.1	blade
Aqcoe2G129900.1	blade
Aqcoe2G130100.1	blade
Aqcoe2G138500.1	blade
Aqcoe2G141000.1	blade
Aqcoe2G142700.1	blade
Aqcoe2G152200.1	blade
Aqcoe2G160100.1	blade
Aqcoe2G161800.1	blade
Aqcoe2G163300.1	blade
Aqcoe2G163600.1	blade
Aqcoe2G166400.1	blade
Aqcoe2G168200.1	blade
Aqcoe2G169000.1	blade
Aqcoe2G171000.1	blade
Aqcoe2G174300.1	blade
Aqcoe2G174700.1	blade
Aqcoe2G176000.1	blade
Aqcoe2G176700.1	blade
Aqcoe2G187600.1	blade
Aqcoe2G188400.1	blade
Aqcoe2G189400.1	blade
Aqcoe2G189700.1	blade
Aqcoe2G189800.1	blade
Aqcoe2G190200.1	blade
Aqcoe2G190300.1	blade
Aqcoe2G190500.1	blade
Aqcoe2G190600.1	blade
Aqcoe2G191200.1	blade
Aqcoe2G191300.1	blade
Aqcoe2G191400.1	blade
Aqcoe2G191500.1	blade
Aqcoe2G191600.1	blade
Aqcoe2G192300.1	blade
Aqcoe2G192400.1	blade
Aqcoe2G192800.1	blade
Aqcoe2G193000.1	blade
Aqcoe2G193600.1	blade
Aqcoe2G193800.1	blade
Aqcoe2G193900.1	blade
Aqcoe2G194000.1	blade
Aqcoe2G194100.1	blade
Aqcoe2G194200.1	blade
Aqcoe2G195500.1	blade
Aqcoe2G200200.1	blade
Aqcoe2G200300.1	blade
Aqcoe2G200400.1	blade
Aqcoe2G206200.1	blade
Aqcoe2G206300.1	blade
Aqcoe2G208900.1	blade
Aqcoe2G209000.1	blade
Aqcoe2G209700.1	blade
Aqcoe2G210100.1	blade
Aqcoe2G210200.1	blade
Aqcoe2G210700.1	blade
Aqcoe2G215400.1	blade
Aqcoe2G219500.1	blade
Aqcoe2G223600.1	blade
Aqcoe2G223900.1	blade
Aqcoe2G224600.1	blade
Aqcoe2G224800.1	blade
Aqcoe2G224900.1	blade
Aqcoe2G225000.1	blade
Aqcoe2G225300.1	blade
Aqcoe2G228500.1	blade
Aqcoe2G230100.1	blade
Aqcoe2G230800.1	blade
Aqcoe2G231700.1	blade
Aqcoe2G236900.1	blade
Aqcoe2G241900.1	blade
Aqcoe2G242000.1	blade
Aqcoe2G242100.1	blade
Aqcoe2G246400.1	blade
Aqcoe2G248400.1	blade
Aqcoe2G249500.1	blade
Aqcoe2G250800.1	blade
Aqcoe2G250900.1	blade
Aqcoe2G256900.1	blade
Aqcoe2G260300.1	blade
Aqcoe2G263200.1	blade
Aqcoe2G267600.1	blade
Aqcoe2G272700.1	blade
Aqcoe2G279000.1	blade
Aqcoe2G289500.1	blade
Aqcoe2G290800.1	blade
Aqcoe2G293400.1	blade
Aqcoe2G295200.1	blade
Aqcoe2G298100.1	blade
Aqcoe2G299700.1	blade
Aqcoe2G304500.1	blade
Aqcoe2G308500.1	blade
Aqcoe2G311400.1	blade
Aqcoe2G311800.1	blade
Aqcoe2G314000.1	blade
Aqcoe2G315400.1	blade
Aqcoe2G321100.1	blade
Aqcoe2G326400.1	blade
Aqcoe2G326500.1	blade
Aqcoe2G329100.1	blade
Aqcoe2G332800.1	blade
Aqcoe2G336200.1	blade
Aqcoe2G338300.1	blade
Aqcoe2G351900.1	blade
Aqcoe2G354900.1	blade
Aqcoe2G356000.1	blade
Aqcoe2G356600.1	blade
Aqcoe2G357500.1	blade
Aqcoe2G361600.1	blade
Aqcoe2G370100.1	blade
Aqcoe2G370300.1	blade
Aqcoe2G370800.1	blade
Aqcoe2G373900.1	blade
Aqcoe2G374400.1	blade
Aqcoe2G375500.1	blade
Aqcoe2G380500.1	blade
Aqcoe2G381500.1	blade
Aqcoe2G385600.1	blade
Aqcoe2G386300.1	blade
Aqcoe2G391600.1	blade
Aqcoe2G392000.1	blade
Aqcoe2G392100.1	blade
Aqcoe2G393500.1	blade
Aqcoe2G398800.1	blade
Aqcoe2G399200.1	blade
Aqcoe2G401300.1	blade
Aqcoe2G402100.1	blade
Aqcoe2G403600.1	blade
Aqcoe2G406600.1	blade
Aqcoe2G407000.1	blade
Aqcoe2G407400.1	blade
Aqcoe2G409200.1	blade
Aqcoe2G409300.1	blade
Aqcoe2G409400.1	blade
Aqcoe2G409800.1	blade
Aqcoe2G415400.1	blade
Aqcoe2G421200.1	blade
Aqcoe2G422500.1	blade
Aqcoe2G422600.1	blade
Aqcoe2G426300.1	blade
Aqcoe2G426400.1	blade
Aqcoe2G427100.1	blade
Aqcoe2G427700.1	blade
Aqcoe2G429200.1	blade
Aqcoe2G432700.1	blade
Aqcoe2G435700.1	blade
Aqcoe2G437800.1	blade
Aqcoe3G000800.1	blade
Aqcoe3G005000.1	blade
Aqcoe3G005400.1	blade
Aqcoe3G009800.1	blade
Aqcoe3G031400.1	blade
Aqcoe3G038500.1	blade
Aqcoe3G039600.1	blade
Aqcoe3G039900.1	blade
Aqcoe3G040000.1	blade
Aqcoe3G040100.1	blade
Aqcoe3G041400.1	blade
Aqcoe3G041700.1	blade
Aqcoe3G042200.1	blade
Aqcoe3G042900.1	blade
Aqcoe3G045600.1	blade
Aqcoe3G050200.1	blade
Aqcoe3G050300.1	blade
Aqcoe3G053200.1	blade
Aqcoe3G055400.1	blade
Aqcoe3G055500.1	blade
Aqcoe3G058400.1	blade
Aqcoe3G060000.1	blade
Aqcoe3G060200.1	blade
Aqcoe3G063200.1	blade
Aqcoe3G068400.1	blade
Aqcoe3G068600.1	blade
Aqcoe3G072100.1	blade
Aqcoe3G072800.1	blade
Aqcoe3G080600.1	blade
Aqcoe3G097100.1	blade
Aqcoe3G098300.1	blade
Aqcoe3G100800.1	blade
Aqcoe3G101900.1	blade
Aqcoe3G106800.1	blade
Aqcoe3G112500.1	blade
Aqcoe3G112800.1	blade
Aqcoe3G113400.1	blade
Aqcoe3G114300.1	blade
Aqcoe3G117200.1	blade
Aqcoe3G117700.1	blade
Aqcoe3G118100.1	blade
Aqcoe3G119000.1	blade
Aqcoe3G121900.1	blade
Aqcoe3G122000.1	blade
Aqcoe3G124100.1	blade
Aqcoe3G124200.1	blade
Aqcoe3G128400.1	blade
Aqcoe3G131100.1	blade
Aqcoe3G131200.1	blade
Aqcoe3G133100.1	blade
Aqcoe3G134400.1	blade
Aqcoe3G138000.1	blade
Aqcoe3G139700.1	blade
Aqcoe3G142400.1	blade
Aqcoe3G143600.1	blade
Aqcoe3G144600.1	blade
Aqcoe3G147200.1	blade
Aqcoe3G158800.1	blade
Aqcoe3G166600.1	blade
Aqcoe3G170500.1	blade
Aqcoe3G171100.1	blade
Aqcoe3G172000.1	blade
Aqcoe3G172300.1	blade
Aqcoe3G177500.1	blade
Aqcoe3G191200.1	blade
Aqcoe3G193400.1	blade
Aqcoe3G200000.1	blade
Aqcoe3G212600.1	blade
Aqcoe3G214900.1	blade
Aqcoe3G217300.1	blade
Aqcoe3G219100.1	blade
Aqcoe3G222100.1	blade
Aqcoe3G223600.1	blade
Aqcoe3G223800.1	blade
Aqcoe3G224200.1	blade
Aqcoe3G236400.1	blade
Aqcoe3G236600.1	blade
Aqcoe3G236900.1	blade
Aqcoe3G237400.1	blade
Aqcoe3G240500.1	blade
Aqcoe3G242400.1	blade
Aqcoe3G246600.1	blade
Aqcoe3G248600.1	blade
Aqcoe3G249200.1	blade
Aqcoe3G255300.1	blade
Aqcoe3G263400.1	blade
Aqcoe3G268100.1	blade
Aqcoe3G269100.1	blade
Aqcoe3G276800.1	blade
Aqcoe3G281200.1	blade
Aqcoe3G286100.1	blade
Aqcoe3G288000.1	blade
Aqcoe3G290900.1	blade
Aqcoe3G291200.1	blade
Aqcoe3G292800.1	blade
Aqcoe3G301500.1	blade
Aqcoe3G304100.1	blade
Aqcoe3G304500.1	blade
Aqcoe3G306200.1	blade
Aqcoe3G309400.1	blade
Aqcoe3G311600.1	blade
Aqcoe3G317400.1	blade
Aqcoe3G321200.1	blade
Aqcoe3G323200.1	blade
Aqcoe3G323500.1	blade
Aqcoe3G325900.1	blade
Aqcoe3G326000.1	blade
Aqcoe3G329800.1	blade
Aqcoe3G332600.1	blade
Aqcoe3G333400.1	blade
Aqcoe3G340000.1	blade
Aqcoe3G341700.1	blade
Aqcoe3G342700.1	blade
Aqcoe3G343400.1	blade
Aqcoe3G348900.1	blade
Aqcoe3G352000.1	blade
Aqcoe3G353400.1	blade
Aqcoe3G356900.1	blade
Aqcoe3G357000.1	blade
Aqcoe3G357300.1	blade
Aqcoe3G357700.1	blade
Aqcoe3G361900.1	blade
Aqcoe3G362100.1	blade
Aqcoe3G365500.1	blade
Aqcoe3G369900.1	blade
Aqcoe3G370100.1	blade
Aqcoe3G371100.1	blade
Aqcoe3G372200.1	blade
Aqcoe3G372500.1	blade
Aqcoe3G373100.1	blade
Aqcoe3G374500.1	blade
Aqcoe3G376000.1	blade
Aqcoe3G377700.1	blade
Aqcoe3G388300.1	blade
Aqcoe3G389900.1	blade
Aqcoe3G392900.1	blade
Aqcoe3G397000.1	blade
Aqcoe3G398700.1	blade
Aqcoe3G408400.1	blade
Aqcoe3G410000.1	blade
Aqcoe3G410400.1	blade
Aqcoe3G411900.1	blade
Aqcoe3G413300.1	blade
Aqcoe3G413900.1	blade
Aqcoe3G414100.1	blade
Aqcoe3G415900.1	blade
Aqcoe3G418500.1	blade
Aqcoe3G424200.1	blade
Aqcoe3G424300.1	blade
Aqcoe3G427600.1	blade
Aqcoe3G432200.1	blade
Aqcoe3G432400.1	blade
Aqcoe3G433900.1	blade
Aqcoe3G437700.1	blade
Aqcoe3G439000.1	blade
Aqcoe3G442000.1	blade
Aqcoe3G444300.1	blade
Aqcoe3G444500.1	blade
Aqcoe4G001400.1	blade
Aqcoe4G004700.1	blade
Aqcoe4G006900.1	blade
Aqcoe4G007000.1	blade
Aqcoe4G010700.1	blade
Aqcoe4G014100.1	blade
Aqcoe4G015500.1	blade
Aqcoe4G015700.1	blade
Aqcoe4G016000.1	blade
Aqcoe4G016200.1	blade
Aqcoe4G018200.1	blade
Aqcoe4G031900.1	blade
Aqcoe4G032300.1	blade
Aqcoe4G047400.1	blade
Aqcoe4G048200.1	blade
Aqcoe4G051400.1	blade
Aqcoe4G053200.1	blade
Aqcoe4G057100.1	blade
Aqcoe4G058000.1	blade
Aqcoe4G069200.1	blade
Aqcoe4G069400.1	blade
Aqcoe4G072900.1	blade
Aqcoe4G076300.1	blade
Aqcoe4G078700.1	blade
Aqcoe4G086200.1	blade
Aqcoe4G110000.1	blade
Aqcoe4G120100.1	blade
Aqcoe4G120200.1	blade
Aqcoe4G121300.1	blade
Aqcoe4G121900.1	blade
Aqcoe4G127200.1	blade
Aqcoe4G127900.1	blade
Aqcoe4G144000.1	blade
Aqcoe4G145700.1	blade
Aqcoe4G145800.1	blade
Aqcoe4G149400.1	blade
Aqcoe4G152000.1	blade
Aqcoe4G155900.1	blade
Aqcoe4G156300.1	blade
Aqcoe4G156400.1	blade
Aqcoe4G161900.1	blade
Aqcoe4G199500.1	blade
Aqcoe4G199600.1	blade
Aqcoe4G199700.1	blade
Aqcoe4G202900.1	blade
Aqcoe4G206700.1	blade
Aqcoe4G209800.1	blade
Aqcoe4G220700.1	blade
Aqcoe4G228500.1	blade
Aqcoe4G228600.1	blade
Aqcoe4G229000.1	blade
Aqcoe4G229100.1	blade
Aqcoe4G235700.1	blade
Aqcoe4G236400.1	blade
Aqcoe4G240500.1	blade
Aqcoe4G243200.1	blade
Aqcoe4G252300.1	blade
Aqcoe4G252400.1	blade
Aqcoe4G255400.1	blade
Aqcoe4G258500.1	blade
Aqcoe4G259900.1	blade
Aqcoe4G260200.1	blade
Aqcoe4G260900.1	blade
Aqcoe4G261400.1	blade
Aqcoe4G261600.1	blade
Aqcoe4G276600.1	blade
Aqcoe4G276700.1	blade
Aqcoe4G277600.1	blade
Aqcoe4G277800.1	blade
Aqcoe4G281800.1	blade
Aqcoe4G281900.1	blade
Aqcoe4G282000.1	blade
Aqcoe4G285200.1	blade
Aqcoe4G286300.1	blade
Aqcoe4G288000.1	blade
Aqcoe4G293100.1	blade
Aqcoe4G293200.1	blade
Aqcoe4G302500.1	blade
Aqcoe4G304400.1	blade
Aqcoe4G305700.1	blade
Aqcoe4G313200.1	blade
Aqcoe5G001500.1	blade
Aqcoe5G001700.1	blade
Aqcoe5G006900.1	blade
Aqcoe5G008900.1	blade
Aqcoe5G010500.1	blade
Aqcoe5G013400.1	blade
Aqcoe5G013600.1	blade
Aqcoe5G013700.1	blade
Aqcoe5G014800.1	blade
Aqcoe5G016500.1	blade
Aqcoe5G018700.1	blade
Aqcoe5G021100.1	blade
Aqcoe5G027100.1	blade
Aqcoe5G029700.1	blade
Aqcoe5G030000.1	blade
Aqcoe5G031000.1	blade
Aqcoe5G031500.1	blade
Aqcoe5G037300.1	blade
Aqcoe5G040500.1	blade
Aqcoe5G042700.1	blade
Aqcoe5G044700.1	blade
Aqcoe5G046300.1	blade
Aqcoe5G047300.1	blade
Aqcoe5G048800.1	blade
Aqcoe5G048900.1	blade
Aqcoe5G049100.1	blade
Aqcoe5G050400.1	blade
Aqcoe5G053900.1	blade
Aqcoe5G055100.1	blade
Aqcoe5G055600.1	blade
Aqcoe5G057800.1	blade
Aqcoe5G058500.1	blade
Aqcoe5G061200.1	blade
Aqcoe5G063000.1	blade
Aqcoe5G065900.1	blade
Aqcoe5G066900.1	blade
Aqcoe5G067100.1	blade
Aqcoe5G067400.1	blade
Aqcoe5G067500.1	blade
Aqcoe5G069000.1	blade
Aqcoe5G073400.1	blade
Aqcoe5G079800.1	blade
Aqcoe5G082600.1	blade
Aqcoe5G083700.1	blade
Aqcoe5G084500.1	blade
Aqcoe5G092100.1	blade
Aqcoe5G093700.1	blade
Aqcoe5G099900.1	blade
Aqcoe5G101700.1	blade
Aqcoe5G101800.1	blade
Aqcoe5G108200.1	blade
Aqcoe5G109200.1	blade
Aqcoe5G113800.1	blade
Aqcoe5G115300.1	blade
Aqcoe5G115600.1	blade
Aqcoe5G115900.1	blade
Aqcoe5G116600.1	blade
Aqcoe5G117200.1	blade
Aqcoe5G118500.1	blade
Aqcoe5G119000.1	blade
Aqcoe5G126100.1	blade
Aqcoe5G128700.1	blade
Aqcoe5G129500.1	blade
Aqcoe5G130700.1	blade
Aqcoe5G138900.1	blade
Aqcoe5G139800.1	blade
Aqcoe5G140800.1	blade
Aqcoe5G143900.1	blade
Aqcoe5G145200.1	blade
Aqcoe5G145500.1	blade
Aqcoe5G145600.1	blade
Aqcoe5G145900.1	blade
Aqcoe5G146200.1	blade
Aqcoe5G151500.1	blade
Aqcoe5G158400.1	blade
Aqcoe5G162800.1	blade
Aqcoe5G164300.1	blade
Aqcoe5G178400.1	blade
Aqcoe5G178800.1	blade
Aqcoe5G180000.1	blade
Aqcoe5G180700.1	blade
Aqcoe5G186200.1	blade
Aqcoe5G193700.1	blade
Aqcoe5G196400.1	blade
Aqcoe5G197200.1	blade
Aqcoe5G197800.1	blade
Aqcoe5G199000.1	blade
Aqcoe5G199700.1	blade
Aqcoe5G205500.1	blade
Aqcoe5G206400.1	blade
Aqcoe5G210800.1	blade
Aqcoe5G227700.1	blade
Aqcoe5G231000.1	blade
Aqcoe5G232400.1	blade
Aqcoe5G232600.1	blade
Aqcoe5G237200.1	blade
Aqcoe5G237400.1	blade
Aqcoe5G237500.1	blade
Aqcoe5G237600.1	blade
Aqcoe5G237800.1	blade
Aqcoe5G238900.1	blade
Aqcoe5G240300.1	blade
Aqcoe5G241600.1	blade
Aqcoe5G248100.1	blade
Aqcoe5G250600.1	blade
Aqcoe5G255800.1	blade
Aqcoe5G259900.1	blade
Aqcoe5G263100.1	blade
Aqcoe5G264700.1	blade
Aqcoe5G265300.1	blade
Aqcoe5G268500.1	blade
Aqcoe5G270400.1	blade
Aqcoe5G278700.1	blade
Aqcoe5G281900.1	blade
Aqcoe5G282400.1	blade
Aqcoe5G287500.1	blade
Aqcoe5G287600.1	blade
Aqcoe5G289700.1	blade
Aqcoe5G289900.1	blade
Aqcoe5G293000.1	blade
Aqcoe5G293500.1	blade
Aqcoe5G294000.1	blade
Aqcoe5G294200.1	blade
Aqcoe5G297300.1	blade
Aqcoe5G300000.1	blade
Aqcoe5G302600.1	blade
Aqcoe5G303900.1	blade
Aqcoe5G305000.1	blade
Aqcoe5G313300.1	blade
Aqcoe5G315500.1	blade
Aqcoe5G316700.1	blade
Aqcoe5G318900.1	blade
Aqcoe5G320200.1	blade
Aqcoe5G322300.1	blade
Aqcoe5G324700.1	blade
Aqcoe5G325200.1	blade
Aqcoe5G325500.1	blade
Aqcoe5G326700.1	blade
Aqcoe5G327100.1	blade
Aqcoe5G327200.1	blade
Aqcoe5G328000.1	blade
Aqcoe5G328600.1	blade
Aqcoe5G328700.1	blade
Aqcoe5G328800.1	blade
Aqcoe5G328900.1	blade
Aqcoe5G329000.1	blade
Aqcoe5G329100.1	blade
Aqcoe5G329200.1	blade
Aqcoe5G329300.1	blade
Aqcoe5G329900.1	blade
Aqcoe5G330100.1	blade
Aqcoe5G330200.1	blade
Aqcoe5G330500.1	blade
Aqcoe5G331000.1	blade
Aqcoe5G344500.1	blade
Aqcoe5G347900.1	blade
Aqcoe5G348100.1	blade
Aqcoe5G353600.1	blade
Aqcoe5G356400.1	blade
Aqcoe5G357600.1	blade
Aqcoe5G361300.1	blade
Aqcoe5G363100.1	blade
Aqcoe5G365600.1	blade
Aqcoe5G371200.1	blade
Aqcoe5G373600.1	blade
Aqcoe5G374700.1	blade
Aqcoe5G376100.1	blade
Aqcoe5G377200.1	blade
Aqcoe5G382600.1	blade
Aqcoe5G386500.1	blade
Aqcoe5G387000.1	blade
Aqcoe5G391100.1	blade
Aqcoe5G393100.1	blade
Aqcoe5G398900.1	blade
Aqcoe5G401800.1	blade
Aqcoe5G402200.1	blade
Aqcoe5G402800.1	blade
Aqcoe5G408100.1	blade
Aqcoe5G408500.1	blade
Aqcoe5G411800.1	blade
Aqcoe5G413800.1	blade
Aqcoe5G415900.1	blade
Aqcoe5G418700.1	blade
Aqcoe5G418800.1	blade
Aqcoe5G420200.1	blade
Aqcoe5G421000.1	blade
Aqcoe5G433600.1	blade
Aqcoe5G437700.1	blade
Aqcoe5G440200.1	blade
Aqcoe5G441300.1	blade
Aqcoe5G450200.1	blade
Aqcoe5G458900.1	blade
Aqcoe5G460800.1	blade
Aqcoe5G461400.1	blade
Aqcoe5G461500.1	blade
Aqcoe5G461600.1	blade
Aqcoe5G462900.1	blade
Aqcoe5G463700.1	blade
Aqcoe5G464800.1	blade
Aqcoe5G467100.1	blade
Aqcoe5G468500.1	blade
Aqcoe5G470100.1	blade
Aqcoe5G471800.1	blade
Aqcoe5G472900.1	blade
Aqcoe5G474100.1	blade
Aqcoe6G001700.1	blade
Aqcoe6G007600.1	blade
Aqcoe6G007700.1	blade
Aqcoe6G008600.1	blade
Aqcoe6G008800.1	blade
Aqcoe6G009600.1	blade
Aqcoe6G009900.1	blade
Aqcoe6G010700.1	blade
Aqcoe6G010800.1	blade
Aqcoe6G013900.1	blade
Aqcoe6G014600.1	blade
Aqcoe6G016200.1	blade
Aqcoe6G016300.1	blade
Aqcoe6G020100.1	blade
Aqcoe6G020600.1	blade
Aqcoe6G020700.1	blade
Aqcoe6G020800.1	blade
Aqcoe6G021000.1	blade
Aqcoe6G021600.1	blade
Aqcoe6G023200.1	blade
Aqcoe6G023500.1	blade
Aqcoe6G025500.1	blade
Aqcoe6G027900.1	blade
Aqcoe6G028500.1	blade
Aqcoe6G031500.1	blade
Aqcoe6G037300.1	blade
Aqcoe6G046400.1	blade
Aqcoe6G047800.1	blade
Aqcoe6G049300.1	blade
Aqcoe6G049400.1	blade
Aqcoe6G049500.1	blade
Aqcoe6G053800.1	blade
Aqcoe6G054900.1	blade
Aqcoe6G058500.1	blade
Aqcoe6G059200.1	blade
Aqcoe6G064800.1	blade
Aqcoe6G065900.1	blade
Aqcoe6G066900.1	blade
Aqcoe6G067000.1	blade
Aqcoe6G067500.1	blade
Aqcoe6G069000.1	blade
Aqcoe6G070800.1	blade
Aqcoe6G070900.1	blade
Aqcoe6G072900.1	blade
Aqcoe6G073100.1	blade
Aqcoe6G074000.1	blade
Aqcoe6G074100.1	blade
Aqcoe6G076000.1	blade
Aqcoe6G076100.1	blade
Aqcoe6G077400.1	blade
Aqcoe6G078600.1	blade
Aqcoe6G080600.1	blade
Aqcoe6G080700.1	blade
Aqcoe6G081000.1	blade
Aqcoe6G081100.1	blade
Aqcoe6G081600.1	blade
Aqcoe6G084300.1	blade
Aqcoe6G088700.1	blade
Aqcoe6G096300.1	blade
Aqcoe6G097800.1	blade
Aqcoe6G098300.1	blade
Aqcoe6G099000.1	blade
Aqcoe6G101200.1	blade
Aqcoe6G101500.1	blade
Aqcoe6G101700.1	blade
Aqcoe6G104100.1	blade
Aqcoe6G107400.1	blade
Aqcoe6G107600.1	blade
Aqcoe6G107700.1	blade
Aqcoe6G108500.1	blade
Aqcoe6G108900.1	blade
Aqcoe6G114900.1	blade
Aqcoe6G115000.1	blade
Aqcoe6G115800.1	blade
Aqcoe6G119500.1	blade
Aqcoe6G121800.1	blade
Aqcoe6G122000.1	blade
Aqcoe6G122600.1	blade
Aqcoe6G124800.1	blade
Aqcoe6G128000.1	blade
Aqcoe6G129600.1	blade
Aqcoe6G130300.1	blade
Aqcoe6G131800.1	blade
Aqcoe6G134500.1	blade
Aqcoe6G138700.1	blade
Aqcoe6G140400.1	blade
Aqcoe6G141100.1	blade
Aqcoe6G141900.1	blade
Aqcoe6G142700.1	blade
Aqcoe6G153100.1	blade
Aqcoe6G154800.1	blade
Aqcoe6G156800.1	blade
Aqcoe6G157000.1	blade
Aqcoe6G158200.1	blade
Aqcoe6G159300.1	blade
Aqcoe6G159700.1	blade
Aqcoe6G160700.1	blade
Aqcoe6G163100.1	blade
Aqcoe6G164200.1	blade
Aqcoe6G165400.1	blade
Aqcoe6G165800.1	blade
Aqcoe6G166300.1	blade
Aqcoe6G170700.1	blade
Aqcoe6G171800.1	blade
Aqcoe6G174000.1	blade
Aqcoe6G176100.1	blade
Aqcoe6G176900.1	blade
Aqcoe6G179100.1	blade
Aqcoe6G186100.1	blade
Aqcoe6G187000.1	blade
Aqcoe6G189900.1	blade
Aqcoe6G200300.1	blade
Aqcoe6G201500.1	blade
Aqcoe6G209100.1	blade
Aqcoe6G209200.1	blade
Aqcoe6G209700.1	blade
Aqcoe6G214300.1	blade
Aqcoe6G215400.1	blade
Aqcoe6G218000.1	blade
Aqcoe6G220800.1	blade
Aqcoe6G222600.1	blade
Aqcoe6G227300.1	blade
Aqcoe6G232100.1	blade
Aqcoe6G244500.1	blade
Aqcoe6G246300.1	blade
Aqcoe6G254900.1	blade
Aqcoe6G256800.1	blade
Aqcoe6G259400.1	blade
Aqcoe6G262300.1	blade
Aqcoe6G265000.1	blade
Aqcoe6G265100.1	blade
Aqcoe6G269200.1	blade
Aqcoe6G270300.1	blade
Aqcoe6G272900.1	blade
Aqcoe6G273100.1	blade
Aqcoe6G274000.1	blade
Aqcoe6G282500.1	blade
Aqcoe6G285900.1	blade
Aqcoe6G286000.1	blade
Aqcoe6G287300.1	blade
Aqcoe6G287800.1	blade
Aqcoe6G295800.1	blade
Aqcoe6G298300.1	blade
Aqcoe6G299700.1	blade
Aqcoe6G302600.1	blade
Aqcoe6G302900.1	blade
Aqcoe6G304800.1	blade
Aqcoe6G305200.1	blade
Aqcoe6G314800.1	blade
Aqcoe6G315000.1	blade
Aqcoe6G317800.1	blade
Aqcoe6G321000.1	blade
Aqcoe6G321200.1	blade
Aqcoe6G324500.1	blade
Aqcoe7G001100.1	blade
Aqcoe7G001700.1	blade
Aqcoe7G003800.1	blade
Aqcoe7G007200.1	blade
Aqcoe7G007800.1	blade
Aqcoe7G014400.1	blade
Aqcoe7G015100.1	blade
Aqcoe7G015200.1	blade
Aqcoe7G015300.1	blade
Aqcoe7G015900.1	blade
Aqcoe7G016800.1	blade
Aqcoe7G021100.1	blade
Aqcoe7G024200.1	blade
Aqcoe7G024700.1	blade
Aqcoe7G029400.1	blade
Aqcoe7G033100.1	blade
Aqcoe7G034900.1	blade
Aqcoe7G043000.1	blade
Aqcoe7G043500.1	blade
Aqcoe7G046900.1	blade
Aqcoe7G047700.1	blade
Aqcoe7G048800.1	blade
Aqcoe7G051100.1	blade
Aqcoe7G052400.1	blade
Aqcoe7G054200.1	blade
Aqcoe7G054700.1	blade
Aqcoe7G055900.1	blade
Aqcoe7G057800.1	blade
Aqcoe7G060800.1	blade
Aqcoe7G064400.1	blade
Aqcoe7G065100.1	blade
Aqcoe7G072300.1	blade
Aqcoe7G075100.1	blade
Aqcoe7G078200.1	blade
Aqcoe7G078700.1	blade
Aqcoe7G086200.1	blade
Aqcoe7G087700.1	blade
Aqcoe7G093700.1	blade
Aqcoe7G094900.1	blade
Aqcoe7G095600.1	blade
Aqcoe7G096000.1	blade
Aqcoe7G097900.1	blade
Aqcoe7G099000.1	blade
Aqcoe7G106600.1	blade
Aqcoe7G110000.1	blade
Aqcoe7G110100.1	blade
Aqcoe7G110500.1	blade
Aqcoe7G112000.1	blade
Aqcoe7G112600.1	blade
Aqcoe7G114900.1	blade
Aqcoe7G118900.1	blade
Aqcoe7G125800.1	blade
Aqcoe7G126900.1	blade
Aqcoe7G127300.1	blade
Aqcoe7G128000.1	blade
Aqcoe7G128500.1	blade
Aqcoe7G129300.1	blade
Aqcoe7G129600.1	blade
Aqcoe7G130000.1	blade
Aqcoe7G130600.1	blade
Aqcoe7G131300.1	blade
Aqcoe7G131800.1	blade
Aqcoe7G144500.1	blade
Aqcoe7G162000.1	blade
Aqcoe7G163300.1	blade
Aqcoe7G163800.1	blade
Aqcoe7G164400.1	blade
Aqcoe7G166900.1	blade
Aqcoe7G167200.1	blade
Aqcoe7G168300.1	blade
Aqcoe7G170600.1	blade
Aqcoe7G172300.1	blade
Aqcoe7G172800.1	blade
Aqcoe7G179100.1	blade
Aqcoe7G180100.1	blade
Aqcoe7G186700.1	blade
Aqcoe7G188800.1	blade
Aqcoe7G190700.1	blade
Aqcoe7G193100.1	blade
Aqcoe7G194800.1	blade
Aqcoe7G197300.1	blade
Aqcoe7G199900.1	blade
Aqcoe7G202100.1	blade
Aqcoe7G205800.1	blade
Aqcoe7G209300.1	blade
Aqcoe7G211100.1	blade
Aqcoe7G216100.1	blade
Aqcoe7G216500.1	blade
Aqcoe7G216600.1	blade
Aqcoe7G220200.1	blade
Aqcoe7G221000.1	blade
Aqcoe7G221500.1	blade
Aqcoe7G223000.1	blade
Aqcoe7G223100.1	blade
Aqcoe7G223400.1	blade
Aqcoe7G226100.1	blade
Aqcoe7G227300.1	blade
Aqcoe7G227400.1	blade
Aqcoe7G227600.1	blade
Aqcoe7G227700.1	blade
Aqcoe7G228600.1	blade
Aqcoe7G228900.1	blade
Aqcoe7G229100.1	blade
Aqcoe7G229500.1	blade
Aqcoe7G233000.1	blade
Aqcoe7G239500.1	blade
Aqcoe7G240600.1	blade
Aqcoe7G247600.1	blade
Aqcoe7G247900.1	blade
Aqcoe7G248100.1	blade
Aqcoe7G253300.1	blade
Aqcoe7G264300.1	blade
Aqcoe7G264700.1	blade
Aqcoe7G265400.1	blade
Aqcoe7G266100.1	blade
Aqcoe7G267600.1	blade
Aqcoe7G270700.1	blade
Aqcoe7G270800.1	blade
Aqcoe7G270900.1	blade
Aqcoe7G271700.1	blade
Aqcoe7G282900.1	blade
Aqcoe7G287200.1	blade
Aqcoe7G288000.1	blade
Aqcoe7G298100.1	blade
Aqcoe7G298200.1	blade
Aqcoe7G298600.1	blade
Aqcoe7G308600.1	blade
Aqcoe7G309900.1	blade
Aqcoe7G311200.1	blade
Aqcoe7G311400.1	blade
Aqcoe7G318900.1	blade
Aqcoe7G325200.1	blade
Aqcoe7G330800.1	blade
Aqcoe7G332400.1	blade
Aqcoe7G332900.1	blade
Aqcoe7G334900.1	blade
Aqcoe7G335300.1	blade
Aqcoe7G337200.1	blade
Aqcoe7G337300.1	blade
Aqcoe7G338200.1	blade
Aqcoe7G339800.1	blade
Aqcoe7G342800.1	blade
Aqcoe7G343000.1	blade
Aqcoe7G345600.1	blade
Aqcoe7G346400.1	blade
Aqcoe7G347300.1	blade
Aqcoe7G348200.1	blade
Aqcoe7G348700.1	blade
Aqcoe7G349600.1	blade
Aqcoe7G350500.1	blade
Aqcoe7G351600.1	blade
Aqcoe7G352300.1	blade
Aqcoe7G353600.1	blade
Aqcoe7G355700.1	blade
Aqcoe7G355800.1	blade
Aqcoe7G370700.1	blade
Aqcoe7G376200.1	blade
Aqcoe7G376300.1	blade
Aqcoe7G378700.1	blade
Aqcoe7G383200.1	blade
Aqcoe7G384600.1	blade
Aqcoe7G384700.1	blade
Aqcoe7G385300.1	blade
Aqcoe7G385900.1	blade
Aqcoe7G386400.1	blade
Aqcoe7G387000.1	blade
Aqcoe7G388800.1	blade
Aqcoe7G397700.1	blade
Aqcoe7G399500.1	blade
Aqcoe7G402400.1	blade
Aqcoe7G402600.1	blade
Aqcoe7G406300.1	blade
Aqcoe7G407100.1	blade
Aqcoe7G407200.1	blade
Aqcoe7G408500.1	blade
Aqcoe7G412600.1	blade
Aqcoe7G413600.1	blade
Aqcoe7G417400.1	blade
Aqcoe7G420800.1	blade
Aqcoe7G423100.1	blade
Aqcoe7G426800.1	blade
Aqcoe7G431400.1	blade
Aqcoe7G431600.1	blade
Aqcoe7G431900.1	blade
Aqcoe7G432300.1	blade
Aqcoe7G438900.1	blade
Aqcoe0021s0001.1	spur cup
Aqcoe0082s0005.1	spur cup
Aqcoe1058s0001.1	spur cup
Aqcoe1G002600.1	spur cup
Aqcoe1G007700.1	spur cup
Aqcoe1G008700.1	spur cup
Aqcoe1G008800.1	spur cup
Aqcoe1G011700.1	spur cup
Aqcoe1G013600.1	spur cup
Aqcoe1G021700.1	spur cup
Aqcoe1G022200.1	spur cup
Aqcoe1G027600.1	spur cup
Aqcoe1G028100.1	spur cup
Aqcoe1G029700.1	spur cup
Aqcoe1G031600.1	spur cup
Aqcoe1G032500.1	spur cup
Aqcoe1G034400.1	spur cup
Aqcoe1G036300.1	spur cup
Aqcoe1G040600.1	spur cup
Aqcoe1G042800.1	spur cup
Aqcoe1G044400.1	spur cup
Aqcoe1G061300.1	spur cup
Aqcoe1G063900.1	spur cup
Aqcoe1G064100.1	spur cup
Aqcoe1G070700.1	spur cup
Aqcoe1G071000.1	spur cup
Aqcoe1G071800.1	spur cup
Aqcoe1G072100.1	spur cup
Aqcoe1G072700.1	spur cup
Aqcoe1G074300.1	spur cup
Aqcoe1G074700.1	spur cup
Aqcoe1G084300.1	spur cup
Aqcoe1G087900.1	spur cup
Aqcoe1G090500.1	spur cup
Aqcoe1G092300.1	spur cup
Aqcoe1G093200.1	spur cup
Aqcoe1G094300.1	spur cup
Aqcoe1G095300.1	spur cup
Aqcoe1G095600.1	spur cup
Aqcoe1G098800.1	spur cup
Aqcoe1G098900.1	spur cup
Aqcoe1G104300.1	spur cup
Aqcoe1G111000.1	spur cup
Aqcoe1G112900.1	spur cup
Aqcoe1G113700.1	spur cup
Aqcoe1G114000.1	spur cup
Aqcoe1G114300.1	spur cup
Aqcoe1G115900.1	spur cup
Aqcoe1G122300.1	spur cup
Aqcoe1G124200.1	spur cup
Aqcoe1G128300.1	spur cup
Aqcoe1G128500.1	spur cup
Aqcoe1G145100.1	spur cup
Aqcoe1G145700.1	spur cup
Aqcoe1G146900.1	spur cup
Aqcoe1G148200.1	spur cup
Aqcoe1G148500.1	spur cup
Aqcoe1G156700.1	spur cup
Aqcoe1G156800.1	spur cup
Aqcoe1G159000.1	spur cup
Aqcoe1G160900.1	spur cup
Aqcoe1G162200.1	spur cup
Aqcoe1G162400.1	spur cup
Aqcoe1G166200.1	spur cup
Aqcoe1G170900.1	spur cup
Aqcoe1G186300.1	spur cup
Aqcoe1G190700.1	spur cup
Aqcoe1G191200.1	spur cup
Aqcoe1G191900.1	spur cup
Aqcoe1G195000.1	spur cup
Aqcoe1G197400.1	spur cup
Aqcoe1G197600.1	spur cup
Aqcoe1G207700.1	spur cup
Aqcoe1G207900.1	spur cup
Aqcoe1G208200.1	spur cup
Aqcoe1G211300.1	spur cup
Aqcoe1G211500.1	spur cup
Aqcoe1G212600.1	spur cup
Aqcoe1G215900.1	spur cup
Aqcoe1G219100.1	spur cup
Aqcoe1G221900.1	spur cup
Aqcoe1G225700.1	spur cup
Aqcoe1G232500.1	spur cup
Aqcoe1G238900.1	spur cup
Aqcoe1G240900.1	spur cup
Aqcoe1G247500.1	spur cup
Aqcoe1G248700.1	spur cup
Aqcoe1G249200.1	spur cup
Aqcoe1G249300.1	spur cup
Aqcoe1G249900.1	spur cup
Aqcoe1G275600.1	spur cup
Aqcoe1G278800.1	spur cup
Aqcoe1G283600.1	spur cup
Aqcoe1G291300.1	spur cup
Aqcoe1G294300.1	spur cup
Aqcoe1G310500.1	spur cup
Aqcoe1G316800.1	spur cup
Aqcoe1G318200.1	spur cup
Aqcoe1G334600.1	spur cup
Aqcoe1G336200.1	spur cup
Aqcoe1G354100.1	spur cup
Aqcoe1G354200.1	spur cup
Aqcoe1G361200.1	spur cup
Aqcoe1G368300.1	spur cup
Aqcoe1G369900.1	spur cup
Aqcoe1G376900.1	spur cup
Aqcoe1G377100.1	spur cup
Aqcoe1G378900.1	spur cup
Aqcoe1G387100.1	spur cup
Aqcoe1G392400.1	spur cup
Aqcoe1G394200.1	spur cup
Aqcoe1G394300.1	spur cup
Aqcoe1G399100.1	spur cup
Aqcoe1G400100.1	spur cup
Aqcoe1G402700.1	spur cup
Aqcoe1G404700.1	spur cup
Aqcoe1G410600.1	spur cup
Aqcoe1G412200.1	spur cup
Aqcoe1G412400.1	spur cup
Aqcoe1G414100.1	spur cup
Aqcoe1G414300.1	spur cup
Aqcoe1G418400.1	spur cup
Aqcoe1G420800.1	spur cup
Aqcoe1G422400.1	spur cup
Aqcoe1G430600.1	spur cup
Aqcoe1G431900.1	spur cup
Aqcoe1G440700.1	spur cup
Aqcoe1G442000.1	spur cup
Aqcoe1G443800.1	spur cup
Aqcoe1G444000.1	spur cup
Aqcoe1G445800.1	spur cup
Aqcoe1G446600.1	spur cup
Aqcoe1G449500.1	spur cup
Aqcoe1G451600.1	spur cup
Aqcoe1G454700.1	spur cup
Aqcoe1G460400.1	spur cup
Aqcoe1G462800.1	spur cup
Aqcoe1G464100.1	spur cup
Aqcoe1G466200.1	spur cup
Aqcoe1G468500.1	spur cup
Aqcoe1G469000.1	spur cup
Aqcoe1G470800.1	spur cup
Aqcoe1G472700.1	spur cup
Aqcoe1G480100.1	spur cup
Aqcoe1G484900.1	spur cup
Aqcoe1G485400.1	spur cup
Aqcoe1G485800.1	spur cup
Aqcoe1G488100.1	spur cup
Aqcoe1G489300.1	spur cup
Aqcoe1G489400.1	spur cup
Aqcoe1G500700.1	spur cup
Aqcoe1G501200.1	spur cup
Aqcoe2G001000.1	spur cup
Aqcoe2G005300.1	spur cup
Aqcoe2G007700.1	spur cup
Aqcoe2G007800.1	spur cup
Aqcoe2G009300.1	spur cup
Aqcoe2G012000.1	spur cup
Aqcoe2G012100.1	spur cup
Aqcoe2G017200.1	spur cup
Aqcoe2G018900.1	spur cup
Aqcoe2G019800.1	spur cup
Aqcoe2G019900.1	spur cup
Aqcoe2G020100.1	spur cup
Aqcoe2G026000.1	spur cup
Aqcoe2G033900.1	spur cup
Aqcoe2G037200.1	spur cup
Aqcoe2G039200.1	spur cup
Aqcoe2G045800.1	spur cup
Aqcoe2G056500.1	spur cup
Aqcoe2G060000.1	spur cup
Aqcoe2G060600.1	spur cup
Aqcoe2G066200.1	spur cup
Aqcoe2G066300.1	spur cup
Aqcoe2G067000.1	spur cup
Aqcoe2G069400.1	spur cup
Aqcoe2G070100.1	spur cup
Aqcoe2G076000.1	spur cup
Aqcoe2G076100.1	spur cup
Aqcoe2G081500.1	spur cup
Aqcoe2G082500.1	spur cup
Aqcoe2G083100.1	spur cup
Aqcoe2G087000.1	spur cup
Aqcoe2G091000.1	spur cup
Aqcoe2G091700.1	spur cup
Aqcoe2G110000.1	spur cup
Aqcoe2G121000.1	spur cup
Aqcoe2G126400.1	spur cup
Aqcoe2G131900.1	spur cup
Aqcoe2G139400.1	spur cup
Aqcoe2G142900.1	spur cup
Aqcoe2G147900.1	spur cup
Aqcoe2G159700.1	spur cup
Aqcoe2G169200.1	spur cup
Aqcoe2G177800.1	spur cup
Aqcoe2G178300.1	spur cup
Aqcoe2G185100.1	spur cup
Aqcoe2G185300.1	spur cup
Aqcoe2G187100.1	spur cup
Aqcoe2G208400.1	spur cup
Aqcoe2G214700.1	spur cup
Aqcoe2G226300.1	spur cup
Aqcoe2G238600.1	spur cup
Aqcoe2G238800.1	spur cup
Aqcoe2G239800.1	spur cup
Aqcoe2G241100.1	spur cup
Aqcoe2G251900.1	spur cup
Aqcoe2G253000.1	spur cup
Aqcoe2G262800.1	spur cup
Aqcoe2G265300.1	spur cup
Aqcoe2G290000.1	spur cup
Aqcoe2G290500.1	spur cup
Aqcoe2G291100.1	spur cup
Aqcoe2G291300.1	spur cup
Aqcoe2G292600.1	spur cup
Aqcoe2G293900.1	spur cup
Aqcoe2G294700.1	spur cup
Aqcoe2G300900.1	spur cup
Aqcoe2G302700.1	spur cup
Aqcoe2G303700.1	spur cup
Aqcoe2G311700.1	spur cup
Aqcoe2G316200.1	spur cup
Aqcoe2G317700.1	spur cup
Aqcoe2G320500.1	spur cup
Aqcoe2G321300.1	spur cup
Aqcoe2G325500.1	spur cup
Aqcoe2G335600.1	spur cup
Aqcoe2G337600.1	spur cup
Aqcoe2G338200.1	spur cup
Aqcoe2G341500.1	spur cup
Aqcoe2G344700.1	spur cup
Aqcoe2G346000.1	spur cup
Aqcoe2G350700.1	spur cup
Aqcoe2G352200.1	spur cup
Aqcoe2G352600.1	spur cup
Aqcoe2G353000.1	spur cup
Aqcoe2G355300.1	spur cup
Aqcoe2G360400.1	spur cup
Aqcoe2G360500.1	spur cup
Aqcoe2G362800.1	spur cup
Aqcoe2G379900.1	spur cup
Aqcoe2G387100.1	spur cup
Aqcoe2G392400.1	spur cup
Aqcoe2G397400.1	spur cup
Aqcoe2G398500.1	spur cup
Aqcoe2G400200.1	spur cup
Aqcoe2G404100.1	spur cup
Aqcoe2G405300.1	spur cup
Aqcoe2G407800.1	spur cup
Aqcoe2G408100.1	spur cup
Aqcoe2G414600.1	spur cup
Aqcoe2G416800.1	spur cup
Aqcoe2G417100.1	spur cup
Aqcoe2G418200.1	spur cup
Aqcoe2G418800.1	spur cup
Aqcoe2G420500.1	spur cup
Aqcoe2G421000.1	spur cup
Aqcoe2G423600.1	spur cup
Aqcoe2G424500.1	spur cup
Aqcoe2G428400.1	spur cup
Aqcoe2G429500.1	spur cup
Aqcoe2G431700.1	spur cup
Aqcoe2G436000.1	spur cup
Aqcoe2G438200.1	spur cup
Aqcoe3G002800.1	spur cup
Aqcoe3G005300.1	spur cup
Aqcoe3G007700.1	spur cup
Aqcoe3G008800.1	spur cup
Aqcoe3G009000.1	spur cup
Aqcoe3G011200.1	spur cup
Aqcoe3G016900.1	spur cup
Aqcoe3G017500.1	spur cup
Aqcoe3G018100.1	spur cup
Aqcoe3G031700.1	spur cup
Aqcoe3G038100.1	spur cup
Aqcoe3G043600.1	spur cup
Aqcoe3G046400.1	spur cup
Aqcoe3G048600.1	spur cup
Aqcoe3G054200.1	spur cup
Aqcoe3G065000.1	spur cup
Aqcoe3G071200.1	spur cup
Aqcoe3G080900.1	spur cup
Aqcoe3G081500.1	spur cup
Aqcoe3G084400.1	spur cup
Aqcoe3G085000.1	spur cup
Aqcoe3G086700.1	spur cup
Aqcoe3G086800.1	spur cup
Aqcoe3G090300.1	spur cup
Aqcoe3G090400.1	spur cup
Aqcoe3G093600.1	spur cup
Aqcoe3G094400.1	spur cup
Aqcoe3G103800.1	spur cup
Aqcoe3G104400.1	spur cup
Aqcoe3G107400.1	spur cup
Aqcoe3G116300.1	spur cup
Aqcoe3G116600.1	spur cup
Aqcoe3G119200.1	spur cup
Aqcoe3G123600.1	spur cup
Aqcoe3G127700.1	spur cup
Aqcoe3G128100.1	spur cup
Aqcoe3G131500.1	spur cup
Aqcoe3G142100.1	spur cup
Aqcoe3G149200.1	spur cup
Aqcoe3G157100.1	spur cup
Aqcoe3G161300.1	spur cup
Aqcoe3G167000.1	spur cup
Aqcoe3G169700.1	spur cup
Aqcoe3G183200.1	spur cup
Aqcoe3G184800.1	spur cup
Aqcoe3G187500.1	spur cup
Aqcoe3G188900.1	spur cup
Aqcoe3G198400.1	spur cup
Aqcoe3G211600.1	spur cup
Aqcoe3G216500.1	spur cup
Aqcoe3G217600.1	spur cup
Aqcoe3G219900.1	spur cup
Aqcoe3G231100.1	spur cup
Aqcoe3G231200.1	spur cup
Aqcoe3G234100.1	spur cup
Aqcoe3G241000.1	spur cup
Aqcoe3G241100.1	spur cup
Aqcoe3G247900.1	spur cup
Aqcoe3G248000.1	spur cup
Aqcoe3G258900.1	spur cup
Aqcoe3G259800.1	spur cup
Aqcoe3G267100.1	spur cup
Aqcoe3G269700.1	spur cup
Aqcoe3G279800.1	spur cup
Aqcoe3G288100.1	spur cup
Aqcoe3G289100.1	spur cup
Aqcoe3G292100.1	spur cup
Aqcoe3G294100.1	spur cup
Aqcoe3G303300.1	spur cup
Aqcoe3G304000.1	spur cup
Aqcoe3G310600.1	spur cup
Aqcoe3G311700.1	spur cup
Aqcoe3G312900.1	spur cup
Aqcoe3G315300.1	spur cup
Aqcoe3G316100.1	spur cup
Aqcoe3G316300.1	spur cup
Aqcoe3G321500.1	spur cup
Aqcoe3G324600.1	spur cup
Aqcoe3G324700.1	spur cup
Aqcoe3G334700.1	spur cup
Aqcoe3G335300.1	spur cup
Aqcoe3G335700.1	spur cup
Aqcoe3G336100.1	spur cup
Aqcoe3G338600.1	spur cup
Aqcoe3G343200.1	spur cup
Aqcoe3G363300.1	spur cup
Aqcoe3G367800.1	spur cup
Aqcoe3G370900.1	spur cup
Aqcoe3G373600.1	spur cup
Aqcoe3G374300.1	spur cup
Aqcoe3G385000.1	spur cup
Aqcoe3G389100.1	spur cup
Aqcoe3G390200.1	spur cup
Aqcoe3G390700.1	spur cup
Aqcoe3G391800.1	spur cup
Aqcoe3G394100.1	spur cup
Aqcoe3G396000.1	spur cup
Aqcoe3G396200.1	spur cup
Aqcoe3G396300.1	spur cup
Aqcoe3G401300.1	spur cup
Aqcoe3G401500.1	spur cup
Aqcoe3G402900.1	spur cup
Aqcoe3G405500.1	spur cup
Aqcoe3G406800.1	spur cup
Aqcoe3G409000.1	spur cup
Aqcoe3G409100.1	spur cup
Aqcoe3G416600.1	spur cup
Aqcoe3G417100.1	spur cup
Aqcoe3G417400.1	spur cup
Aqcoe3G417800.1	spur cup
Aqcoe3G419800.1	spur cup
Aqcoe3G419900.1	spur cup
Aqcoe3G420700.1	spur cup
Aqcoe3G420800.1	spur cup
Aqcoe3G422400.1	spur cup
Aqcoe3G423000.1	spur cup
Aqcoe3G423600.1	spur cup
Aqcoe3G424500.1	spur cup
Aqcoe3G424600.1	spur cup
Aqcoe3G425900.1	spur cup
Aqcoe3G426200.1	spur cup
Aqcoe3G426500.1	spur cup
Aqcoe3G426900.1	spur cup
Aqcoe3G427300.1	spur cup
Aqcoe3G429500.1	spur cup
Aqcoe3G436300.1	spur cup
Aqcoe3G438600.1	spur cup
Aqcoe3G439600.1	spur cup
Aqcoe3G439700.1	spur cup
Aqcoe3G443400.1	spur cup
Aqcoe4G005300.1	spur cup
Aqcoe4G009200.1	spur cup
Aqcoe4G011300.1	spur cup
Aqcoe4G019800.1	spur cup
Aqcoe4G024300.1	spur cup
Aqcoe4G025100.1	spur cup
Aqcoe4G025200.1	spur cup
Aqcoe4G026500.1	spur cup
Aqcoe4G035600.1	spur cup
Aqcoe4G043100.1	spur cup
Aqcoe4G055900.1	spur cup
Aqcoe4G077700.1	spur cup
Aqcoe4G088600.1	spur cup
Aqcoe4G090300.1	spur cup
Aqcoe4G091300.1	spur cup
Aqcoe4G095900.1	spur cup
Aqcoe4G120400.1	spur cup
Aqcoe4G120700.1	spur cup
Aqcoe4G121500.1	spur cup
Aqcoe4G122000.1	spur cup
Aqcoe4G123200.1	spur cup
Aqcoe4G130800.1	spur cup
Aqcoe4G133100.1	spur cup
Aqcoe4G135000.1	spur cup
Aqcoe4G136800.1	spur cup
Aqcoe4G146500.1	spur cup
Aqcoe4G147100.1	spur cup
Aqcoe4G147700.1	spur cup
Aqcoe4G168200.1	spur cup
Aqcoe4G169600.1	spur cup
Aqcoe4G174500.1	spur cup
Aqcoe4G176400.1	spur cup
Aqcoe4G179400.1	spur cup
Aqcoe4G183800.1	spur cup
Aqcoe4G185300.1	spur cup
Aqcoe4G185600.1	spur cup
Aqcoe4G188000.1	spur cup
Aqcoe4G188200.1	spur cup
Aqcoe4G197200.1	spur cup
Aqcoe4G205500.1	spur cup
Aqcoe4G206800.1	spur cup
Aqcoe4G209900.1	spur cup
Aqcoe4G221600.1	spur cup
Aqcoe4G223600.1	spur cup
Aqcoe4G227000.1	spur cup
Aqcoe4G241600.1	spur cup
Aqcoe4G241700.1	spur cup
Aqcoe4G242400.1	spur cup
Aqcoe4G252100.1	spur cup
Aqcoe4G254400.1	spur cup
Aqcoe4G254600.1	spur cup
Aqcoe4G257000.1	spur cup
Aqcoe4G259800.1	spur cup
Aqcoe4G268200.1	spur cup
Aqcoe4G284400.1	spur cup
Aqcoe4G287100.1	spur cup
Aqcoe4G287400.1	spur cup
Aqcoe4G299100.1	spur cup
Aqcoe4G300000.1	spur cup
Aqcoe4G300100.1	spur cup
Aqcoe4G300200.1	spur cup
Aqcoe4G302100.1	spur cup
Aqcoe4G309400.1	spur cup
Aqcoe4G312600.1	spur cup
Aqcoe4G313400.1	spur cup
Aqcoe5G006200.1	spur cup
Aqcoe5G006500.1	spur cup
Aqcoe5G007800.1	spur cup
Aqcoe5G009700.1	spur cup
Aqcoe5G017700.1	spur cup
Aqcoe5G018800.1	spur cup
Aqcoe5G030700.1	spur cup
Aqcoe5G033200.1	spur cup
Aqcoe5G034000.1	spur cup
Aqcoe5G040100.1	spur cup
Aqcoe5G046100.1	spur cup
Aqcoe5G046400.1	spur cup
Aqcoe5G048200.1	spur cup
Aqcoe5G050000.1	spur cup
Aqcoe5G056900.1	spur cup
Aqcoe5G062300.1	spur cup
Aqcoe5G064800.1	spur cup
Aqcoe5G072100.1	spur cup
Aqcoe5G073100.1	spur cup
Aqcoe5G073600.1	spur cup
Aqcoe5G076800.1	spur cup
Aqcoe5G082300.1	spur cup
Aqcoe5G083900.1	spur cup
Aqcoe5G084000.1	spur cup
Aqcoe5G085800.1	spur cup
Aqcoe5G094800.1	spur cup
Aqcoe5G096200.1	spur cup
Aqcoe5G104100.1	spur cup
Aqcoe5G104200.1	spur cup
Aqcoe5G107600.1	spur cup
Aqcoe5G113400.1	spur cup
Aqcoe5G114900.1	spur cup
Aqcoe5G119800.1	spur cup
Aqcoe5G119900.1	spur cup
Aqcoe5G127600.1	spur cup
Aqcoe5G132600.1	spur cup
Aqcoe5G133700.1	spur cup
Aqcoe5G134700.1	spur cup
Aqcoe5G140900.1	spur cup
Aqcoe5G141600.1	spur cup
Aqcoe5G151100.1	spur cup
Aqcoe5G152600.1	spur cup
Aqcoe5G153600.1	spur cup
Aqcoe5G153700.1	spur cup
Aqcoe5G161100.1	spur cup
Aqcoe5G161700.1	spur cup
Aqcoe5G162200.1	spur cup
Aqcoe5G163300.1	spur cup
Aqcoe5G172600.1	spur cup
Aqcoe5G172800.1	spur cup
Aqcoe5G174300.1	spur cup
Aqcoe5G178000.1	spur cup
Aqcoe5G179900.1	spur cup
Aqcoe5G181200.1	spur cup
Aqcoe5G182500.1	spur cup
Aqcoe5G182600.1	spur cup
Aqcoe5G191900.1	spur cup
Aqcoe5G194200.1	spur cup
Aqcoe5G194400.1	spur cup
Aqcoe5G194500.1	spur cup
Aqcoe5G197900.1	spur cup
Aqcoe5G209500.1	spur cup
Aqcoe5G212800.1	spur cup
Aqcoe5G214100.1	spur cup
Aqcoe5G214900.1	spur cup
Aqcoe5G217400.1	spur cup
Aqcoe5G223200.1	spur cup
Aqcoe5G232500.1	spur cup
Aqcoe5G236100.1	spur cup
Aqcoe5G241400.1	spur cup
Aqcoe5G243100.1	spur cup
Aqcoe5G243400.1	spur cup
Aqcoe5G252700.1	spur cup
Aqcoe5G253500.1	spur cup
Aqcoe5G261600.1	spur cup
Aqcoe5G264200.1	spur cup
Aqcoe5G268000.1	spur cup
Aqcoe5G272700.1	spur cup
Aqcoe5G272800.1	spur cup
Aqcoe5G277200.1	spur cup
Aqcoe5G286600.1	spur cup
Aqcoe5G290400.1	spur cup
Aqcoe5G291800.1	spur cup
Aqcoe5G306600.1	spur cup
Aqcoe5G320600.1	spur cup
Aqcoe5G322500.1	spur cup
Aqcoe5G322600.1	spur cup
Aqcoe5G328300.1	spur cup
Aqcoe5G348700.1	spur cup
Aqcoe5G349000.1	spur cup
Aqcoe5G357200.1	spur cup
Aqcoe5G357900.1	spur cup
Aqcoe5G360300.1	spur cup
Aqcoe5G360400.1	spur cup
Aqcoe5G381100.1	spur cup
Aqcoe5G382200.1	spur cup
Aqcoe5G388300.1	spur cup
Aqcoe5G392900.1	spur cup
Aqcoe5G394800.1	spur cup
Aqcoe5G398000.1	spur cup
Aqcoe5G398100.1	spur cup
Aqcoe5G398600.1	spur cup
Aqcoe5G402400.1	spur cup
Aqcoe5G404900.1	spur cup
Aqcoe5G409600.1	spur cup
Aqcoe5G414700.1	spur cup
Aqcoe5G418500.1	spur cup
Aqcoe5G420400.1	spur cup
Aqcoe5G426500.1	spur cup
Aqcoe5G442100.1	spur cup
Aqcoe5G442700.1	spur cup
Aqcoe5G444900.1	spur cup
Aqcoe5G448400.1	spur cup
Aqcoe5G451200.1	spur cup
Aqcoe5G451300.1	spur cup
Aqcoe5G452000.1	spur cup
Aqcoe5G456800.1	spur cup
Aqcoe5G468300.1	spur cup
Aqcoe5G469700.1	spur cup
Aqcoe6G009700.1	spur cup
Aqcoe6G012700.1	spur cup
Aqcoe6G017900.1	spur cup
Aqcoe6G018600.1	spur cup
Aqcoe6G031300.1	spur cup
Aqcoe6G033700.1	spur cup
Aqcoe6G034200.1	spur cup
Aqcoe6G042800.1	spur cup
Aqcoe6G043100.1	spur cup
Aqcoe6G044700.1	spur cup
Aqcoe6G046700.1	spur cup
Aqcoe6G055000.1	spur cup
Aqcoe6G059800.1	spur cup
Aqcoe6G063800.1	spur cup
Aqcoe6G068000.1	spur cup
Aqcoe6G070100.1	spur cup
Aqcoe6G074300.1	spur cup
Aqcoe6G074400.1	spur cup
Aqcoe6G077900.1	spur cup
Aqcoe6G078100.1	spur cup
Aqcoe6G081300.1	spur cup
Aqcoe6G085300.1	spur cup
Aqcoe6G088800.1	spur cup
Aqcoe6G092100.1	spur cup
Aqcoe6G093100.1	spur cup
Aqcoe6G093800.1	spur cup
Aqcoe6G097000.1	spur cup
Aqcoe6G099400.1	spur cup
Aqcoe6G103000.1	spur cup
Aqcoe6G104800.1	spur cup
Aqcoe6G116700.1	spur cup
Aqcoe6G121000.1	spur cup
Aqcoe6G123300.1	spur cup
Aqcoe6G123400.1	spur cup
Aqcoe6G123900.1	spur cup
Aqcoe6G124100.1	spur cup
Aqcoe6G131000.1	spur cup
Aqcoe6G131200.1	spur cup
Aqcoe6G133100.1	spur cup
Aqcoe6G133200.1	spur cup
Aqcoe6G137200.1	spur cup
Aqcoe6G139700.1	spur cup
Aqcoe6G143400.1	spur cup
Aqcoe6G143900.1	spur cup
Aqcoe6G144400.1	spur cup
Aqcoe6G152100.1	spur cup
Aqcoe6G152400.1	spur cup
Aqcoe6G157500.1	spur cup
Aqcoe6G160500.1	spur cup
Aqcoe6G161500.1	spur cup
Aqcoe6G170400.1	spur cup
Aqcoe6G173200.1	spur cup
Aqcoe6G182700.1	spur cup
Aqcoe6G194500.1	spur cup
Aqcoe6G197400.1	spur cup
Aqcoe6G207000.1	spur cup
Aqcoe6G208500.1	spur cup
Aqcoe6G211400.1	spur cup
Aqcoe6G213400.1	spur cup
Aqcoe6G221800.1	spur cup
Aqcoe6G222800.1	spur cup
Aqcoe6G231400.1	spur cup
Aqcoe6G245300.1	spur cup
Aqcoe6G246000.1	spur cup
Aqcoe6G257100.1	spur cup
Aqcoe6G257500.1	spur cup
Aqcoe6G257900.1	spur cup
Aqcoe6G258000.1	spur cup
Aqcoe6G259300.1	spur cup
Aqcoe6G267400.1	spur cup
Aqcoe6G268100.1	spur cup
Aqcoe6G268200.1	spur cup
Aqcoe6G277200.1	spur cup
Aqcoe6G284000.1	spur cup
Aqcoe6G291500.1	spur cup
Aqcoe6G293200.1	spur cup
Aqcoe6G293500.1	spur cup
Aqcoe6G295300.1	spur cup
Aqcoe6G296400.1	spur cup
Aqcoe6G300100.1	spur cup
Aqcoe6G303600.1	spur cup
Aqcoe6G306700.1	spur cup
Aqcoe6G308600.1	spur cup
Aqcoe6G309100.1	spur cup
Aqcoe6G309900.1	spur cup
Aqcoe6G311000.1	spur cup
Aqcoe6G317900.1	spur cup
Aqcoe6G318600.1	spur cup
Aqcoe6G319400.1	spur cup
Aqcoe6G319700.1	spur cup
Aqcoe6G324700.1	spur cup
Aqcoe6G324800.1	spur cup
Aqcoe7G001900.1	spur cup
Aqcoe7G002400.1	spur cup
Aqcoe7G007100.1	spur cup
Aqcoe7G014300.1	spur cup
Aqcoe7G022000.1	spur cup
Aqcoe7G032500.1	spur cup
Aqcoe7G037500.1	spur cup
Aqcoe7G039700.1	spur cup
Aqcoe7G040700.1	spur cup
Aqcoe7G054400.1	spur cup
Aqcoe7G061100.1	spur cup
Aqcoe7G065700.1	spur cup
Aqcoe7G066300.1	spur cup
Aqcoe7G066500.1	spur cup
Aqcoe7G067000.1	spur cup
Aqcoe7G069300.1	spur cup
Aqcoe7G071000.1	spur cup
Aqcoe7G071700.1	spur cup
Aqcoe7G076700.1	spur cup
Aqcoe7G079500.1	spur cup
Aqcoe7G080100.1	spur cup
Aqcoe7G080900.1	spur cup
Aqcoe7G084800.1	spur cup
Aqcoe7G085400.1	spur cup
Aqcoe7G088000.1	spur cup
Aqcoe7G095100.1	spur cup
Aqcoe7G095500.1	spur cup
Aqcoe7G098000.1	spur cup
Aqcoe7G105800.1	spur cup
Aqcoe7G111500.1	spur cup
Aqcoe7G113400.1	spur cup
Aqcoe7G116100.1	spur cup
Aqcoe7G116200.1	spur cup
Aqcoe7G122500.1	spur cup
Aqcoe7G132700.1	spur cup
Aqcoe7G142600.1	spur cup
Aqcoe7G144200.1	spur cup
Aqcoe7G145000.1	spur cup
Aqcoe7G145300.1	spur cup
Aqcoe7G146400.1	spur cup
Aqcoe7G149000.1	spur cup
Aqcoe7G149700.1	spur cup
Aqcoe7G160200.1	spur cup
Aqcoe7G160300.1	spur cup
Aqcoe7G162300.1	spur cup
Aqcoe7G165600.1	spur cup
Aqcoe7G170200.1	spur cup
Aqcoe7G174400.1	spur cup
Aqcoe7G178400.1	spur cup
Aqcoe7G178800.1	spur cup
Aqcoe7G180200.1	spur cup
Aqcoe7G183700.1	spur cup
Aqcoe7G202200.1	spur cup
Aqcoe7G202900.1	spur cup
Aqcoe7G203800.1	spur cup
Aqcoe7G210900.1	spur cup
Aqcoe7G213400.1	spur cup
Aqcoe7G219500.1	spur cup
Aqcoe7G239300.1	spur cup
Aqcoe7G241700.1	spur cup
Aqcoe7G245800.1	spur cup
Aqcoe7G255000.1	spur cup
Aqcoe7G256700.1	spur cup
Aqcoe7G262800.1	spur cup
Aqcoe7G270600.1	spur cup
Aqcoe7G279800.1	spur cup
Aqcoe7G287800.1	spur cup
Aqcoe7G300700.1	spur cup
Aqcoe7G301900.1	spur cup
Aqcoe7G302400.1	spur cup
Aqcoe7G307000.1	spur cup
Aqcoe7G317200.1	spur cup
Aqcoe7G318800.1	spur cup
Aqcoe7G319400.1	spur cup
Aqcoe7G320100.1	spur cup
Aqcoe7G323800.1	spur cup
Aqcoe7G325300.1	spur cup
Aqcoe7G339000.1	spur cup
Aqcoe7G366900.1	spur cup
Aqcoe7G372800.1	spur cup
Aqcoe7G374200.1	spur cup
Aqcoe7G374800.1	spur cup
Aqcoe7G374900.1	spur cup
Aqcoe7G379500.1	spur cup
Aqcoe7G384500.1	spur cup
Aqcoe7G388300.1	spur cup
Aqcoe7G388600.1	spur cup
Aqcoe7G393500.1	spur cup
Aqcoe7G408700.1	spur cup
Aqcoe7G408800.1	spur cup
Aqcoe7G408900.1	spur cup
Aqcoe7G414200.1	spur cup
Aqcoe7G420700.1	spur cup
Aqcoe7G437000.1	spur cup
Aqcoe7G437100.1	spur cup
Aqcoe7G441400.1	spur cup
Aqcoe7G442100.1	spur cup
