# Supplementary material for: Comparative transcriptomics of early petal development across four diverse species of Aquilegia reveal few genes consistently associated with nectar spur development
Source: BMC Genomics. 2019 Aug 22;20:668. doi: 10.1186/s12864-019-6002-9 (PMC6704642; doi:10.1186/s12864-019-6002-9)
Supplement: Supplementary file 11 — genes commonly DE in ‘blade’ and ‘spur’ classes, including protein categorization information. File format: Tab delimited text file. (TXT 29 kb) [file 12864_2019_6002_MOESM11_ESM.txt]

tissue class	PACid	species	locusName	transcriptName	proteinName	PFAM	PFAM_DEF	PANTHER	PANTHER_DEF	KOG	KOG_DEF	EC	EC_DEF	KEGG	KEGG_DEF	GO	GO_DEF	PATHWAY	PATHWAY_DEF	alias	defLine
blade	PAC:33072057	A. coerulea	Aqcoe7G355800	Aqcoe7G355800.1	Aqcoe7G355800.1.p	PF00450	PF00450 - Serine carboxypeptidase	PTHR11802; PTHR11802:SF87	PTHR11802:SF87 - SERINE CARBOXYPEPTIDASE 24-RELATED; PTHR11802 - SERINE PROTEASE FAMILY S10 SERINE CARBOXYPEPTIDASE			3.4.16.6	3.4.16.6 - Carboxypeptidase D	K16297	K16297 - ""	GO:0006508; GO:0004185	GO:0006508 - The hydrolysis of proteins into smaller polypeptides and/or amino acids by cleavage of their peptide bonds.; GO:0004185 - Catalysis of the hydrolysis of a peptide bond not more than three residues from the C-terminus of a polypeptide chain by a catalytic mechanism that involves a catalytic triad consisting of a serine nucleophile that is activated by a proton relay involving an acidi…				(1 of 1) PTHR11802:SF87 - SERINE CARBOXYPEPTIDASE 24-RELATED
blade	PAC:33090064	A. coerulea	Aqcoe5G029700	Aqcoe5G029700.1	Aqcoe5G029700.1.p	PF13855; PF08263; PF00560; PF00069	PF08263 - Leucine rich repeat N-terminal domain; PF00069 - Protein kinase domain; PF00560 - Leucine Rich Repeat; PF13855 - Leucine rich repeat	PTHR27000; PTHR27000:SF114	PTHR27000:SF114 - SUBFAMILY NOT NAMED; PTHR27000 - FAMILY NOT NAMED	KOG1187	KOG1187 - Serine/threonine protein kinase	2.7.11.1	2.7.11.1 - Non-specific serine/threonine protein kinase			GO:0005524; GO:0005515; GO:0004672; GO:0006468	GO:0006468 - The process of introducing a phosphate group on to a protein.; GO:0004672 - Catalysis of the phosphorylation of an amino acid residue in a protein, usually according to the reaction: a protein + ATP = a phosphoprotein + ADP.; GO:0005515 - Interacting selectively and non-covalently with any protein or protein complex (a complex of two or more proteins that may include other nonprotein…				(1 of 29) PF00069//PF00560//PF08263//PF13855 - Protein kinase domain (Pkinase) // Leucine Rich Repeat (LRR_1) // Leucine rich repeat N-terminal domain (LRRNT_2) // Leucine rich repeat (LRR_8)
blade	PAC:33066473	A. coerulea	Aqcoe4G229000	Aqcoe4G229000.1	Aqcoe4G229000.1.p	PF00931	PF00931 - NB-ARC domain	PTHR23155; PTHR23155:SF634	PTHR23155 - LEUCINE-RICH REPEAT-CONTAINING PROTEIN; PTHR23155:SF634 - SUBFAMILY NOT NAMED	KOG4658	KOG4658 - Apoptotic ATPase					GO:0043531	GO:0043531 - Interacting selectively and non-covalently with ADP, adenosine 5'-diphosphate.				(1 of 13) PTHR23155//PTHR23155:SF634 - LEUCINE-RICH REPEAT-CONTAINING PROTEIN // SUBFAMILY NOT NAMED
blade	PAC:33089410	A. coerulea	Aqcoe5G474100	Aqcoe5G474100.1	Aqcoe5G474100.1.p	PF04844	PF04844 - Transcriptional repressor, ovate	PTHR33057:SF14; PTHR33057	PTHR33057:SF14 - SUBFAMILY NOT NAMED; PTHR33057 - FAMILY NOT NAMED												(1 of 11) PF04844 - Transcriptional repressor, ovate (Ovate)
blade	PAC:33083762	A. coerulea	Aqcoe1G224200	Aqcoe1G224200.1	Aqcoe1G224200.1.p	PF05097	PF05097 - Protein of unknown function (DUF688)	PTHR33671; PTHR33671:SF2	PTHR33671:SF2 - SUBFAMILY NOT NAMED; PTHR33671 - FAMILY NOT NAMED												(1 of 4) PF05097 - Protein of unknown function (DUF688) (DUF688)
blade	PAC:33087733	A. coerulea	Aqcoe5G126100	Aqcoe5G126100.1	Aqcoe5G126100.1.p	PF00069	PF00069 - Protein kinase domain	PTHR27001; PTHR27001:SF155	PTHR27001 - FAMILY NOT NAMED; PTHR27001:SF155 - SUBFAMILY NOT NAMED	KOG1187	KOG1187 - Serine/threonine protein kinase	2.7.11.1	2.7.11.1 - Non-specific serine/threonine protein kinase	K04730	K04730 - interleukin-1 receptor-associated kinase 1	GO:0005524; GO:0004713; GO:0004672; GO:0006468	GO:0006468 - The process of introducing a phosphate group on to a protein.; GO:0004713 - Catalysis of the reaction: ATP + a protein tyrosine = ADP + protein tyrosine phosphate.; GO:0004672 - Catalysis of the phosphorylation of an amino acid residue in a protein, usually according to the reaction: a protein + ATP = a phosphoprotein + ADP.; GO:0005524 - Interacting selectively and non-covalently wi…				(1 of 22) K04730 - interleukin-1 receptor-associated kinase 1 (IRAK1)
blade	PAC:33064515	A. coerulea	Aqcoe6G001700	Aqcoe6G001700.1	Aqcoe6G001700.1.p	PF02365	PF02365 - No apical meristem (NAM) protein	PTHR31719:SF24; PTHR31719	PTHR31719:SF24 - SUBFAMILY NOT NAMED; PTHR31719 - FAMILY NOT NAMED							GO:0003677; GO:0006355	GO:0003677 - Any molecular function by which a gene product interacts selectively and non-covalently with DNA (deoxyribonucleic acid).; GO:0006355 - Any process that modulates the frequency, rate or extent of cellular DNA-templated transcription.				(1 of 81) PF02365 - No apical meristem (NAM) protein (NAM)
blade	PAC:33083242	A. coerulea	Aqcoe1G171000	Aqcoe1G171000.1	Aqcoe1G171000.1.p			PTHR35549; PTHR35549:SF1	PTHR35549 - FAMILY NOT NAMED; PTHR35549:SF1 - SUBFAMILY NOT NAMED							GO:0005488	GO:0005488 - The selective, non-covalent, often stoichiometric, interaction of a molecule with one or more specific sites on another molecule.
blade	PAC:33091855	A. coerulea	Aqcoe3G424300	Aqcoe3G424300.1	Aqcoe3G424300.1.p			PTHR38360:SF1; PTHR38360	PTHR38360 - FAMILY NOT NAMED; PTHR38360:SF1 - SUBFAMILY NOT NAMED
blade	PAC:33071729	A. coerulea	Aqcoe7G015100	Aqcoe7G015100.1	Aqcoe7G015100.1.p	PF00201	PF00201 - UDP-glucoronosyl and UDP-glucosyl transferase	PTHR11926; PTHR11926:SF189	PTHR11926 - GLUCOSYL/GLUCURONOSYL TRANSFERASES; PTHR11926:SF189 - UDP-GLYCOSYLTRANSFERASE 72B2-RELATED			2.4.1.218	2.4.1.218 - Hydroquinone glucosyltransferase	K08237	K08237 - ""	GO:0016758; GO:0008152	GO:0016758 - Catalysis of the transfer of a hexosyl group from one compound (donor) to another (acceptor).; GO:0008152 - The chemical reactions and pathways, including anabolism and catabolism, by which living organisms transform chemical substances. Metabolic processes typically transform small molecules, but also include macromolecular processes such as DNA repair and replication, and protein s…				(1 of 4) K08237 - hydroquinone glucosyltransferase [EC:2.4.1.218] Glc b1- hydroquinone (E2.4.1.218)
blade	PAC:33060017	A. coerulea	Aqcoe2G272700	Aqcoe2G272700.1	Aqcoe2G272700.1.p	PF00582	PF00582 - Universal stress protein family	PTHR31964; PTHR31964:SF54	PTHR31964:SF54 - SUBFAMILY NOT NAMED; PTHR31964 - FAMILY NOT NAMED							GO:0006950	GO:0006950 - Any process that results in a change in state or activity of a cell or an organism (in terms of movement, secretion, enzyme production, gene expression, etc.) as a result of a disturbance in organismal or cellular homeostasis, usually, but not necessarily, exogenous (e.g. temperature, humidity, ionizing radiation).				(1 of 25) PF00582 - Universal stress protein family (Usp)
blade	PAC:33094489	A. coerulea	Aqcoe3G124200	Aqcoe3G124200.1	Aqcoe3G124200.1.p	PF00295	PF00295 - Glycosyl hydrolases family 28	PTHR31375:SF46; PTHR31375	PTHR31375 - FAMILY NOT NAMED; PTHR31375:SF46 - PECTIN LYASE-LIKE PROTEIN			3.2.1.15	3.2.1.15 - Polygalacturonase			GO:0005975; GO:0004650	GO:0005975 - The chemical reactions and pathways involving carbohydrates, any of a group of organic compounds based of the general formula Cx(H2O)y. Includes the formation of carbohydrate derivatives by the addition of a carbohydrate residue to another molecule.; GO:0004650 - Catalysis of the random hydrolysis of (1->4)-alpha-D-galactosiduronic linkages in pectate and other galacturonans.	PWY-1081	PWY-1081 - ""		(1 of 1) PTHR31375:SF46 - PECTIN LYASE-LIKE PROTEIN
blade	PAC:33091478	A. coerulea	Aqcoe5G014800	Aqcoe5G014800.1	Aqcoe5G014800.1.p	PF08100; PF00891	PF00891 - O-methyltransferase; PF08100 - Dimerisation domain	PTHR11746; PTHR11746:SF106	PTHR11746 - O-METHYLTRANSFERASE; PTHR11746:SF106 - FLAVONE 3'-O-METHYLTRANSFERASE 1	KOG3178	KOG3178 - Hydroxyindole-O-methyltransferase and related SAM-dependent methyltransferases	2.1.1.68	2.1.1.68 - Caffeate O-methyltransferase	K13066; K05279	K13066 - caffeic acid 3-O-methyltransferase; K05279 - flavonol 3-O-methyltransferase	GO:0008171; GO:0008168; GO:0046983	GO:0008171 - Catalysis of the transfer of a methyl group to the oxygen atom of an acceptor molecule.; GO:0046983 - The formation of a protein dimer, a macromolecular structure consists of two noncovalently associated identical or nonidentical subunits.; GO:0008168 - Catalysis of the transfer of a methyl group to an acceptor molecule.	PWY-361; PWY-1121; PWY-7186; PWY-2181	PWY-7186 - ""; PWY-1121 - ""; PWY-2181 - ""; PWY-361 - ""		(1 of 6) K05279 - flavonol 3-O-methyltransferase (E2.1.1.76)
blade	PAC:33056047	A. coerulea	Aqcoe2G249500	Aqcoe2G249500.1	Aqcoe2G249500.1.p	PF13202; PF07885	PF13202 - EF hand; PF07885 - Ion channel	PTHR11003:SF146; PTHR11003	PTHR11003:SF146 - TWO-PORE POTASSIUM CHANNEL 4-RELATED; PTHR11003 - POTASSIUM CHANNEL, SUBFAMILY K	KOG1418	KOG1418 - Tandem pore domain K+ channel			K05389	K05389 - ""	GO:0071805; GO:0005509; GO:0016020; GO:0005267	GO:0071805 - A process in which a potassium ion is transported from one side of a membrane to the other.; GO:0016020 - A lipid bilayer along with all the proteins and protein complexes embedded in it an attached to it.; GO:0005267 - Enables the selective, facilitated diffusion of a potassium ion (by an energy-independent process) involving passage through a transmembrane aqueous pore or channel w…				(1 of 2) PTHR11003:SF146 - TWO-PORE POTASSIUM CHANNEL 4-RELATED
blade	PAC:33091158	A. coerulea	Aqcoe5G325200	Aqcoe5G325200.1	Aqcoe5G325200.1.p	PF01074; PF09261; PF07748	PF09261 - Alpha mannosidase, middle domain; PF01074 - Glycosyl hydrolases family 38 N-terminal domain; PF07748 - Glycosyl hydrolases family 38 C-terminal domain	PTHR11607; PTHR11607:SF18; PTHR11607:SF29	PTHR11607:SF29 - SUBFAMILY NOT NAMED; PTHR11607 - ALPHA-MANNOSIDASE; PTHR11607:SF18 - ALPHA-MANNOSIDASE			3.2.1.24	3.2.1.24 - Alpha-mannosidase	K01191	K01191 - alpha-mannosidase	GO:0005975; GO:0008270; GO:0004559; GO:0003824; GO:0006013; GO:0015923; GO:0004553; GO:0030246	GO:0004559 - Catalysis of the hydrolysis of terminal, non-reducing alpha-D-mannose residues in alpha-D-mannosides.; GO:0015923 - Catalysis of the hydrolysis of mannosyl compounds, substances containing a group derived from a cyclic form of mannose or a mannose derivative.; GO:0006013 - The chemical reactions and pathways involving mannose, the aldohexose manno-hexose, the C-2 epimer of glucose. T…				(1 of 5) K01191 - alpha-mannosidase (E3.2.1.24)
blade	PAC:33074148	A. coerulea	Aqcoe7G007800	Aqcoe7G007800.1	Aqcoe7G007800.1.p	PF00612; PF13178	PF00612 - IQ calmodulin-binding motif; PF13178 - Protein of unknown function (DUF4005)	PTHR32295:SF33; PTHR32295	PTHR32295:SF33 - PROTEIN IQ-DOMAIN 21; PTHR32295 - FAMILY NOT NAMED							GO:0005515	GO:0005515 - Interacting selectively and non-covalently with any protein or protein complex (a complex of two or more proteins that may include other nonprotein molecules).				(1 of 1) PTHR32295:SF33 - PROTEIN IQ-DOMAIN 21
blade	PAC:33076428	A. coerulea	Aqcoe7G318900	Aqcoe7G318900.1	Aqcoe7G318900.1.p	PF07714	PF07714 - Protein tyrosine kinase	PTHR27001; PTHR27001:SF34	PTHR27001 - FAMILY NOT NAMED; PTHR27001:SF34 - SUBFAMILY NOT NAMED	KOG1187	KOG1187 - Serine/threonine protein kinase	2.7.11.1	2.7.11.1 - Non-specific serine/threonine protein kinase	K04730	K04730 - interleukin-1 receptor-associated kinase 1	GO:0005524; GO:0004713; GO:0004672; GO:0006468	GO:0006468 - The process of introducing a phosphate group on to a protein.; GO:0004713 - Catalysis of the reaction: ATP + a protein tyrosine = ADP + protein tyrosine phosphate.; GO:0004672 - Catalysis of the phosphorylation of an amino acid residue in a protein, usually according to the reaction: a protein + ATP = a phosphoprotein + ADP.; GO:0005524 - Interacting selectively and non-covalently wi…				(1 of 22) K04730 - interleukin-1 receptor-associated kinase 1 (IRAK1)
blade	PAC:33054997	A. coerulea	Aqcoe2G096600	Aqcoe2G096600.1	Aqcoe2G096600.1.p	PF01699	PF01699 - Sodium/calcium exchanger protein	PTHR31503; PTHR31503:SF1	PTHR31503:SF1 - VACUOLAR CATION/PROTON EXCHANGER 1-RELATED; PTHR31503 - FAMILY NOT NAMED	KOG1397	KOG1397 - Ca2+/H+ antiporter VCX1 and related proteins			K07300	K07300 - ""	GO:0055085; GO:0006812; GO:0006816; GO:0016021; GO:0008324; GO:0015369	GO:0008324 - Enables the transfer of cation from one side of the membrane to the other.; GO:0006816 - The directed movement of calcium (Ca) ions into, out of or within a cell, or between cells, by means of some agent such as a transporter or pore.; GO:0016021 - The component of a membrane consisting of the gene products and protein complexes having at least some part of their peptide sequence emb…				(1 of 2) K07300 - Ca2+:H+ antiporter (chaA, CAX)
blade	PAC:33074869	A. coerulea	Aqcoe7G086200	Aqcoe7G086200.1	Aqcoe7G086200.1.p	PF04784; PF14389	PF04784 - Protein of unknown function, DUF547; PF14389 - Leucine-zipper of ternary complex factor MIP1	PTHR23054:SF26; PTHR23054	PTHR23054 - UNCHARACTERIZED; PTHR23054:SF26 - SUBFAMILY NOT NAMED												(1 of 10) PF04784//PF14389 - Protein of unknown function, DUF547 (DUF547) // Leucine-zipper of ternary complex factor MIP1 (Lzipper-MIP1)
blade	PAC:33098174	A. coerulea	Aqcoe3G392900	Aqcoe3G392900.1	Aqcoe3G392900.1.p	PF13855; PF00560	PF00560 - Leucine Rich Repeat; PF13855 - Leucine rich repeat	PTHR27000; PTHR27000:SF18	PTHR27000:SF18 - LEUCINE-RICH REPEAT-CONTAINING PROTEIN; PTHR27000 - FAMILY NOT NAMED	KOG4579	KOG4579 - Leucine-rich repeat (LRR) protein associated with apoptosis in muscle tissue					GO:0005515	GO:0005515 - Interacting selectively and non-covalently with any protein or protein complex (a complex of two or more proteins that may include other nonprotein molecules).				(1 of 1) PTHR27000:SF18 - LEUCINE-RICH REPEAT-CONTAINING PROTEIN
blade	PAC:33084668	A. coerulea	Aqcoe5G408100	Aqcoe5G408100.1	Aqcoe5G408100.1.p	PF00201	PF00201 - UDP-glucoronosyl and UDP-glucosyl transferase	PTHR11926; PTHR11926:SF356	PTHR11926 - GLUCOSYL/GLUCURONOSYL TRANSFERASES; PTHR11926:SF356 - SUBFAMILY NOT NAMED			2.4.1.297	2.4.1.297 - Anthocyanidin 3-O-glucoside 2''-O-glucosyltransferase			GO:0016758; GO:0008152	GO:0016758 - Catalysis of the transfer of a hexosyl group from one compound (donor) to another (acceptor).; GO:0008152 - The chemical reactions and pathways, including anabolism and catabolism, by which living organisms transform chemical substances. Metabolic processes typically transform small molecules, but also include macromolecular processes such as DNA repair and replication, and protein s…				(1 of 13) 2.4.1.297 - Anthocyanidin 3-O-glucoside 2''-O-glucosyltransferase
blade	PAC:33067216	A. coerulea	Aqcoe4G086200	Aqcoe4G086200.1	Aqcoe4G086200.1.p	PF00931	PF00931 - NB-ARC domain	PTHR23155:SF554; PTHR23155	PTHR23155 - LEUCINE-RICH REPEAT-CONTAINING PROTEIN; PTHR23155:SF554 - SUBFAMILY NOT NAMED	KOG4658	KOG4658 - Apoptotic ATPase			K13459	K13459 - disease resistance protein RPS2	GO:0043531	GO:0043531 - Interacting selectively and non-covalently with ADP, adenosine 5'-diphosphate.				(1 of 36) K13459 - disease resistance protein RPS2 (RPS2)
blade	PAC:33069831	A. coerulea	Aqcoe4G007000	Aqcoe4G007000.1	Aqcoe4G007000.1.p	PF00083	PF00083 - Sugar (and other) transporter	PTHR23500:SF149; PTHR23500	PTHR23500:SF149 - INOSITOL TRANSPORTER 4-RELATED; PTHR23500 - FAMILY NOT NAMED	KOG0254	KOG0254 - Predicted transporter (major facilitator superfamily)			K08150	K08150 - ""	GO:0022891; GO:0055085; GO:0022857; GO:0016020; GO:0016021	GO:0016021 - The component of a membrane consisting of the gene products and protein complexes having at least some part of their peptide sequence embedded in the hydrophobic region of the membrane.; GO:0016020 - A lipid bilayer along with all the proteins and protein complexes embedded in it an attached to it.; GO:0022891 - Enables the transfer of a specific substance or group of related substan…				(1 of 4) K08150 - MFS transporter, SP family, solute carrier family 2 (myo-inositol transporter), member 13 (SLC2A13, ITR)
blade	PAC:33065714	A. coerulea	Aqcoe6G122000	Aqcoe6G122000.1	Aqcoe6G122000.1.p	PF00010	PF00010 - Helix-loop-helix DNA-binding domain	PTHR12565; PTHR12565:SF149	PTHR12565 - STEROL REGULATORY ELEMENT-BINDING PROTEIN; PTHR12565:SF149 - SUBFAMILY NOT NAMED							GO:0046983	GO:0046983 - The formation of a protein dimer, a macromolecular structure consists of two noncovalently associated identical or nonidentical subunits.				(1 of 2) PTHR12565//PTHR12565:SF149 - STEROL REGULATORY ELEMENT-BINDING PROTEIN // SUBFAMILY NOT NAMED
blade	PAC:33064948	A. coerulea	Aqcoe6G025500	Aqcoe6G025500.1	Aqcoe6G025500.1.p	PF00171	PF00171 - Aldehyde dehydrogenase family	PTHR11699; PTHR11699:SF171	PTHR11699:SF171 - ALDEHYDE DEHYDROGENASE FAMILY 3 MEMBER I1, CHLOROPLASTIC; PTHR11699 - ALDEHYDE DEHYDROGENASE-RELATED			1.2.1.3	1.2.1.3 - Aldehyde dehydrogenase (NAD(+))	K00128	K00128 - aldehyde dehydrogenase (NAD+)	GO:0006081; GO:0016491; GO:0004030; GO:0008152; GO:0055114; GO:0016620	GO:0016491 - Catalysis of an oxidation-reduction (redox) reaction, a reversible chemical reaction in which the oxidation state of an atom or atoms within a molecule is altered. One substrate acts as a hydrogen or electron donor and becomes oxidized, while the other acts as hydrogen or electron acceptor and becomes reduced.; GO:0016620 - Catalysis of an oxidation-reduction (redox) reaction in whic…	PWY66-21; PWY-6054; PWY66-389; PWY-2724	PWY-2724 - ""; PWY66-389 - ""; PWY66-21 - ""; PWY-6054 - ""		(1 of 1) PTHR11699:SF171 - ALDEHYDE DEHYDROGENASE FAMILY 3 MEMBER I1, CHLOROPLASTIC
blade	PAC:33087904	A. coerulea	Aqcoe5G143900	Aqcoe5G143900.1	Aqcoe5G143900.1.p			PTHR27000; PTHR27000:SF167	PTHR27000:SF167 - SUBFAMILY NOT NAMED; PTHR27000 - FAMILY NOT NAMED
blade	PAC:33060944	A. coerulea	Aqcoe2G194000	Aqcoe2G194000.1	Aqcoe2G194000.1.p
spur	PAC:33081927	A. coerulea	Aqcoe1G044400	Aqcoe1G044400.1	Aqcoe1G044400.1.p	PF01221	PF01221 - Dynein light chain type 1	PTHR11886:SF39; PTHR11886	PTHR11886:SF39 - DYNEIN LIGHT CHAIN TYPE 1-LIKE PROTEIN; PTHR11886 - DYNEIN LIGHT CHAIN	KOG3430	KOG3430 - Dynein light chain type 1	3.6.4.2	3.6.4.2 - Dynein ATPase	K10418	K10418 - dynein light chain LC8-type	GO:0005875; GO:0007017	GO:0005875 - Any multimeric complex connected to a microtubule.; GO:0007017 - Any cellular process that depends upon or alters the microtubule cytoskeleton, that part of the cytoskeleton comprising microtubules and their associated proteins.				(1 of 1) PTHR11886:SF39 - DYNEIN LIGHT CHAIN TYPE 1-LIKE PROTEIN
spur	PAC:33077715	A. coerulea	Aqcoe1G166200	Aqcoe1G166200.1	Aqcoe1G166200.1.p	PF13837	PF13837 - Myb/SANT-like DNA-binding domain	PTHR33492:SF2; PTHR33492	PTHR33492 - FAMILY NOT NAMED; PTHR33492:SF2 - HOMEODOMAIN-LIKE SUPERFAMILY PROTEIN-RELATED							GO:0003677	GO:0003677 - Any molecular function by which a gene product interacts selectively and non-covalently with DNA (deoxyribonucleic acid).				(1 of 1) PTHR33492:SF2 - HOMEODOMAIN-LIKE SUPERFAMILY PROTEIN-RELATED
spur	PAC:33077514	A. coerulea	Aqcoe1G376900	Aqcoe1G376900.1	Aqcoe1G376900.1.p	PF00067	PF00067 - Cytochrome P450	PTHR24286; PTHR24286:SF29	PTHR24286:SF29 - SUBFAMILY NOT NAMED; PTHR24286 - FAMILY NOT NAMED	KOG0157	KOG0157 - Cytochrome P450 CYP4/CYP19/CYP26 subfamilies			K12639	K12639 - cytochrome P450, family 724, subfamily B, polypeptide 1	GO:0005506; GO:0016705; GO:0055114; GO:0020037	GO:0020037 - Interacting selectively and non-covalently with heme, any compound of iron complexed in a porphyrin (tetrapyrrole) ring.; GO:0005506 - Interacting selectively and non-covalently with iron (Fe) ions.; GO:0016705 - Catalysis of an oxidation-reduction (redox) reaction in which hydrogen or electrons are transferred from each of two donors, and molecular oxygen is reduced or incorporated …				(1 of 2) K12639 - cytochrome P450, family 724, subfamily B, polypeptide 1 (CYP724B1, D11)
spur	PAC:33081296	A. coerulea	Aqcoe1G211300	Aqcoe1G211300.1	Aqcoe1G211300.1.p	PF13855; PF00560	PF00560 - Leucine Rich Repeat; PF13855 - Leucine rich repeat	PTHR27000; PTHR27000:SF89	PTHR27000:SF89 - SUBFAMILY NOT NAMED; PTHR27000 - FAMILY NOT NAMED	KOG0617	KOG0617 - Ras suppressor protein (contains leucine-rich repeats)					GO:0005515	GO:0005515 - Interacting selectively and non-covalently with any protein or protein complex (a complex of two or more proteins that may include other nonprotein molecules).				(1 of 18) KOG0617 - Ras suppressor protein (contains leucine-rich repeats)
spur	PAC:33058480	A. coerulea	Aqcoe2G045800	Aqcoe2G045800.1	Aqcoe2G045800.1.p	PF00447	PF00447 - HSF-type DNA-binding	PTHR10015; PTHR10015:SF177	PTHR10015 - HEAT SHOCK TRANSCRIPTION FACTOR; PTHR10015:SF177 - SUBFAMILY NOT NAMED	KOG0627	KOG0627 - Heat shock transcription factor			K09419	K09419 - ""	GO:0005634; GO:0003700; GO:0006355; GO:0043565	GO:0043565 - Interacting selectively and non-covalently with DNA of a specific nucleotide composition, e.g. GC-rich DNA binding, or with a specific sequence motif or type of DNA e.g. promotor binding or rDNA binding.; GO:0005634 - A membrane-bounded organelle of eukaryotic cells in which chromosomes are housed and replicated. In most cells, the nucleus contains all of the cell's chromosomes excep…				(1 of 1) PTHR10015//PTHR10015:SF177 - HEAT SHOCK TRANSCRIPTION FACTOR // SUBFAMILY NOT NAMED
spur	PAC:33057526	A. coerulea	Aqcoe2G300900	Aqcoe2G300900.1	Aqcoe2G300900.1.p	PF00722; PF06955	PF06955 - Xyloglucan endo-transglycosylase (XET) C-terminus; PF00722 - Glycosyl hydrolases family 16	PTHR31062:SF15; PTHR31062	PTHR31062 - FAMILY NOT NAMED; PTHR31062:SF15 - XYLOGLUCAN ENDOTRANSGLUCOSYLASE/HYDROLASE PROTEIN 4-RELATED			2.4.1.207	2.4.1.207 - Xyloglucan:xyloglucosyl transferase	K08235	K08235 - ""	GO:0005975; GO:0006073; GO:0005618; GO:0048046; GO:0004553; GO:0016762; GO:0010411; GO:0042546	GO:0042546 - A cellular process that results in the biosynthesis of constituent macromolecules, assembly, and arrangement of constituent parts of a cell wall. Includes biosynthesis of constituent macromolecules, such as proteins and polysaccharides, and those macromolecular modifications that are involved in synthesis or assembly of the cellular component. A cell wall is the rigid or semi-rigid e…				(1 of 4) PTHR31062:SF15 - XYLOGLUCAN ENDOTRANSGLUCOSYLASE/HYDROLASE PROTEIN 4-RELATED
spur	PAC:33094658	A. coerulea	Aqcoe3G231100	Aqcoe3G231100.1	Aqcoe3G231100.1.p	PF13912	PF13912 - C2H2-type zinc finger	PTHR26374; PTHR26374:SF213	PTHR26374:SF213 - SUBFAMILY NOT NAMED; PTHR26374 - FAMILY NOT NAMED							GO:0003676; GO:0046872	GO:0003676 - Interacting selectively and non-covalently with any nucleic acid.; GO:0046872 - Interacting selectively and non-covalently with any metal ion.				(1 of 25) PF13912 - C2H2-type zinc finger (zf-C2H2_6)
spur	PAC:33072511	A. coerulea	Aqcoe7G080100	Aqcoe7G080100.1	Aqcoe7G080100.1.p	PF15413; PF01237	PF01237 - Oxysterol-binding protein; PF15413 - Pleckstrin homology domain	PTHR10972:SF91; PTHR10972	PTHR10972:SF91 - SUBFAMILY NOT NAMED; PTHR10972 - OXYSTEROL-BINDING PROTEIN-RELATED												(1 of 1) PTHR10972//PTHR10972:SF91 - OXYSTEROL-BINDING PROTEIN-RELATED // SUBFAMILY NOT NAMED
